# Supplementary material for: Trends, Hotspots, and Future Directions of Research on Pain in Dystonia: A Bibliometric Analysis
Source: Brain Behav. 2025 Oct 15;15(10):e70959. doi: 10.1002/brb3.70959 (PMC12528805; doi:10.1002/brb3.70959)
Supplement: Supplementary file 1 — Supplementary Materials: brb370959‐sup‐0001‐Appendix.xlsx [file BRB3-15-e70959-s001.xlsx]

## Sheet: Sheet 1
AU	AF	CR	AB	AR	BE	BN	BP	C1	C3	CA	DA	KW_Merged	DE	DI	DT	EA	EI	EM	EP	ER	FU	FX	GA	HC	HP	ID	IS	J9	JI	LA	NR	OA	OI	PA	PD	PG	PI	PM	PN	PT	PU	PY	RI	RP	SC	SE	SI	SN	SO
WHEELER AH	WHEELER, AH	ACQUADRO MA, 1994, ANESTHESIOLOGY, V80, P705, DOI 10.1097/00000542-199403000-00041;ANDERSON RL, 1994, NEUROLOGY, V44, P2401;BLACKIE JD, 1990, J NEUROL NEUROSUR PS, V53, P640, DOI 10.1136/JNNP.53.8.640;BLITZER A, 1993, ARCH OTOLARYNGOL, V119, P1018;BRIN MF, 1991, ARCH NEUROBIOL (MADR), V54 SUPPL 3, P7;CARRUTHERS A, 1996, J AM ACAD DERMATOL, V34, P788, DOI 10.1016/S0190-9622(96)90016-X;CARRUTHERS A…	PERICRANIAL MUSCLE TENSION MAY CONTRIBUTE TO THE DEVELOPMENT OF FACIAL DISCOMFORT, CHRONIC DAILY HEADACHE, AND MIGRAINE-TYPE HEADACHE. ELIMINATION OF PERICRANIAL MUSCLE TENSION MAY REDUCE ASSOCIATED MYALGIA AND COUNTERACT INFLUENCES THAT CAN TRIGGER SECONDARY HEADACHES WHICH FALL WITHIN THE MIGRAINE CONTINUUM. FOUR PATIENTS WITH CHRONIC, PREDOMINANTLY TENSION-TYPE HEADACHES AND ASSOCIATED PERICRA…				468	PAIN & ORTHOPED NEUROL PA, CHARLOTTE SPINE CTR, CHARLOTTE, NC 28207 USA.;			2025-01-03	BOTULINUM TOXIN A; TENSION HEADACHE; MIGRAINE; MYOFASCIAL PAIN; SPASMODIC TORTICOLLIS; DOUBLE-BLIND; CERVICAL DYSTONIA; CONTROLLED TRIAL; A EXOTOXIN; INJECTIONS; LINES	BOTULINUM TOXIN A; TENSION HEADACHE; MIGRAINE; MYOFASCIAL PAIN	10.1046/j.1526-4610.1998.3806468.x	ARTICLE				471				ZY697			SPASMODIC TORTICOLLIS; DOUBLE-BLIND; CERVICAL DYSTONIA; CONTROLLED TRIAL; MYOFASCIAL PAIN; A EXOTOXIN; INJECTIONS; LINES	6	HEADACHE	HEADACHE	ENGLISH	19			875 KINGS HIGHWAY, STE 200, WOODBURY, NJ 08096 USA	JUN	4	WOODBURY	9664753		J	AMER ASSOC STUDY HEADACHE	1998		WHEELER, AH (CORRESPONDING AUTHOR), PAIN & ORTHOPED NEUROL PA, CHARLOTTE SPINE CTR, 2001 RANDOLPH RD, CHARLOTTE, NC 28207 USA.	NEUROSCIENCES & NEUROLOGY			0017-8748	HEADACHE
MENEZES C;RODRIGUES B;MAGALHAES E;MELO A	MENEZES, CARLA;RODRIGUES, BERNARDO;MAGALHAES, ELZA;MELO, AILTON	AOKI K R, 2001, J NEUROL, V248 SUPPL 1, P3;AOKI KR, 2003, HEADACHE, V43, PS9;BEHMAND RA, 2003, HEADACHE, V43, P1085, DOI 10.1046/J.1526-4610.2003.03210.X;CARDOSO ES, 2006, PEDIATR NEUROL, V34, P106, DOI 10.1016/J.PEDIATRNEUROL.2005.08.010;COLLINS A, 2006, NEUROLOGY, V67, P1083, DOI 10.1212/01.WNL.0000237336.65596.21;DRESSLER D, 2005, ARQ NEURO-PSIQUIAT, V63, P180, DOI 10.1590/S0004-282X2005000100…	BOTULINUM TOXIN TYPE A (BT-A) HAS BEEN DESCRIBED AS AN IMPORTANT STRATEGY TO VARIOUS TYPES OF PAIN SUCH AS CERVICAL DYSTONIA, MYOFASCIAL PAIN SYNDROME AND HEADACHE. ALTHOUGH BT-A EFFICACY HAS NOT BEEN PROVEN IN TENSION TYPE HEADACHE, ITS USE IN MIGRAINE CONTINUES CONTROVERSIAL. IN THIS OPEN TRIAL, WE EVALUATED THE EFFICACY OF BT-A IN REFRACTORY MIGRAINE. BT-A WAS INJECTED IN PATIENTS DIAGNOSED WI…				596	UNIV FED BAHIA, DIV NEUROL & EPIDEMIOL, SALVADOR, BA, BRAZIL.;	UNIVERSIDADE FEDERAL DA BAHIA		2025-01-03	BOTULINUM TOXIN TYPE A; MIGRAINE; PAIN; REFRACTORY PAIN; TENSION-TYPE HEADACHE; DOUBLE-BLIND; PROPHYLACTIC TREATMENT; PREVENTIVE TREATMENT; MULTICENTER; INJECTION; DYSTONIA	BOTULINUM TOXIN TYPE A; MIGRAINE; PAIN; REFRACTORY PAIN	10.1590/S0004-282X2007000400009	ARTICLE				598				210KA			TENSION-TYPE HEADACHE; DOUBLE-BLIND; PROPHYLACTIC TREATMENT; PREVENTIVE TREATMENT; MULTICENTER; INJECTION; DYSTONIA	3A	ARQ NEURO-PSIQUIAT	ARQ. NEURO-PSIQUIATR.	ENGLISH	21	GOLD, GREEN SUBMITTED	MELO, AILTON/0000-0001-7457-0573	PR AMADEU AMARAL 47/33, 01327-010 SAO PAULO SP, BRAZIL	SEP	3	SAO PAULO SP	17876397		J	ASSOC ARQUIVOS NEURO- PSIQUIATRIA	2007		MELO, A (CORRESPONDING AUTHOR), AVE MAGALHAES NETO 735-802, BR-41820020 SALVADOR, BA, BRAZIL.	NEUROSCIENCES & NEUROLOGY; PSYCHIATRY			0004-282X	ARQUIVOS DE NEURO-PSIQUIATRIA
CALLAN JE;KOSTIC MA;BACHRACH EA;RIEG TS	CALLAN, JAMES E.;KOSTIC, MARK A.;BACHRACH, ETHAN A.;RIEG, THOMAS S.	ASHKENAZI A, 2003, CURR OPIN NEUROL, V16, P341, DOI 10.1097/00019052-200306000-00014;BIJUR PE, 2003, ACAD EMERG MED, V10, P390, DOI 10.1197/AEMJ.10.4.390;CAMERON JD, 1995, ACAD EMERG MED, V2, P597, DOI 10.1111/J.1553-2712.1995.TB03596.X;COPPOLA M, 1995, ANN EMERG MED, V26, P541, DOI 10.1016/S0196-0644(95)70001-3;DAHLÖF C, 2003, NEUROLOGY, V61, PS31, DOI 10.1212/WNL.61.8_SUPPL_4.S31;DAVIS CP, 1995…	HEADACHE IS A VERY COMMON MEDICAL COMPLAINT. FOUR TO SIX PERCENT OF THE POPULATION WILL HAVE A DEBILITATING HEADACHE IN THEIR LIFETIME; AND 1-2% OF ALL EMERGENCY DEPARTMENT (ED) VISITS INVOLVE PATIENTS WITH HEADACHES. ALTHOUGH PROMETHAZINE IS USED FREQUENTLY, IT HAS NEVER BEEN STUDIED AS A SINGLE-AGENT TREATMENT IN UNDIFFERENTIATED HEADACHE. WE HYPOTHESIZED THAT PROMETHAZINE WOULD BE SUPERIOR TO …				247	NAVAL HOSP, DEPT EMERGENCY MED, OKINAWA, JAPAN.; NAVAL MED CTR PORTSMOUTH, DEPT EMERGENCY MED, PORTSMOUTH, VA USA.;	UNITED STATES DEPARTMENT OF DEFENSE; UNITED STATES NAVY		2025-01-03	HEADACHE; MIGRAINE; TREATMENT; PROCHLORPERAZINE; PROMETHAZINE; ACUTE MIGRAINE HEADACHE; DOUBLE-BLIND TRIAL; INTRACTABLE MIGRAINE; PAIN SEVERITY; EFFICACY; METOCLOPRAMIDE; KETOROLAC; DIHYDROERGOTAMINE; CHLORPROMAZINE; TOLERABILITY	HEADACHE; MIGRAINE; TREATMENT; PROCHLORPERAZINE; PROMETHAZINE	10.1016/j.jemermed.2007.09.047	ARTICLE		1090-1280	JCALLAN1@AOL.COM	253				358VM			ACUTE MIGRAINE HEADACHE; DOUBLE-BLIND TRIAL; INTRACTABLE MIGRAINE; PAIN SEVERITY; EFFICACY; METOCLOPRAMIDE; KETOROLAC; DIHYDROERGOTAMINE; CHLORPROMAZINE; TOLERABILITY	3	J EMERG MED	J. EMERG. MED.	ENGLISH	30			360 PARK AVE SOUTH, NEW YORK, NY 10010-1710 USA	OCT	7	NEW YORK	18534808		J	ELSEVIER SCIENCE INC	2008		CALLAN, JE (CORRESPONDING AUTHOR), NAVAL HOSP, DEPT EMERGENCY MED, OKINAWA, JAPAN.	EMERGENCY MEDICINE			0736-4679	JOURNAL OF EMERGENCY MEDICINE
ASHKENAZI A;BLUMENFELD A	ASHKENAZI, AVI;BLUMENFELD, ANDREW	ANTONUCCI F, 2008, J NEUROSCI, V28, P3689, DOI 10.1523/JNEUROSCI.0375-08.2008;ASHKENAZI A, 2004, ANNU REV MED, V55, P505, DOI 10.1146/ANNUREV.MED.55.091902.104440;ASHKENAZI A, 2007, WOLFF'S HEADACHE AND OTHER HEAD PAIN, P767;ASHKENAZI A, 2010, CURR NEUROL NEUROSCI, V10, P140, DOI 10.1007/S11910-010-0087-5;AURORA SK, 2010, CEPHALALGIA, V30, P793, DOI 10.1177/0333102410364676;AURORA SK, 2007, HEADA…	BOTULINUM TOXIN, A POTENT MUSCLE RELAXANT, HAS BEEN FOUND TO HAVE ANALGESIC EFFECTS IN PATIENTS WITH VARIOUS PAIN SYNDROMES. BOTH IN VITRO AND IN VIVO STUDIES SHOWED THE ABILITY OF THE TOXIN TO BLOCK THE RELEASE OF PAIN NEUROTRANSMITTERS, SUCH AS SUBSTANCE P, GLUTAMATE, AND CALCITONIN GENE-RELATED PEPTIDE. THE EFFECT OF THE TOXIN, AND SPECIFICALLY OF ONE OF ITS SEROTYPES, BOTULINUM NEUROTOXIN TYP…				54	DOYLESTOWN HOSP, DEPT MED NEUROL, DOYLESTOWN, PA 18901 USA.; NEUROL CTR, ENCINITAS, CA USA.;			2025-01-03	ONABOTULINUMTOXINA; HEADACHE; CHRONIC MIGRAINE; INJECTION; TOXIN TYPE-A; TENSION-TYPE HEADACHE; PLACEBO-CONTROLLED PHASE; RANDOMIZED DOUBLE-BLIND; BOTULINUM-TOXIN; PROPHYLACTIC TREATMENT; CERVICAL DYSTONIA; EPISODIC MIGRAINE	ONABOTULINUMTOXINA; HEADACHE; CHRONIC MIGRAINE; INJECTION	10.1111/head.12185	ARTICLE		1526-4610		61		ALLERGAN	ANDREW BLUMENFELD HAS RECEIVED HONORARIA AND RESEARCH GRANTS FROM ALLERGAN. AVI ASHKENAZI HAS NO CONFLICTS TO DECLARE.	217RD			TOXIN TYPE-A; TENSION-TYPE HEADACHE; PLACEBO-CONTROLLED PHASE; RANDOMIZED DOUBLE-BLIND; BOTULINUM-TOXIN; PROPHYLACTIC TREATMENT; CHRONIC MIGRAINE; CERVICAL DYSTONIA; EPISODIC MIGRAINE; INJECTION		HEADACHE	HEADACHE	ENGLISH	42			111 RIVER ST, HOBOKEN 07030-5774, NJ USA	SEP	8	HOBOKEN	24024603		J	WILEY	2013		ASHKENAZI, A (CORRESPONDING AUTHOR), DOYLESTOWN HOSP, 595 W STATE ST, DOYLESTOWN, PA 18901 USA.	NEUROSCIENCES & NEUROLOGY		SI	0017-8748	HEADACHE
MALEKI N;BECERRA L;NUTILE L;PENDSE G;BRAWN J;BIGAL M;BURSTEIN R;BORSOOK D	MALEKI, NASIM;BECERRA, LINO;NUTILE, LAUREN;PENDSE, GAUTAM;BRAWN, JENNIFER;BIGAL, MARCELO;BURSTEIN, RAMI;BORSOOK, DAVID	AFRIDI SK, 2005, ARCH NEUROL-CHICAGO, V62, P1270, DOI 10.1001/ARCHNEUR.62.8.1270;ARASZKIEWICZ H, 1983, WIAD LEK, V36, P161;AURORA SK, 2007, CEPHALALGIA, V27, P1442, DOI 10.1111/J.1468-2982.2007.01502.X;BALIKI MN, 2010, NEURON, V66, P149, DOI 10.1016/J.NEURON.2010.03.002;BARKER RA, 1988, INT J NEUROSCI, V41, P29, DOI 10.3109/00207458808985739;BARTOLINI M, 2005, FUNCT NEUROL, V20, P209;BECERRA L, 2…	BACKGROUND: WITH TIME, EPISODES OF MIGRAINE HEADACHE AFFLICT PATIENTS WITH INCREASED FREQUENCY, LONGER DURATION AND MORE INTENSE PAIN. WHILE EPISODIC MIGRAINE MAY BE DEFINED AS 1-14 ATTACKS PER MONTH, THERE ARE NO CLEAR-CUT PHASES DEFINED, AND THOSE PATIENTS WITH LOW FREQUENCY MAY PROGRESS TO HIGH FREQUENCY EPISODIC MIGRAINE AND THE LATTER MAY PROGRESS INTO CHRONIC DAILY HEADACHE (> 15 ATTACKS PE…	71				HARVARD UNIV, SCH MED, DEPT PSYCHIAT, PAIN GRP,BRAIN IMAGING CTR,MCLEAN HOSP, BELMONT, MA 02478 USA.; HARVARD UNIV, SCH MED, DEPT RADIOL, CHILDRENS HOSP BOSTON, BOSTON, MA 02115 USA.; HARVARD UNIV, MASSACHUSETTS GEN HOSP, SCH MED, DEPT PSYCHIAT, CHARLESTOWN, MA 02129 USA.; HARVARD UNIV, MASSACHUSETTS GEN HOSP, SCH MED, DEPT RADIOL, CHARLESTOWN, MA 02129 USA.; MERCK & CO INC, MERCK INVESTIGATOR ST…	HARVARD UNIVERSITY; MCLEAN HOSPITAL; HARVARD UNIVERSITY; HARVARD MEDICAL SCHOOL; BOSTON CHILDREN'S HOSPITAL; HARVARD UNIVERSITY; MASSACHUSETTS GENERAL HOSPITAL; HARVARD UNIVERSITY; MASSACHUSETTS GENERAL HOSPITAL; MERCK & COMPANY; MERCK & COMPANY USA; MERCK & COMPANY; MERCK & COMPANY USA; MONTEFIORE MEDICAL CENTER; ALBERT EINSTEIN COLLEGE OF MEDICINE; YESHIVA UNIVERSITY; HARVARD UNIVERSITY; HARVAR…		2025-01-03	HEADACHE; PAIN; MIGRAINE; FMRI; FUNCTIONAL CONNECTIVITY; MORPHOMETRY; GRAY MATTER VOLUME; BASAL GANGLIA; CENTRAL SENSITIZATION; PREFRONTAL CORTEX; CEREBRAL-CORTEX; CNS ACTIVATION; SPINY NEURONS; HUMAN BRAIN; NUCLEUS; DYSTONIA	HEADACHE; PAIN; MIGRAINE; FMRI; FUNCTIONAL CONNECTIVITY; MORPHOMETRY; GRAY MATTER VOLUME; BASAL GANGLIA	10.1186/1744-8069-7-71	ARTICLE		1744-8069	DBORSOOK@PARTNERS.ORG			NIH [K24 NS064050, R01 NS056195]; MERCK AND CO.	THE WORK WAS SUPPORTED IN BY GRANTS FROM NIH (K24 NS064050 (NINDS) AND R01 NS056195 (NINDS) TO DB) (DATA COLLECTION) AND AN INVESTIGATOR INITIATED GRANT FROM MERCK AND CO. (DATA ANALYSIS).	832UD			CENTRAL SENSITIZATION; PREFRONTAL CORTEX; CEREBRAL-CORTEX; CNS ACTIVATION; SPINY NEURONS; HUMAN BRAIN; PAIN; NUCLEUS; HEADACHE; DYSTONIA		MOL PAIN	MOL. PAIN	ENGLISH	89	GREEN PUBLISHED		2455 TELLER RD, THOUSAND OAKS, CA 91320 USA	SEP 21	11	THOUSAND OAKS	21936901		J	SAGE PUBLICATIONS INC	2011		BORSOOK, D (CORRESPONDING AUTHOR), HARVARD UNIV, SCH MED, DEPT PSYCHIAT, PAIN GRP,BRAIN IMAGING CTR,MCLEAN HOSP, BELMONT, MA 02478 USA.	NEUROSCIENCES & NEUROLOGY				MOLECULAR PAIN
GÖBEL H	GÖBEL, H	AOKI KR, 2003, HEADACHE, V43, PS9;AOKI KR, 2001, J NEUROL, V248, PS3;ASHKENAZI A, 2003, CURR OPIN NEUROL, V16, P341, DOI 10.1097/00019052-200306000-00014;BINDER WJ, 2000, OTOLARYNG HEAD NECK, V123, P669, DOI 10.1067/MHN.2000.110960;BINDER WJ, 2002, DM-DIS MON, V48, P323, DOI 10.1053/MDA.2002.24423;BINDER WJ, 2001, SEMIN CUTAN MED SURG, V20, P93, DOI 10.1053/SDER.2001.24423;BLITZER A, 2001, LARYNG…	MIGRAINE IS A CHRONIC HEADACHE DISORDER MANIFESTING IN ATTACKS LASTING 4-72 HOURS. CHARACTERISTICS OF HEADACHE ARE UNILATERAL LOCATION, PULSATING QUALITY, MODERATE OR SEVERE INTENSITY, AGGRAVATION BY ROUTINE PHYSICAL ACTIVITY, AND ASSOCIATION WITH NAUSEA, PHOTOPHOBIA AND PHONOPHOBIA. THE MIGRAINE AURA IS A COMPLEX OF NEUROLOGICAL SYMPTOMS, WHICH OCCURS JUST BEFORE OR AT THE ONSET OF MIGRAINE HEAD…				8	NEUROL VERHALTENSMED SCHMERZKLIN KIEL, D-24149 KIEL, GERMANY.;			2025-01-03	BOTULINUM TOXIN A; MIGRAINE; PROPHYLAXIS; MUSCULAR STRESS; CRANIOCERVICAL DYSTONIA; TENSION-TYPE HEADACHE; A BOTOX; FOCAL DYSTONIA; PAIN; MANAGEMENT; MUSCLE; INJECTIONS; THERAPY; SPASM	BOTULINUM TOXIN A; MIGRAINE; PROPHYLAXIS; MUSCULAR STRESS; CRANIOCERVICAL DYSTONIA	10.1007/s00415-004-1103-y	ARTICLE		1432-1459	HG@SCHMERZKLINIK.DE	11				852NE			TENSION-TYPE HEADACHE; A BOTOX; FOCAL DYSTONIA; PAIN; MANAGEMENT; MUSCLE; INJECTIONS; THERAPY; SPASM		J NEUROL	J. NEUROL.	ENGLISH	56		GOBEL, HARTMUT/0000-0003-2163-112X	TIERGARTENSTRASSE 17, D-69121 HEIDELBERG, GERMANY	FEB	4	HEIDELBERG			J	SPRINGER HEIDELBERG	2004	GÖBEL, HARTMUT/AAE-4719-2020		NEUROSCIENCES & NEUROLOGY			0340-5354	JOURNAL OF NEUROLOGY
DOWSON AJ;KILMINSTER SG;SALT R	DOWSON, ANDREW J.;KILMINSTER, SHAUN G.;SALT, REBECCA	DAWSON AJ, 2006, HEADACHE CARE, V3, P73;DIENER H.C., 2001, CURR. MED. RES. OPIN, V17, P17;DIENER HC, 2004, J NEUROL, V251, P943, DOI 10.1007/S00415-004-0464-6;DODICK DW, 2005, HEADACHE, V45, P315, DOI 10.1111/J.1526-4610.2005.05068.X;DOWSON AJ, 2004, INT J CLIN PRACT, V58, P1142, DOI 10.1111/J.1742-1241.2004.00341.X;DOWSON AJ, 2005, CNS DRUGS, V19, P483, DOI 10.2165/00023210-200519060-00002;DOWSO…	BACKGROUND AND OBJECTIVES: SOME EVIDENCE FOR THE EFFICACY OF BOTULINUM TOXIN A AS A PREVENTIVE TREATMENT FOR CHRONIC PRIMARY HEADACHES HAS BEEN REPORTED IN RANDOMIZED, CONTROLLED CLINICAL STUDIES. THIS STUDY INVESTIGATED THE CLINICAL PROFILE OF BOTULINUM TOXIN A IN A NATURALISTIC CLINICAL PRACTICE SETTING IN A POPULATION OF PATIENTS WITH CERVICAL DYSTONIA ASSOCIATED WITH CHRONIC HEADACHE AND A HI…				147	KINGS COLL HOSP LONDON, KINGS HEADACHE SERV, LONDON SE5 9RS, ENGLAND.; INST NAVAL MED, ALVERSTOKE, HANTS, ENGLAND.; SURREY HEADACHE SERV, GUILDFORD, SURREY, ENGLAND.;	KING'S COLLEGE HOSPITAL NHS FOUNDATION TRUST; KING'S COLLEGE HOSPITAL		2025-01-03	TENSION-TYPE HEADACHE; DOUBLE-BLIND; PROPHYLACTIC TREATMENT; MIGRAINE; SAMPLE; SCORE		10.2165/00126839-200809030-00002	ARTICLE		1179-6901	ANDYDOWSON@PSIM-LIMITED.COM	158				305ZF			TENSION-TYPE HEADACHE; DOUBLE-BLIND; PROPHYLACTIC TREATMENT; MIGRAINE; SAMPLE; SCORE	3	DRUGS R&D	DRUGS R&D	ENGLISH	27			GEWERBESTRASSE 11, CHAM, CH-6330, SWITZERLAND		12	CHAM	18457467		J	SPRINGER INTERNATIONAL PUBLISHING AG	2008		DOWSON, AJ (CORRESPONDING AUTHOR), KINGS COLL HOSP LONDON, KINGS HEADACHE SERV, DENMARK HILL, LONDON SE5 9RS, ENGLAND.	PHARMACOLOGY & PHARMACY			1174-5886	DRUGS IN R&D
BLUMENFELD AM;DODICK DW;SILBERSTEIN SD	BLUMENFELD, AM;DODICK, DW;SILBERSTEIN, SD	*ALL PHARM, BOTOX BOT TOX TYP A;AOKI R, 2002, AM HEAD SOC 44 ANN S;BARRIENTOS N., 2002, AM HEAD SOC 44 ANN S;BINDER WJ, 2000, OTOLARYNG HEAD NECK, V123, P669, DOI 10.1067/MHN.2000.110960;BLUMENFELD A., 2002, 6 HEAD C EUR HEAD FE;BRIN MF, 2002, SCI THERAPEUTIC ASPE, P233;BRIN MF, 1997, MUSCLE NERVE S6, V20, PS146;BURSTEIN R, 2000, ANN NEUROL, V47, P614, DOI 10.1002/1531-8249(200005)47:5<614::AID-A…	BOTULINUM TOXIN A (BONT-A), A NEUROTOXIN, IS EFFECTIVE FOR TREATING A VARIETY OF INVOLUNTARY MUSCLE CONTRACTION DISORDERS, INCLUDING CERVICAL DYSTONIA, BLEPHAROSPASM, AND HEMIFACIAL SPASM. RECENTLY, CLINICAL FINDINGS SUGGEST THAT BONT-A MAY INHIBIT PAIN ASSOCIATED WITH MIGRAINE AND OTHER HEADACHE TYPES. A NUMBER OF RETROSPECTIVE, OPEN-LABEL CHART REVIEWS AND THREE PLACEBO-CONTROLLED, DOUBLE-BLIND…				167	KAISER PERMANENTE, DEPT NEUROL, SAN DIEGO, CA 92120 USA.; THOMAS JEFFERSON UNIV HOSP, JEFFERSON HEADACHE CTR, PHILADELPHIA, PA 19107 USA.; MAYO CLIN, DEPT NEUROL, SCOTTSDALE, AZ 85259 USA.; MAYO CLIN & MAYO GRAD SCH MED, DEPT NEUROL, ROCHESTER, MN 55901 USA.;	KAISER PERMANENTE; JEFFERSON UNIVERSITY; MAYO CLINIC; MAYO CLINIC PHOENIX; MAYO CLINIC		2025-01-03	TOXIN TYPE-A; UNITED-STATES; PREVENTIVE TREATMENT; ECONOMIC-COSTS; BURDEN; PREVALENCE		10.1016/S0733-8635(03)00105-0	ARTICLE		1558-0520	ANDREW.M.BLUMENFELD@KP.ORG	+				828CO			TOXIN TYPE-A; UNITED-STATES; PREVENTIVE TREATMENT; ECONOMIC-COSTS; BURDEN; PREVALENCE	2	DERMATOL CLIN	DERMATOL. CLIN.	ENGLISH	31			1600 JOHN F KENNEDY BOULEVARD, STE 1800, PHILADELPHIA, PA 19103-2899 USA	APR	10	PHILADELPHIA	15222577		J	W B SAUNDERS CO-ELSEVIER INC	2004	BLUMENFELD, ANDREW/KUD-3415-2024	KAISER PERMANENTE, DEPT NEUROL, 4405 VANDEVER AVE, SAN DIEGO, CA 92120 USA.	DERMATOLOGY			0733-8635	DERMATOLOGIC CLINICS
BEZERRA MER;ROCHA PAS	RAMALHO BEZERRA, MARCOS EUGENIO;SAMPAIO ROCHA-FILHO, PEDRO AUGUSTO	ALBANESE A, 2013, MOVEMENT DISORD, V28, P863, DOI 10.1002/MDS.25475;ANONYMOUS, J NEUROL S;AOKI KR, 2011, PARKINSONISM RELAT D, V17, PS28, DOI 10.1016/J.PARKRELDIS.2011.06.013;BARBANTI P, 2005, NEUROLOGY, V64, P1308, DOI 10.1212/01.WNL.0000156909.13677.FF;BRIN M, 2003, CEPHALALGIA, V23, P743;CHARLES PD, 2016, PAIN PRACT, V16, P1073, DOI 10.1111/PAPR.12408;CHARLES PD, 2014, J NEUROL, V261, P1309, D…	BACKGROUNDCRANIOCERVICAL DYSTONIA IS A FOCAL OR SEGMENTAL DYSTONIA IN ITS DISTRIBUTION, CLASSICALLY KNOWN AS SPASMODIC TORTICOLLIS WHEN IN ITS PURE CERVICAL PRESENTATION. ALTHOUGH CRANIOCERVICAL DYSTONIA HAS BEEN RECOGNIZED AS A POSSIBLE CAUSE OF HEADACHE SINCE THE PUBLICATION OF THE SECOND VERSION OF INTERNATIONAL CLASSIFICATION OF HEADACHE DISORDERS, THERE ARE FEW STUDIES ABOUT THIS ENTITY. MET…				336	UNIV FED PERNAMBUCO UFPE, HOSP CLIN, RECIFE, PE, BRAZIL.; UNIV FED PERNAMBUCO UFPE, DEPT NEUROPSYCHIAT, RECIFE, PE, BRAZIL.; UNIV PERNAMBUCO UPE, HOSP UNIV OSWALDO CRUZ, HEADACHE CLIN, RECIFE, PE, BRAZIL.;	UNIVERSIDADE FEDERAL DE PERNAMBUCO; UNIVERSIDADE FEDERAL DE PERNAMBUCO; UNIVERSIDADE DE PERNAMBUCO (UPE)		2025-01-03	HEADACHE; HEADACHE DISORDERS; SECONDARY; PAIN; DYSTONIA; CERVICAL DYSTONIA; PRIMARY; BOTULINUM TOXINS; BOTULINUM-TOXIN-A; QUALITY-OF-LIFE; CHRONIC MIGRAINE; PATIENT REGISTRY; UNITED-STATES; DOUBLE-BLIND; ONABOTULINUMTOXINA; EFFICACY; PREVALENCE	HEADACHE; HEADACHE DISORDERS; SECONDARY; PAIN; DYSTONIA; CERVICAL DYSTONIA; PRIMARY; BOTULINUM TOXINS	10.1111/head.12996	ARTICLE		1526-4610	PASRF1@HOTMAIL.COM	343				EK4CP			BOTULINUM-TOXIN-A; QUALITY-OF-LIFE; CERVICAL DYSTONIA; CHRONIC MIGRAINE; PATIENT REGISTRY; UNITED-STATES; DOUBLE-BLIND; ONABOTULINUMTOXINA; EFFICACY; PREVALENCE	2	HEADACHE	HEADACHE	ENGLISH	46		SAMPAIO ROCHA-FILHO, PEDRO AUGUSTO/0000-0001-5725-2637	111 RIVER ST, HOBOKEN 07030-5774, NJ USA	FEB	8	HOBOKEN	27910093		J	WILEY	2017	SAMPAIO ROCHA-FILHO, PEDRO AUGUSTO/A-6094-2013	ROCHA, PAS (CORRESPONDING AUTHOR), RUA GEN JOAQUIM INACIO 830, BR-50070270 RECIFE, PE, BRAZIL.	NEUROSCIENCES & NEUROLOGY			0017-8748	HEADACHE
WINNER PK;SADOWSKY CH;MARTINEZ WC;ZUNIGA JA;POULETTE A	WINNER, PAUL K.;SADOWSKY, CARL H.;MARTINEZ, WALTER C.;ZUNIGA, JOSE A.;POULETTE, ASHLEY	ALLERGAN INC, 2011, BOTOX;AURORA SK, 2010, CEPHALALGIA, V30, P793, DOI 10.1177/0333102410364676;CEBALLOS-BAUMANN AO, 2001, J NEUROL, V248, PS14;DIENER HC, 2010, CEPHALALGIA, V30, P804, DOI 10.1177/0333102410364677;DODICK DW, 2010, HEADACHE, V50, P921, DOI 10.1111/J.1526-4610.2010.01678.X;DOWSON AJ, 2008, DRUGS R&D, V9, P147, DOI 10.2165/00126839-200809030-00002;ELKIND AH, 2006, J PAIN, V7, P688, …	OBJECTIVE. THE OBJECTIVE OF THIS STUDY WAS TO ASSESS THE CLINICAL BENEFITS OF ONABOTULINUMTOXINA (BOTOX (R)) TREATMENT ON THE SYMPTOMS OF CERVICAL DYSTONIA AND THE FREQUENCY, SEVERITY, AND ASSOCIATED SYMPTOMS OF MIGRAINE IN PATIENTS WITH CERVICAL DYSTONIA AND CONCURRENT MIGRAINE. BACKGROUND. BOTULINUM TOXIN IS ESTABLISHED AS FIRST-LINE TREATMENT OF CERVICAL DYSTONIA. RECENT CLINICAL TRIALS HAVE S…				1219	PALM BEACH HEADACHE CTR, W PALM BEACH, FL 33407 USA.;			2025-01-03	CERVICAL DYSTONIA; ONABOTULINUMTOXINA; BOTULINUM TOXIN; HEADACHE; CHRONIC MIGRAINE; PROPHYLACTIC TREATMENT; PLACEBO-CONTROLLED PHASE; BOTULINUM-TOXIN-A; DOUBLE-BLIND; HEADACHE IMPACT	CERVICAL DYSTONIA; ONABOTULINUMTOXINA; BOTULINUM TOXIN; HEADACHE; CHRONIC MIGRAINE; PROPHYLACTIC TREATMENT	10.1111/j.1526-4610.2012.02164.x	ARTICLE		1526-4610	PWINNER777@AOL.COM	1225		ALLERGAN, INC, IRVINE, CA, USA	THIS STUDY WAS SUPPORTED BY ALLERGAN, INC, IRVINE, CA, USA.	000RM			PLACEBO-CONTROLLED PHASE; BOTULINUM-TOXIN-A; DOUBLE-BLIND; HEADACHE IMPACT	8	HEADACHE	HEADACHE	ENGLISH	15			111 RIVER ST, HOBOKEN 07030-5774, NJ USA	SEP	7	HOBOKEN	22607530		J	WILEY	2012		WINNER, PK (CORRESPONDING AUTHOR), PALM BEACH HEADACHE CTR, 4631 N CONGRESS AVE,SUITE 200, W PALM BEACH, FL 33407 USA.	NEUROSCIENCES & NEUROLOGY			0017-8748	HEADACHE
ONDO WG;GOLLOMP S;GALVEZ-JIMENEZ N	ONDO, WG;GOLLOMP, S;GALVEZ-JIMENEZ, N	BRIN M, 2003, CEPHALALGIA, V23, P743;CONSKY ES., 1994, THERAPY BOTULINUM TO, P211;FREUND BJ, 2000, HEADACHE, V40, P231, DOI 10.1046/J.1526-4610.2000.00033.X;GALVEZ-JIMENEZ NESTOR, 2004, ADV NEUROL, V94, P321;GREENE P, 1990, NEUROLOGY, V40, P1213, DOI 10.1212/WNL.40.8.1213;HALDEMAN S, 2001, SPINE J, V1, P31, DOI 10.1016/S1529-9430(01)00024-9;KOSINSKI M, 2003, QUAL LIFE RES, V12, P963, DOI 10.1023/…	OBJECTIVE. - TO EVALUATE THE PREVALENCE OF ASSOCIATED HEADACHE (HA) PAIN WITH CRANIOCERVICAL DYSTONIA AND THE THERAPEUTIC EFFECT OF BONT-A INJECTIONS ON THE HA COMPONENT WHEN INJECTED FOR CERVICAL DYSTONIA. BACKGROUND. - HA ASSOCIATED WITH CRANIOCERVICAL DYSTONIA IS A RECENT FORMALLY CODIFIED ENTITY, BUT HAS NOT BEEN SYSTEMATICALLY STUDIED. METHODS. - WE IDENTIFIED 44 SUBJECTS FROM THREE MOVEMENT…				1073	BAYLOR COLL MED, DEPT NEUROL, HOUSTON, TX 77030 USA.; THOMAS JEFFERSON UNIV, LANKENAU HOSP, DEPT NEUROL, WYNNEWOOD, PA USA.; CLEVELAND CLIN FLORIDA, DEPT NEUROL, WESTON, FL USA.;	BAYLOR COLLEGE OF MEDICINE; JEFFERSON UNIVERSITY; LANKENAU MEDICAL CENTER; CLEVELAND CLINIC FOUNDATION		2025-01-03	BOTULINUM TOXIN TYPE A; HEADACHE; CERVICOGENIC; CERVICAL DYSTONIA; DOUBLE-BLIND; EFFICACY; SAFETY	BOTULINUM TOXIN TYPE A; HEADACHE; CERVICOGENIC; CERVICAL DYSTONIA	10.1111/j.1526-4610.2005.05190.x	ARTICLE		1526-4610		1077				955KH			DOUBLE-BLIND; EFFICACY; SAFETY	8	HEADACHE	HEADACHE	ENGLISH	15			111 RIVER ST, HOBOKEN 07030-5774, NJ USA	SEP	5	HOBOKEN	16109123		J	WILEY	2005		6550 FANNIN STE 1801, HOUSTON, TX 77030 USA.	NEUROSCIENCES & NEUROLOGY			0017-8748	HEADACHE
WANG SJ;SILBERSTEIN SD;YOUNG WB	WANG, SJ;SILBERSTEIN, SD;YOUNG, WB	BELL R, 1990, ANN EMERG MED, V19, P1079, DOI 10.1016/S0196-0644(05)81507-0;CASTILLO C, 1995, ARCH INT PHARMACOD T, V330, P53;COPPOLA M, 1995, ANN EMERG MED, V26, P541, DOI 10.1016/S0196-0644(95)70001-3;COUCH JR, 1983, HEADACHE, V23, P94;FISHER HAROLD, 1995, JOURNAL OF EMERGENCY MEDICINE, V13, P119, DOI 10.1016/0736-4679(94)00121-9;GALLAGHER RM, 1986, HEADACHE, V26, P74, DOI 10.1111/J.1526-4610.19…	WE CONDUCTED A PILOT STUDY OF INTRAVENOUS DROPERIDOL IN 35 PATIENTS (32 WOMEN AND 3 MEN; MEAN AGE 43 YEARS) WITH STATUS MIGRAINOSUS (N=25) OR REFRACTORY MIGRAINE (N=10) IN AN AMBULATORY INFUSION CENTER. HEADACHE WAS GRADED AS SEVERE IN 21 PATIENTS AND MODERATE IN 14. AN INTRAVENOUS LINE WAS STARTED AND KEPT OPEN. DROPERIDOL (2.5 MG) WAS GIVEN INTRAVENOUSLY EVERY 30 MINUTES UNTIL EITHER THREE DOSE…				377	GERMANTOWN HOSP & MED CTR, COMPREHENS HEADACHE CTR, PHILADELPHIA, PA 19144 USA.; NATL YANG MING UNIV, SCH MED, DEPT NEUROL, TAIPEI 112, TAIWAN.;	NATIONAL YANG MING CHIAO TUNG UNIVERSITY		2025-01-03	DROPERIDOL; MIGRAINE; NEUROLEPTICS; STATUS MIGRAINOSUS; HEADACHE; PROCHLORPERAZINE; EMERGENCY; TRIAL; DIMENHYDRINATE; MANAGEMENT; MEPERIDINE; EFFICACY	DROPERIDOL; MIGRAINE; NEUROLEPTICS; STATUS MIGRAINOSUS	10.1046/j.1526-4610.1997.3706377.x	ARTICLE		1526-4610		382				XK542			HEADACHE; PROCHLORPERAZINE; EMERGENCY; TRIAL; DIMENHYDRINATE; MANAGEMENT; MEPERIDINE; EFFICACY	6	HEADACHE	HEADACHE	ENGLISH	16			111 RIVER ST, HOBOKEN 07030-5774, NJ USA	JUN	6	HOBOKEN	9237411		J	WILEY	1997			NEUROSCIENCES & NEUROLOGY			0017-8748	HEADACHE
DODICK D;BLUMENFELD A;SILBERSTEIN SD	DODICK, D;BLUMENFELD, A;SILBERSTEIN, SD	*ALL PHARM, BOT BOT TOX TYP A;AOKI R, 2002, AM HEAD SOC 44 ANN S;BARRIENTOS N., 2002, AM HEAD SOC 44 ANN S;BINDER WJ, 2000, OTOLARYNG HEAD NECK, V123, P669, DOI 10.1067/MHN.2000.110960;BLUMENFELD A, 2002, 6 HEAD C EUR HEACH F;BRIN MF, 1997, MUSCLE NERVE, PS146;BRIN MF, 2002, SCI THERAPEUTIC ASPE, P233;BURSTEIN R, 2000, ANN NEUROL, V47, P614, DOI 10.1002/1531-8249(200005)47:5<614::AID-ANA9>3.0.CO;…	BOTULINUM TOXIN A (BONT/A), A NEUROTOXIN, IS EFFECTIVE FOR TREATING A VARIETY OF DISORDERS OF INVOLUNTARY MUSCLE CONTRACTION, INCLUDING CERVICAL DYSTONIA, BLEPHAROSPASM AND HEMIFACIAL SPASM. IT INHIBITS NEUROUSCULAR SIGNALING BY BLOCKING THE RELEASE OF ACETYLCHOLINE AT THE NEUROMUSCULAR JUNCTION. THE BIOLOGICAL EFFECTS OF THE TOXIN ARC TRANSIENT WITH NORMAL NEURONAL SIGNALING RETURNING WITHIN APP…				76	MAYO CLIN, DEPT NEUROL, SCOTTSDALE, AZ 85259 USA.; THOMAS JEFFERSON UNIV, JEFFERSON HEADACHE CTR, PHILADELPHIA, PA 19107 USA.; SO CALIF PERMANENTE MED GRP, SAN DIEGO, CA 92120 USA.;	MAYO CLINIC; MAYO CLINIC PHOENIX; JEFFERSON UNIVERSITY; PERMANENTE MEDICAL GROUPS; KAISER PERMANENTE; SOUTHERN CALIFORNIA PERMANENTE MEDICAL GROUP (SCPMG)		2025-01-03	TOXIN TYPE-A; UNITED-STATES; PREVENTIVE TREATMENT; ECONOMIC-COSTS; BURDEN; DISABILITY; PREVALENCE		10.1016/j.clindermatol.2003.12.031	ARTICLE		1879-1131	DODICK.DAVID@MAYO.EDU	81				830NL			TOXIN TYPE-A; UNITED-STATES; PREVENTIVE TREATMENT; ECONOMIC-COSTS; BURDEN; DISABILITY; PREVALENCE	1	CLIN DERMATOL	CLIN. DERMATOL.	ENGLISH	31			360 PARK AVE SOUTH, NEW YORK, NY 10010-1710 USA	JAN-FEB	6	NEW YORK	15158549		J	ELSEVIER SCIENCE INC	2004		MAYO CLIN, DEPT NEUROL, 13400 E SHEA BLVD, SCOTTSDALE, AZ 85259 USA.	DERMATOLOGY			0738-081X	CLINICS IN DERMATOLOGY
SMUTS JA;SCHULTZ D;BARNARD A	SMUTS, JA;SCHULTZ, D;BARNARD, A	BINDER WJ, 2000, OTOLARYNG HEAD NECK, V123, P669, DOI 10.1067/MHN.2000.110960;BORODIC GE, 2002, J PAIN, V3, P21, DOI 10.1054/JPAI.2002.27142;BRASHEAR A, 2002, NEW ENGL J MED, V347, P395, DOI 10.1056/NEJMOA011892;BRIN MF, 1997, MUSCLE NERVE S, V6, P146;CUI ML, 2004, PAIN, V107, P125, DOI 10.1016/J.PAIN.2003.10.008;DOLLY O, 2003, HEADACHE, V43, PS16;DURHAM PL, 2004, HEADACHE, V44, P35, DOI 10.1111/…	OBJECTIVE.-THE MAIN OBJECTIVE OF THIS STUDY IS TO DETERMINE WHETHER CHANGE IN MIGRAINE FREQUENCY IS CORRELATED WITH A DENERVATION PATTERN OF THE CORRUGATOR MUSCLE AFTER LOCAL BOTULINUM TOXIN TYPE A INJECTIONS. BACKGROUND.-RECENT STUDIES SUGGEST BOTULINUM TOXIN TYPE A IS EFFECTIVE IN PREVENTING MIGRAINE. RELAXATION OF THE CORRUGATOR MUSCLE MAY BE ONE OF MULTIPLE TARGETS OF BOTULINUM TOXIN TYPE A I…				801	UNIV PRETORIA, DEPT NEUROL & NEUROPHYSIOL, ZA-0002 PRETORIA, SOUTH AFRICA.;	UNIVERSITY OF PRETORIA		2025-01-03	BOTULINUM TOXIN TYPE A; CORRUGATOR MUSCLE; NERVE CONDUCTION STUDIES; MIGRAINE; PREVENTIVE THERAPY; CERVICAL DYSTONIA; HEADACHES; INJECTIONS; THERAPY; PAIN	BOTULINUM TOXIN TYPE A; CORRUGATOR MUSCLE; NERVE CONDUCTION STUDIES; MIGRAINE; PREVENTIVE THERAPY	10.1111/j.1526-4610.2004.04148.x	ARTICLE				805				849JF			CERVICAL DYSTONIA; HEADACHES; INJECTIONS; THERAPY; PAIN	8	HEADACHE	HEADACHE	ENGLISH	17			350 MAIN ST, MALDEN, MA 02148 USA	SEP	5	MALDEN	15330827		J	BLACKWELL PUBLISHING INC	2004		SMUTS, JA (CORRESPONDING AUTHOR), POB 32101, ZA-0134 TOTIUSDAL, SOUTH AFRICA.	NEUROSCIENCES & NEUROLOGY			0017-8748	HEADACHE
JIANG T;XIE YY;MAIMAITI B;CHENG Y;LI ZR;MENG HM	JIANG, TING;XIE, YINYIN;MAIMAITI, BUAJIEERGULI;CHENG, YU;LI, ZHAORAN;MENG, HONGMEI	AKDAL G, 2009, HEADACHE, V49, P419, DOI 10.1111/J.1526-4610.2008.01256.X;ALBANESE A, 2019, EUR J NEUROL, V26, P5, DOI 10.1111/ENE.13762;BECK S, 2008, J NEUROSCI, V28, P10363, DOI 10.1523/JNEUROSCI.3564-08.2008;BLAKELEY J, 2002, MOVEMENT DISORD, V17, P726, DOI 10.1002/MDS.10178;CAO L, 2021, TRANSL NEURODEGENER, V10, DOI 10.1186/S40035-021-00231-8;COPPOLA G, 2020, BRAIN SCI, V10, DOI 10.3390/BRAINS…	MIGRAINE IS A HIGHLY PREVALENT NEUROLOGICAL DISORDER CHARACTERIZED BY RECURRENT, UNILATERAL, OR BILATERAL THROBBING SEVERE HEADACHES. CURRENTLY, THERE ARE EXTREMELY RARE CASES OF MIGRAINE-INDUCED DYSTONIA. A 52-YEAR-OLD WOMAN WAS ADMITTED FOR INTRACTABLE MIGRAINE FOR ABOUT 5 DAYS AND WALKING DIFFICULTIES FOR 1 DAY. THE SYMPTOM OF AN INABILITY TO WALK APPEARED ON THE FOURTH DAY OF THE HEADACHE ATT…	855698				FIRST HOSP JILIN UNIV, DEPT NEUROL, CHANGCHUN, PEOPLES R CHINA.; FIRST AFFILIATED HOSP ZHENGZHOU UNIV, DEPT NEUROL, ZHENGZHOU, PEOPLES R CHINA.; ZHENGZHOU UNIV, ACAD MED SCI, ZHENGZHOU, PEOPLES R CHINA.;	JILIN UNIVERSITY; ZHENGZHOU UNIVERSITY; ZHENGZHOU UNIVERSITY		2025-01-03	MIGRAINE; DYSTONIA; MOVEMENT DISORDER; PATENT FORAMEN OVALE; CASE REPORT; MUTATIONS; SECONDARY	MIGRAINE; DYSTONIA; MOVEMENT DISORDER; PATENT FORAMEN OVALE; CASE REPORT	10.3389/fneur.2022.855698	ARTICLE			MENGHM@JLU.EDU.CN					1K9PK			MUTATIONS; SECONDARY		FRONT NEUROL	FRONT. NEUROL.	ENGLISH	27	GREEN PUBLISHED, GOLD		AVENUE DU TRIBUNAL FEDERAL 34, LAUSANNE, CH-1015, SWITZERLAND	MAY 9	6	LAUSANNE	35614918		J	FRONTIERS MEDIA SA	2022		MENG, HM (CORRESPONDING AUTHOR), FIRST HOSP JILIN UNIV, DEPT NEUROL, CHANGCHUN, PEOPLES R CHINA.	NEUROSCIENCES & NEUROLOGY			1664-2295	FRONTIERS IN NEUROLOGY
JOHNSTONE SJ;ADLER CH	JOHNSTONE, SJ;ADLER, CH	ARAMIDEH M, 1996, NEUROLOGY, V46, P476, DOI 10.1212/WNL.46.2.476;ARASZKIEWICZ H, 1983, WIAD LEK, V36, P161;BORODIC GE, 1989, PLAST RECONSTR SURG, V83, P546, DOI 10.1097/00006534-198903000-00028;ELSTON JS, 1988, EYE, V2, P435, DOI 10.1038/EYE.1988.79;FAHN S, 1988, ADV NEUROL, V49, P125;FINE PG, 1995, J NEURO-OPHTHALMOL, V15, P90;FLETCHER NA, 1991, J NEUROL NEUROSUR PS, V54, P713, DOI 10.1136/JNNP.…	THE DIAGNOSIS OF BLEPHAROSPASM IS RARELY CONSIDERED IN PATIENTS COMPLAINING OF FACE PAIN OR HEADACHE. THIS PATIENT ILLUSTRATES THE IMPORTANCE OF LOOKING FOR BLEPHAROSPASM IN PATIENTS WHO PRESENT WITH HEADACHE OR FACE PAIN, AS HER PAIN AND BLEPHAROSPASM WERE SUCCESSFULLY TREATED WITH BOTULINUM TOXIN TYPE A INJECTIONS.				366	BARROW NEUROL INST, DEPT NEUROL, PHOENIX, AZ 85013 USA.; MAYO CLIN, SCOTTSDALE, AZ USA.;	BARROW NEUROLOGICAL INSTITUTE; MAYO CLINIC; MAYO CLINIC PHOENIX		2025-01-03	BLEPHAROSPASM; FACIAL PAIN; HEADACHE; BOTULINUM TOXIN; DYSTONIA	BLEPHAROSPASM; FACIAL PAIN; HEADACHE; BOTULINUM TOXIN	10.1046/j.1526-4610.1998.3805366.x	ARTICLE				368				ZT262			DYSTONIA	5	HEADACHE	HEADACHE	ENGLISH	19			875 KINGS HIGHWAY, STE 200, WOODBURY, NJ 08096 USA	MAY	3	WOODBURY	9630789		J	AMER ASSOC STUDY HEADACHE	1998		JOHNSTONE, SJ (CORRESPONDING AUTHOR), BARROW NEUROL INST, DEPT NEUROL, 350 W THOMAS RD, PHOENIX, AZ 85013 USA.	NEUROSCIENCES & NEUROLOGY			0017-8748	HEADACHE
LINDE M;HAGEN K;STOVNER LJ	LINDE, M.;HAGEN, K.;STOVNER, L. J.	ALLAM N, 2005, CLIN J PAIN, V21, P182, DOI 10.1097/00002508-200503000-00010;ASHKENAZI A, 2009, CURR TREAT OPTION NE, V11, P18, DOI 10.1007/S11940-009-0003-Y;AURORA SK, 2010, CEPHALALGIA, V30, P793, DOI 10.1177/0333102410364676;BOHLULI B, 2011, ORAL SURG ORAL MED O, V111, P47, DOI 10.1016/J.TRIPLEO.2010.04.043;BORODIC GE, 2002, J PAIN, V3, P21, DOI 10.1054/JPAI.2002.27142;BOSCÁ-ASCO ME, 2006, REV …	BACKGROUND - RECENT SCIENTIFIC DATA SUPPORT AN EFFECT OF BOTULINUM NEUROTOXIN (BONT) ON PAIN AND HEADACHE. OBJECTIVE - WE SOUGHT TO CONDUCT A SYSTEMATIC REVIEW OF BONT IN THE SECONDARY HEADACHES AND CRANIAL NEURALGIAS. METHODS - MEDLINE, EMBASE, COCHRANE, CLINICALTRIALS.GOV AND REFERENCE LISTS WERE SEARCHED UP TO DECEMBER 2010 TO IDENTIFY ALL RELEVANT PUBLICATIONS. RESULTS - ONLY TWO PAPERS WERE …				50	ST OLAVS UNIV HOSP, DEPT NEUROL & CLIN NEUROPHYSIOL, NORWEGIAN NATL HEADACHE CTR, N-7006 TRONDHEIM, NORWAY.; NORWEGIAN UNIV SCI & TECHNOL, DEPT NEUROSCI, N-7034 TRONDHEIM, NORWAY.;	NORWEGIAN UNIVERSITY OF SCIENCE & TECHNOLOGY (NTNU); NORWEGIAN UNIVERSITY OF SCIENCE & TECHNOLOGY (NTNU)		2025-01-03	BOTULINUM TOXIN; HEADACHE; NEURALGIA; REVIEW; PLACEBO-CONTROLLED PHASE; TRIGEMINAL NEURALGIA; OCCIPITAL NEURALGIA; DOUBLE-BLIND; PAIN; ONABOTULINUMTOXINA; INJECTION; EFFICACY	BOTULINUM TOXIN; HEADACHE; NEURALGIA; REVIEW	10.1111/j.1600-0404.2011.01544.x	ARTICLE		1600-0404	MATTIAS.LINDE@NTNU.NO	55		ASTRAZENECA; PFIZER	DR. LINDE IS A MEMBER OF AN ALLERGAN INTERNATIONAL ADVISORY BOARD ON CHRONIC MIGRAINE. HONORARIA ARE GIVEN IN CONNECTION TO THAT WORK. DR. HAGEN IS A MEMBER OF AN ALLERGAN INTERNATIONAL ADVISORY BOARD ON CHRONIC MIGRAINE. HONORARIA ARE GIVEN IN CONNECTION TO THAT WORK. DR. STOVNER HAS RECEIVED A RESEARCH GRANT FROM ASTRAZENECA AND A TRAVEL GRANT TO PARTICIPATE IN A SCIENTIFIC MEETING FROM PFIZER.	784LL			PLACEBO-CONTROLLED PHASE; TRIGEMINAL NEURALGIA; OCCIPITAL NEURALGIA; DOUBLE-BLIND; PAIN; ONABOTULINUMTOXINA; INJECTION; EFFICACY		ACTA NEUROL SCAND	ACTA NEUROL. SCAND.	ENGLISH	43			111 RIVER ST, HOBOKEN 07030-5774, NJ USA	AUG	6	HOBOKEN	21711257		J	WILEY	2011	STOVNER, LARS/D-5025-2014	LINDE, M (CORRESPONDING AUTHOR), ST OLAVS UNIV HOSP, DEPT NEUROL & CLIN NEUROPHYSIOL, NORWEGIAN NATL HEADACHE CTR, N-7006 TRONDHEIM, NORWAY.	NEUROSCIENCES & NEUROLOGY		SI	0001-6314	ACTA NEUROLOGICA SCANDINAVICA
BEZERRA MER;ROCHA PAS	RAMALHO BEZERRA, MARCOS EUGENIO;ROCHA-FILHO, PEDRO A. SAMPAIO	BARBANTI P, 2005, NEUROLOGY, V64, P1308, DOI 10.1212/01.WNL.0000156909.13677.FF;BOTEGA NJ, 1995, REV SAUDE PUBL, V29, P355, DOI 10.1590/S0034-89101995000500004;CHAN J, 1991, MOVEMENT DISORD, V6, P119, DOI 10.1002/MDS.870060206;CHARLES PD, 2014, J NEUROL, V261, P1309, DOI 10.1007/S00415-014-7343-6;CICONELLI RM., 1999, REV BRAS REUMATOL, V39, P143;COMELLA C, 2015, J NEUROL, V262, P837, DOI 10.1007/…	BACKGROUND CERVICAL DYSTONIA IS THE MOST COMMON FORM OF FOCAL IDIOPATHIC DYSTONIA AND IS FREQUENTLY ASSOCIATED WITH PAIN. HEADACHES ARE NOT CONSIDERED TO BE MORE PREVALENT AMONG PATIENTS PRESENTING WITH CERVICAL DYSTONIA, AND HEADACHES ATTRIBUTED TO CRANIOCERVICAL DYSTONIA ARE CONSIDERED TO BE A RARE DISORDER, DESPITE THE LACK OF STUDIES AND CLINICAL INFORMATION REGARDING THE SUBJECT. OBJECTIVES …				1484	UNIV FED PERNAMBUCO UFPE, HOSP CLIN, RECIFE, PE, BRAZIL.; UNIV FED PERNAMBUCO UFPE, DEPT NEUROPSYCHIAT, RECIFE, PE, BRAZIL.; UNIV PERNAMBUCO UPE, HOSP UNIV OSWALDO CRUZ, HEADACHE CLIN, RECIFE, PE, BRAZIL.;	UNIVERSIDADE FEDERAL DE PERNAMBUCO; UNIVERSIDADE FEDERAL DE PERNAMBUCO; UNIVERSIDADE DE PERNAMBUCO (UPE)		2025-01-03	IDIOPATHIC CERVICAL DYSTONIA; BOTULINUM-TOXIN; HOSPITAL ANXIETY; MCGILL PAIN; QUESTIONNAIRE; IMPACT		10.1002/ejp.1601	ARTICLE	MAY 2020	1532-2149	PEDROASAMPAIO@GMAIL.COM	1494				MY6NF			IDIOPATHIC CERVICAL DYSTONIA; BOTULINUM-TOXIN; HOSPITAL ANXIETY; MCGILL PAIN; QUESTIONNAIRE; IMPACT	8	EUR J PAIN	EUR. J. PAIN	ENGLISH	27		SAMPAIO ROCHA-FILHO, PEDRO AUGUSTO/0000-0001-5725-2637	111 RIVER ST, HOBOKEN 07030-5774, NJ USA	SEP	11	HOBOKEN	32422691		J	WILEY	2020	SAMPAIO ROCHA-FILHO, PEDRO AUGUSTO/A-6094-2013	ROCHA, PAS (CORRESPONDING AUTHOR), RUA GEN JOAQUIM INACIO 830,SALA 1412, BR-50070270 RECIFE, PE, BRAZIL.	ANESTHESIOLOGY; NEUROSCIENCES & NEUROLOGY			1090-3801	EUROPEAN JOURNAL OF PAIN
LANE PL;MCLELLAN BA;BAGGOLEY CJ	LANE, PL;MCLELLAN, BA;BAGGOLEY, CJ		APPROXIMATELY 20% OF THE POPULATION SUFFERS FROM MIGRAINE HEADACHE, AND A SIGNIFICANT NUMBER DEVELOP "FIXED" MIGRAINES, REFRACTORY TO ORAL MEDICATIONS. OF THIS GROUP, MANY BECOME HABITUAL NARCOTIC USERS. A PREVIOUSLY PUBLISHED CASE SERIES USING IV CHLORPROMAZINE SUGGESTED EFFICACY, SO A RANDOMIZED, DOUBLE-BLIND, CONTROLLED TRIAL WAS CONDUCTED. THE STUDY COMPARED IV CHLORPROMAZINE AGAINST IV MEPER…				360				2025-01-03	NA		10.1016/S0196-0644(89)80570-0	ARTICLE		1097-6760		365				U0967				4	ANN EMERG MED	ANN. EMERG. MED.	ENGLISH	0			360 PARK AVENUE SOUTH, NEW YORK, NY 10010-1710 USA	APR	6	NEW YORK	2705667		J	MOSBY-ELSEVIER	1989		VICTORIA HOSP, DEPT EMERGENCY MED, 375 S ST, LONDON N6A 4G5, ONTARIO, CANADA.	EMERGENCY MEDICINE			0196-0644	ANNALS OF EMERGENCY MEDICINE
LINDE M;HAGEN K;SALVESEN O;GRAVDAHL GB;HELDE G;STOVNER LJ	LINDE, MATTIAS;HAGEN, KNUT;SALVESEN, OYVIND;GRAVDAHL, GORIL BRUVIK;HELDE, GRETHE;STOVNER, LARS JACOB	AASETH K, 2008, CEPHALALGIA, V28, P705, DOI 10.1111/J.1468-2982.2008.01577.X;ANTHONY M, 2000, CLIN EXP RHEUMATOL, V18, PS59;ASHKENAZI A, 2010, HEADACHE, V50, P943, DOI 10.1111/J.1526-4610.2010.01675.X;AURORA SK, 2010, CEPHALALGIA, V30, P793, DOI 10.1177/0333102410364676;BANSEVICIUS D, 1996, HEADACHE, V36, P372, DOI 10.1046/J.1526-4610.1996.3606372.X;BECKER WJ, 2010, HEADACHE, V50, P698, DOI 10.11…	AIMS: PRELIMINARY REPORTS REGARDING INJECTIONS IN THE NECK OF ONABOTULINUM TOXIN A HAVE BEEN POSITIVE IN CERVICOGENIC HEADACHE (CEH). THE AIM WAS TO PERFORM THE FIRST METHODOLOGICALLY RIGOROUS TRIAL. METHODS: A RANDOMISED, PLACEBO-CONTROLLED, PATIENT-, INJECTOR- AND EVALUATOR-BLINDED CROSSOVER STUDY INCLUDED 28 ADULT PATIENTS WITH A LONG-STANDING AND TREATMENT-RESISTANT CEH. AFTER A BASELINE PERI…				797	NORWEGIAN UNIV SCI & TECHNOL, TRONDHEIM, NORWAY.; ST OLAVS UNIV HOSP, NORWEGIAN NATL HEADACHE CTR, DEPT NEUROL & CLIN NEUROPHYSIOL, N-7006 TRONDHEIM, NORWAY.;	NORWEGIAN UNIVERSITY OF SCIENCE & TECHNOLOGY (NTNU); NORWEGIAN UNIVERSITY OF SCIENCE & TECHNOLOGY (NTNU)		2025-01-03	BOTULINUM TOXIN A; CERVICOGENIC HEADACHE; NECK MUSCLES; RANDOMISED CONTROLLED TRIAL; MYOFASCIAL TRIGGER POINTS; TENSION-TYPE HEADACHE; CERVICAL DYSTONIA; NECK MOBILITY; MIGRAINE; PAIN; PREVALENCE; SENSITIVITY; DYSFUNCTION; DIAGNOSIS	BOTULINUM TOXIN A; CERVICOGENIC HEADACHE; NECK MUSCLES; RANDOMISED CONTROLLED TRIAL	10.1177/0333102411398402	ARTICLE		1468-2982	MATTIAS.LINDE@NTNU.NO	807		ALLERGAN, INC.; ALLERGAN	FUNDINGALLERGAN, INC. PROVIDED THE STUDY DRUG BOTOX (R) WITHOUT COST. THIS RESEARCH RECEIVED NO SPECIFIC GRANT FROM ANY FUNDING AGENCY IN THE PUBLIC, COMMERCIAL, OR NOT-FOR-PROFIT SECTORS.STOVNER HAS RECEIVED LECTURE HONORARIA AND TRAVEL GRANTS FROM ALLERGAN.	767LI			MYOFASCIAL TRIGGER POINTS; TENSION-TYPE HEADACHE; CERVICAL DYSTONIA; NECK MOBILITY; MIGRAINE; PAIN; PREVALENCE; SENSITIVITY; DYSFUNCTION; DIAGNOSIS	7	CEPHALALGIA	CEPHALALGIA	ENGLISH	55		GRAVDAHL, GORIL/0000-0001-7507-2082	1 OLIVERS YARD, 55 CITY ROAD, LONDON EC1Y 1SP, ENGLAND	MAY	11	LONDON	21300635		J	SAGE PUBLICATIONS LTD	2011	STOVNER, LARS/D-5025-2014	LINDE, M (CORRESPONDING AUTHOR), ST OLAVS UNIV HOSP, NORWEGIAN NATL HEADACHE CTR, DEPT NEUROL & CLIN NEUROPHYSIOL, N-7006 TRONDHEIM, NORWAY.	NEUROSCIENCES & NEUROLOGY			0333-1024	CEPHALALGIA
FAINE B;HOGREFE C;VAN HEUKELOM J;SMELSER J	FAINE, BRETT;HOGREFE, CHRISTOPHER;VAN HEUKELOM, JON;SMELSER, JAMIE	HENZI I, 2000, CAN J ANAESTH, V47, P537, DOI 10.1007/BF03018945;HILL CH, 2008, ACAD EMERG MED, V15, P806, DOI 10.1111/J.1553-2712.2008.00197.X;JACKSON CW, 2007, AM J HEALTH-SYST PH, V64, P1174, DOI 10.2146/AJHP060505;LIPTON RB, 2004, NEUROLOGY, V63, P427, DOI 10.1212/01.WNL.0000133301.66364.9B;MINER JR, 2001, ACAD EMERG MED, V8, P873, DOI 10.1111/J.1553-2712.2001.TB01147.X;NUTTALL GA, 2007, ANEST…	OBJECTIVE: THE AIM OF THIS STUDY WAS TO DESCRIBE THE USE AND EFFICACY OF LOW-DOSE (<= 2 MG) DROPERIDOL FOR THE TREATMENT OF PRIMARY HEADACHES (IE, MIGRAINE, CLUSTER, TENSION-TYPE HEADACHE AND TRIGEMINAL AUTONOMIC CEPHALALGIAS, AND OTHER PRIMARY HEADACHES) IN THE EMERGENCY DEPARTMENT (ED). METHODS: A REPORT WAS GENERATED FROM A PHARMACY DATABASE TO IDENTIFY ALL ADULT PATIENTS WHO RECEIVED LOW-DOSE…				1255	UNIV IOWA HOSP & CLIN, DEPT EMERGENCY MED, IOWA CITY, IA 52242 USA.; UNIV IOWA HOSP & CLIN, DEPT PHARMACEUT CARE, IOWA CITY, IA 52242 USA.;	UNIVERSITY OF IOWA; UNIVERSITY OF IOWA		2025-01-03	VS. PROCHLORPERAZINE; EFFICACY; TRIAL		10.1016/j.ajem.2011.08.010	ARTICLE			BRETT-FAINE@UIOWA.EDU	1262		DEPARTMENT OF EMERGENCY MEDICINE	DEPARTMENT OF EMERGENCY MEDICINE.	002OI			VS. PROCHLORPERAZINE; EFFICACY; TRIAL	7	AM J EMERG MED	AM. J. EMERG. MED.	ENGLISH	11		VAN HEUKELOM, JON/0000-0002-4451-2521; HOGREFE, CHRISTOPHER/0000-0002-2069-9563; FAINE, BRETT/0000-0002-5759-9857	1600 JOHN F KENNEDY BOULEVARD, STE 1800, PHILADELPHIA, PA 19103-2899 USA	SEP	8	PHILADELPHIA	22030187		J	W B SAUNDERS CO-ELSEVIER INC	2012		FAINE, B (CORRESPONDING AUTHOR), UNIV IOWA HOSP & CLIN, DEPT EMERGENCY MED, IOWA CITY, IA 52242 USA.	EMERGENCY MEDICINE			0735-6757	AMERICAN JOURNAL OF EMERGENCY MEDICINE
SYCHA T;KRANZ G;AUFF E;SCHNIDER P	SYCHA, T;KRANZ, G;AUFF, E;SCHNIDER, P	ARGOFF CE, 2003, PAIN, V5, P483;BLACKIE JD, 1990, J NEUROL NEUROSUR PS, V53, P640, DOI 10.1136/JNNP.53.8.640;BORODIC GE, 2002, J PAIN, V3, P21, DOI 10.1054/JPAI.2002.27142;BRANS JWM, 1996, NEUROLOGY, V46, P1066, DOI 10.1212/WNL.46.4.1066;BRASHEAR A, 1999, NEUROLOGY, V53, P1439, DOI 10.1212/WNL.53.7.1439;BRIN M, 2003, CEPHALALGIA, V23, P743;BRIN MF, 1999, NEUROLOGY, V53, P1431, DOI 10.1212/WNL.53.…	BACKGROUND BOTULINUM NEUROTOXIN (BONT) IS USED TO TREAT VARIOUS NEUROLOGICAL DISORDERS ASSOCIATED WITH PATHOLOGICALLY INCREASED MUSCLE TONE. BOTULINUM TOXIN INHIBITS THE RELEASE OF THE NEUROTRANSMITTER ACETYLCHOLINE AT THE NEUROMUSCULAR JUNCTION THEREBY INHIBITING STRIATAL MUSCLE CONTRACTIONS. BESIDES THE REDUCTION IN MUSCLE TONE BONT TENDS TO REDUCE PAIN IN PAIN SYNDROMES ASSOCIATED WITH MUSCLE …				19	LANDESKRANKENHAUS GRIMMENSTEIN HOCHEGG, DEPT NEUROL, A-2840 GRIMMENSTEIN HOCHEGG, AUSTRIA.; UNIV VIENNA, DEPT NEUROL, DIV NEUROL REHABIL, A-1010 VIENNA, AUSTRIA.;	UNIVERSITY OF VIENNA		2025-01-03	EVIDENCE-BASED MEDICINE; BOTULINUM TOXINS; PAIN; CERVICAL DYSTONIA; CHRONIC NECK PAIN; CERVICOGENIC HEADACHE; CLUSTER HEADACHE; CHRONIC PAROXYSMAL HEMICRANIA; TEMPOROMANDIBULAR DISORDER; TRIGEMINAL NEURALGIA; DOUBLE-BLIND; CONTROLLED TRIAL; TEMPOROMANDIBULAR DISORDERS; RESPECTIVE POTENCIES; EFFICACY; SAFETY; CROSSOVER; TORTICOLLIS; INJECTIONS	EVIDENCE-BASED MEDICINE; BOTULINUM TOXINS; PAIN; CERVICAL DYSTONIA; CHRONIC NECK PAIN; CERVICOGENIC HEADACHE; CLUSTER HEADACHE; CHRONIC PAROXYSMAL HEMICRANIA; TEMPOROMANDIBULAR DISORDER; TRIGEMINAL NEURALGIA	10.1007/s00415-004-1106-8	ARTICLE		1432-1459	PETER.SCHNIDER@UNIVIE.AC.AT	30				852NE			DOUBLE-BLIND; CERVICAL DYSTONIA; CONTROLLED TRIAL; TEMPOROMANDIBULAR DISORDERS; RESPECTIVE POTENCIES; EFFICACY; SAFETY; CROSSOVER; TORTICOLLIS; INJECTIONS		J NEUROL	J. NEUROL.	ENGLISH	49			TIERGARTENSTRASSE 17, D-69121 HEIDELBERG, GERMANY	FEB	12	HEIDELBERG			J	SPRINGER HEIDELBERG	2004		LANDESKRANKENHAUS GRIMMENSTEIN HOCHEGG, DEPT NEUROL, HOCHEGGERSTR 88, A-2840 GRIMMENSTEIN HOCHEGG, AUSTRIA.	NEUROSCIENCES & NEUROLOGY			0340-5354	JOURNAL OF NEUROLOGY
MIZUMA A;NAGATA E;YASUDA T;KOUCHI M;NAKAYAMA T;HONMA K;TOKUOKA K;KITAGAWA Y;NOGAWA S;TAKIZAWA S	MIZUMA, ATSUSHI;NAGATA, EIICHIRO;YASUDA, TAKASHI;KOUCHI, MAIKO;NAKAYAMA, TAIRA;HONMA, KAZUNARI;TOKUOKA, KENTARO;KITAGAWA, YASUHISA;NOGAWA, SHIGERU;TAKIZAWA, SHUNYA	ABBRUZZESE GIOVANNI, 2011, HANDB CLIN NEUROL, V100, P675, DOI 10.1016/B978-0-444-52014-2.00048-3;ANONYMOUS, 2000, COCHRANE DARABASE SY;AURORA SK, 2010, CEPHALALGIA, V30, P793, DOI 10.1177/0333102410364676;BES A, 2013, CEPHALALGIA, V33, P629, DOI 10.1177/0333102413485658;BIHARI K, 2005, CURR MED RES OPIN, V21, P433, DOI 10.1185/030079905X36396;BIJUR PE, 2003, ACAD EMERG MED, V10, P390, DOI 10.1197…	OBJECTIVE: WE EXAMINED THE RELATIONSHIP BETWEEN HEMIFACIAL SPASM (HFS; A FORM OF CRANIO-CERVICAL DYSTONIA) AND CHRONIC PRIMARY HEADACHE, INCLUDING TENSION-TYPE HEADACHE (TTH). WE ALSO EXAMINED WHETHER BOTULINUM TOXIN A (BONT/A) THERAPY FOR HFS AMELIORATES CONCOMITANT TTH. METHODS: FIFTY-ONE HFS PATIENTS RECEIVING BONT/A THERAPY WERE RECRUITED. PATIENTS' CHARACTERISTICS (INCLUDING AGE, GENDER, CHR…				284	TOKAI UNIV, SCH MED, DEPT NEUROL, 143 SHIMOKASUYA, ISEHARA, KANAGAWA 2591193, JAPAN.; TOKAI UNIV, HACHIOJI HOSP, DEPT NEUROL, ISEHARA, KANAGAWA, JAPAN.;	TOKAI UNIVERSITY; TOKAI UNIVERSITY		2025-01-03	HEMIFACIAL SPASM; BOTULINUM TOXIN; PRIMARY HEADACHE; TENSION TYPE HEADACHE; CRANIO-CERVICAL DYSTONIA; HEADACHE IMPACT TEST-6; PLACEBO-CONTROLLED PHASE; DOUBLE-BLIND; MIGRAINE; ONABOTULINUMTOXINA	HEMIFACIAL SPASM; BOTULINUM TOXIN; PRIMARY HEADACHE; TENSION TYPE HEADACHE; CRANIO-CERVICAL DYSTONIA; HEADACHE IMPACT TEST-6	10.1016/j.jocn.2017.06.069	ARTICLE		1532-2653	ATUSHI.MIZUMA@GMAIL.COM	288				FJ3CW			PLACEBO-CONTROLLED PHASE; DOUBLE-BLIND; MIGRAINE; ONABOTULINUMTOXINA		J CLIN NEUROSCI	J. CLIN. NEUROSCI.	ENGLISH	27			THE BOULEVARD, LANGFORD LANE, KIDLINGTON, OXFORD OX5 1GB, OXON, ENGLAND	OCT	5	OXFORD	28734794		J	ELSEVIER SCI LTD	2017		MIZUMA, A (CORRESPONDING AUTHOR), TOKAI UNIV, SCH MED, DEPT NEUROL, 143 SHIMOKASUYA, ISEHARA, KANAGAWA 2591193, JAPAN.	NEUROSCIENCES & NEUROLOGY			0967-5868	JOURNAL OF CLINICAL NEUROSCIENCE
FREUND BJ;SCHWARTZ M	FREUND, BJ;SCHWARTZ, M	BANSEVICIUS D, 1996, HEADACHE, V36, P372, DOI 10.1046/J.1526-4610.1996.3606372.X;BLITZER A, 1989, ANN OTO RHINOL LARYN, V98, P93, DOI 10.1177/000348948909800202;BLITZER A, 1989, T AM LARYNGOLOGICAL;BOGDUK N, 1984, CEPHALALGIA, V4, P7;DRACHMAN AB, 1964, SCIENCE, V14, P719;FILIPPI GM, 1993, ACTA OTO-LARYNGOL, V113, P400, DOI 10.3109/00016489309135834;FREUND B, 1999, J ORAL MAXIL SURG, V57, P916, DO…	OBJECTIVE.-TO SEE WHETHER THERAPY WITH BOTULINUM TOXIN A MAY PROVE TO BE AN EFFECTIVE TREATMENT FOR HEADACHE OF MUSCULOSKELETAL ORIGIN. BACKGROUND.-HEADACHE IS A COMMON FINDING ASSOCIATED WITH NECK INJURY. CERVICOGENIC HEADACHE, WHICH IS BELIEVED TO BE ATTRIBUTABLE TO INJURY OF THE LIGAMENTS, MUSCLES, OR JOINTS OF THE CERVICAL SPINE, IS CENTERED IN THE OCCIPITAL REGION WITH PAIN REFERRED TO THE F…				231	UNIV TORONTO, FAC DENT, TORONTO, ON M5S 1A1, CANADA.;	UNIVERSITY OF TORONTO		2025-01-03	HEADACHE; CERVICOGENIC; BOTULINUM TOXIN; TENSION-TYPE HEADACHE; CERVICOGENIC HEADACHE; MYOFASCIAL PAIN; A TOXIN; MECHANISMS; MUSCLE; INJECTION; DISORDERS; DYSTONIA; SPINE	HEADACHE; CERVICOGENIC; BOTULINUM TOXIN	10.1046/j.1526-4610.2000.00033.x	ARTICLE				236				296BB			TENSION-TYPE HEADACHE; CERVICOGENIC HEADACHE; MYOFASCIAL PAIN; A TOXIN; MECHANISMS; MUSCLE; INJECTION; DISORDERS; DYSTONIA; SPINE	3	HEADACHE	HEADACHE	ENGLISH	42			19 MANTUA RD, MT ROYAL, NJ 08061 USA	MAR	6	MT ROYAL	10759926		J	AMER ASSOC STUDY HEADACHE	2000		FREUND, BJ (CORRESPONDING AUTHOR), 944 MERRITTON RD,SUITE 100, PICKERING, ON L1V 1B1, CANADA.	NEUROSCIENCES & NEUROLOGY			0017-8748	HEADACHE
MINER JR;FISH SJ;SMITH SW;BIROS MH	MINER, JR;FISH, SJ;SMITH, SW;BIROS, MH	CHAMBERS RA, 1999, J CLIN PSYCHIAT, V60, P664, DOI 10.4088/JCP.V60N1004;COPPOLA M, 1995, ANN EMERG MED, V26, P541, DOI 10.1016/S0196-0644(95)70001-3;DELOACH LJ, 1998, ANESTH ANALG, V86, P102, DOI 10.1097/00000539-199801000-00020;*INT HEAD CLASS CO, 1997, ICD 10 GUID HEAD S19, V17, P1;JONES EB, 1994, ANN EMERG MED, V24, P237, DOI 10.1016/S0196-0644(94)70135-0;JONES J, 1996, AM J EMERG MED, V14, P2…	OBJECTIVE: TO COMPARE THE EFFICACY OF DROPERIDOL WITH THAT OF PROCHLORPERAZINE FOR THE TREATMENT OF BENIGN HEADACHES IN EMERGENCY DEPARTMENT (ED) PATIENTS. METHODS: PROSPECTIVE, RANDOMIZED CLINICAL TRIAL IN AN URBAN ED. PATIENTS WERE GIVEN EITHER DROPERIDOL, 5 MG INTRAMUSCULAR (IM) OR 2.5 MG INTRAVENOUS (IV), OR PROCHLORPERAZINE, 10 MG IM OR 10 MG IV. MEASUREMENTS INCLUDED SIDE EFFECTS AND THE PA…				873	HENNEPIN CTY MED CTR, DEPT EMERGENCY MED, MINNEAPOLIS, MN 55415 USA.;	HENNEPIN COUNTY MEDICAL CENTER		2025-01-03	HEADACHE; PAIN MANAGEMENT; DROPERIDOL; PROCHLORPERAZINE; EMERGENCY DEPARTMENT; ACUTE MIGRAINE HEADACHE; VISUAL ANALOG SCALE; INTRAVENOUS PROCHLORPERAZINE; METOCLOPRAMIDE; KETOROLAC; EFFICACY	HEADACHE; PAIN MANAGEMENT; DROPERIDOL; PROCHLORPERAZINE; EMERGENCY DEPARTMENT	10.1111/j.1553-2712.2001.tb01147.x	ARTICLE				879				469XK			ACUTE MIGRAINE HEADACHE; VISUAL ANALOG SCALE; INTRAVENOUS PROCHLORPERAZINE; METOCLOPRAMIDE; KETOROLAC; EFFICACY	9	ACAD EMERG MED	ACAD. EMERG. MED.	ENGLISH	13	BRONZE		210 S 13TH ST, PHILADELPHIA, PA 19107 USA	SEP	7	PHILADELPHIA	11535479		J	HANLEY & BELFUS INC	2001	SMITH, STEPHEN/AAY-5334-2020; MINER, JAMES/AAI-4801-2020	MINER, JR (CORRESPONDING AUTHOR), HENNEPIN CTY MED CTR, DEPT EMERGENCY MED, 701 PK AVE S, MINNEAPOLIS, MN 55415 USA.	EMERGENCY MEDICINE			1069-6563	ACADEMIC EMERGENCY MEDICINE
BLUMENFELD AM	BLUMENFELD, AM	BINDER WJ, 2000, OTOLARYNG HEAD NECK, V123, P669, DOI 10.1067/MHN.2000.110960;BURCH CM, 2001, INT HEAD C NEW YORK;CARRUTHERS ALASTAIR, 1999, HEADACHE, V39, P662, DOI 10.1046/J.1526-4610.1999.3909662.X;SILBERSTEIN S, 2000, HEADACHE, V40, P445, DOI 10.1046/J.1526-4610.2000.00066.X;WHEELER AH, 1998, HEADACHE, V38, P468, DOI 10.1046/J.1526-4610.1998.3806468.X	BACKGROUND: IN THE PAST DECADE, BOTULINUM TOXIN TYPE-A (BTX-A) HAS BEEN USED TO TREAT A WIDE RANGE OF DISORDERS CHARACTERIZED BY UNDESIRABLE MUSCLE HYPERACTIVITY AND IS WIDELY CONSIDERED TO BE THE TREATMENT OF CHOICE FOR MOST KINDS OF FOCAL DYSTONIA. RECENTLY, SEVERAL REPORTS SUGGEST THAT BTX-A MAY ALSO BE A USEFUL THERAPY FOR CHRONIC HEADACHES, INCLUDING MIGRAINE. PATIENT SELECTION CRITERIA, BES…				241	KAISER PERMANENTE SAN DIEGO MED CTR, DEPT NEUROL, SAN DIEGO, CA 92120 USA.;	KAISER PERMANENTE		2025-01-03	BOTULINUM TOXIN TYPE A; TREATMENT COSTS; MIGRAINE ACUTE TREATMENT; CHRONIC HEADACHE TREATMENT	BOTULINUM TOXIN TYPE A; TREATMENT COSTS; MIGRAINE ACUTE TREATMENT; CHRONIC HEADACHE TREATMENT		ARTICLE				244				524LP				4	HEADACHE Q-CURR TREA	HEADACHE Q.-CURR. TREAT. RES.	ENGLISH	5			467 WEST DEMING PLACE, CHICAGO, IL 60614 USA		4	CHICAGO			J	DIAMOND HEADACHE CLINIC RESEARCH & EDUC FOUNDATION	2001	BLUMENFELD, ANDREW/KUD-3415-2024		NEUROSCIENCES & NEUROLOGY			1059-7565	HEADACHE QUARTERLY-CURRENT TREATMENT AND RESEARCH
HOBSON DE;GLADISH DF	HOBSON, DE;GLADISH, DF	BARNSLEY L, 1994, PAIN, V58, P283, DOI 10.1016/0304-3959(94)90123-6;BOHR T, 1996, NEUROLOGY, V46, P593, DOI 10.1212/WNL.46.3.593;CHANDLER GS, 1993, 7 WORLD C PAIN;CHESHIRE WP, 1994, PAIN, V59, P65, DOI 10.1016/0304-3959(94)90048-5;FAHN S., 1988, ADV NEUROL, P1;GREENE P, 1994, MOVEMENT DISORD, V3, P477;*HEAD CLASS COMM I, 1988, CEPHALALGIA S7, V8, P11;SCHOTT GD, 1985, J NEUROL NEUROSUR PS, V48, P6…	WE REPORT A 28-YEAR-OLD WOMAN WITH A 5-YEAR HISTORY OF CERVICOGENIC HEADACHE FOLLOWING A WHIPLASH INJURY. HER UNILATERAL NECK PAIN, IF AGGRAVATED BY EXERTION, WOULD CREATE A PREDICTABLE SEQUENCE OF EVENTS LEADING TO A HEMICEPHALGIA. SHE PROVED MEDICALLY REFRACTORY TO USUAL THERAPIES, BUT HAD A STRIKING RESPONSE TO A SINGLE BOTULINUM TOXIN INJECTION IN HER SYMPTOMATIC TRAPEZIUS MUSCLE. REPEATED IN…				253	UNIV MANITOBA,NEUROL SECT,WINNIPEG,MB,CANADA.;	UNIVERSITY OF MANITOBA		2025-01-03	CERVICOGENIC HEADACHE; BOTULINUM TOXIN; POSTTRAUMATIC DYSTONIA; WHIPLASH; MUSCLES; PAIN	CERVICOGENIC HEADACHE; BOTULINUM TOXIN; POSTTRAUMATIC DYSTONIA; WHIPLASH	10.1046/j.1526-4610.1997.3704253.x	ARTICLE				255				WY941			MUSCLES; PAIN	4	HEADACHE	HEADACHE	ENGLISH	12			875 KINGS HIGHWAY, STE 200, WOODBURY, NJ 08096	APR	3	WOODBURY	9150623		J	AMER ASSOC STUDY HEADACHE	1997			NEUROSCIENCES & NEUROLOGY			0017-8748	HEADACHE
CHINN E;BRUNETTE ND;DRIVER BE;KLEIN LR;STANG JL;DEVRIES P;MOJICA E;RAITER A;MINER JR;COLE JB	CHINN, ELLIOTT;BRUNETTE, NICHOLAS D.;DRIVER, BRIAN E.;KLEIN, LAUREN R.;STANG, JAMIE L.;DEVRIES, PAIGE;MOJICA, ERIKA;RAITER, ABAGAIL;MINER, JAMES R.;COLE, JON B.	BURCH R, 2021, HEADACHE, V61, P60, DOI 10.1111/HEAD.14024;COLE JB, 2020, WEST J EMERG MED, V21, P728, DOI 10.5811/WESTJEM.2020.4.47036;COLE JB, 2020, PEDIATR EMERG CARE, V36, P70, DOI 10.1097/PEC.0000000000001231;COLE JB, 2017, ANN EMERG MED, V69, P327, DOI 10.1016/J.ANNEMERGMED.2016.08.008;EKEN C, 2015, AM J EMERG MED, V33, P331, DOI 10.1016/J.AJEM.2014.11.013;FRIEDMAN BW, 2017, ANN EMERG MED, V…	STUDY OBJECTIVE: TO COMPARE THE EFFICACY AND FREQUENCY OF AKATHISIA AND DYSTONIA BETWEEN THE DOPAMINE ANTAGO-NIST HEADACHE MEDICATIONS OLANZAPINE, METOCLOPRAMIDE AND PROCHLORPERAZINE. METHODS: THIS WAS A RETROSPECTIVE OBSERVATIONAL COHORT STUDY OF PATIENTS PRESENTING TO A LARGE URBAN LEVEL ONE TRAUMA CENTER BETWEEN 2010 AND 2018. INCLUSION CRITERIA WAS AGE >= 18 WHO PRESENTED TO THE EMERGENCY DEP…				109	HENNEPIN CTY MED CTR, DEPT EMERGENCY MED, 701 PK AVE, MINNEAPOLIS, MN 55415 USA.; LARNER COLL MED, 89 BEAUMONT AVE, BURLINGTON, VT 05405 USA.; MINNESOTA POISON CONTROL CTR, HENNEPIN HEALTHCARE, 701 PK AVE RL240, MINNEAPOLIS, MN 55415 USA.;	HENNEPIN COUNTY MEDICAL CENTER		2025-01-03	MIGRAINE; HEADACHE; DOPAMINE ANTAGONIST; DROPERIDOL	MIGRAINE; HEADACHE; DOPAMINE ANTAGONIST	10.1016/j.ajem.2022.12.039	ARTICLE	JAN 2023	1532-8171	DRCHINN@GMAIL.COM	112				C3RD9			DROPERIDOL; MIGRAINE		AM J EMERG MED	AM. J. EMERG. MED.	ENGLISH	16		COLE, JON/0000-0002-7714-8826	1600 JOHN F KENNEDY BOULEVARD, STE 1800, PHILADELPHIA, PA 19103-2899 USA	MAR	4	PHILADELPHIA	36603355		J	W B SAUNDERS CO-ELSEVIER INC	2023	COLE, JON/J-5788-2019	CHINN, E (CORRESPONDING AUTHOR), HENNEPIN CTY MED CTR, DEPT EMERGENCY MED, 701 PK AVE, MINNEAPOLIS, MN 55415 USA.	EMERGENCY MEDICINE			0735-6757	AMERICAN JOURNAL OF EMERGENCY MEDICINE
COLE JB;KLEIN LR;STROBEL AM;BLANCHARD SR;NAHUM R;MARTEL ML	COLE, JON B.;KLEIN, LAUREN R.;STROBEL, ASHLEY M.;BLANCHARD, STEPHANE R.;NAHUM, REBECCA;MARTEL, MARC L.	AMERICAN SOCIETY OF HOSPITAL SYSTEM PHARMACISTS, CURR DRUG SHORT B DR;BACHUR RG, 2015, PEDIATRICS, V135, P232, DOI 10.1542/PEDS.2014-2432;CALVER L, 2015, ANN EMERG MED, V66, P230, DOI 10.1016/J.ANNEMERGMED.2015.03.016;CHAN EW, 2013, ANN EMERG MED, V61, P72, DOI 10.1016/J.ANNEMERGMED.2012.07.118;CHAN ESTHER W., 2011, JOURNAL OF PHARMACY PRACTICE AND RESEARCH, V41, P135;CHASE PB, 2002, ACAD EMERG M…	OBJECTIVES: OLANZAPINE IS A SECOND-GENERATION ANTIPSYCHOTIC INCREASINGLY USED IN EMERGENCY MEDICINE FOR MANY INDICATIONS. LITERATURE ON ITS USE IN CHILDREN IS SPARSE. OUR OBJECTIVES WERE TO DESCRIBE THE USE, SAFETY, AND EFFICACY OF OLANZAPINE IN PEDIATRIC EMERGENCY PATIENTS. METHODS: A STRUCTURED CHART REVIEW WAS PERFORMED OF PATIENTS 18 YEARS OLD OR YOUNGER RECEIVING OLANZAPINE FROM 2007 TO 2016…				70	HENNEPIN CTY MED CTR, DEPT EMERGENCY MED, 701 PK AVE,MAIL CODE RL 240, MINNEAPOLIS, MN 55415 USA.; UNIV MINNESOTA, SCH MED, MINNEAPOLIS, MN 55455 USA.;	HENNEPIN COUNTY MEDICAL CENTER; UNIVERSITY OF MINNESOTA SYSTEM; UNIVERSITY OF MINNESOTA TWIN CITIES		2025-01-03	OLANZAPINE; SEDATION; AGITATION; HEADACHE; ANTIEMETIC; ACUTE AGITATION; INTRAMUSCULAR OLANZAPINE; DROPERIDOL; CHILDREN; PATIENT; MULTICENTER; PREVENTION; MIDAZOLAM; MIGRAINE; AGENTS	OLANZAPINE; SEDATION; AGITATION; HEADACHE; ANTIEMETIC	10.1097/PEC.0000000000001231	ARTICLE		1535-1815	JONBCOLE@GMAIL.COM	76				KO2XW			ACUTE AGITATION; INTRAMUSCULAR OLANZAPINE; DROPERIDOL; CHILDREN; PATIENT; MULTICENTER; PREVENTION; MIDAZOLAM; MIGRAINE; AGENTS	2	PEDIATR EMERG CARE	PEDIATR. EMERG. CARE	ENGLISH	32		COLE, JON/0000-0002-7714-8826	TWO COMMERCE SQ, 2001 MARKET ST, PHILADELPHIA, PA 19103 USA	FEB	7	PHILADELPHIA	28697164		J	LIPPINCOTT WILLIAMS & WILKINS	2020	COLE, JON/J-5788-2019	COLE, JB (CORRESPONDING AUTHOR), HENNEPIN CTY MED CTR, DEPT EMERGENCY MED, 701 PK AVE,MAIL CODE RL 240, MINNEAPOLIS, MN 55415 USA.	EMERGENCY MEDICINE; PEDIATRICS			0749-5161	PEDIATRIC EMERGENCY CARE
KIRKPATRICK L;SOGAWA Y;CLEVES C	KIRKPATRICK, LAURA;SOGAWA, YOSHIMI;CLEVES, CATALINA	CETE Y, 2005, CEPHALALGIA, V25, P199, DOI 10.1111/J.1468-2982.2004.00840.X;FRIEDMAN BW, 2016, ANN EMERG MED, V67, P32, DOI 10.1016/J.ANNEMERGMED.2015.07.495;OLSEN JC, 2000, AM J EMERG MED, V18, P609, DOI 10.1053/AJEM.2000.9283;ORR SL, 2016, HEADACHE, V56, P911, DOI 10.1111/HEAD.12835;WIJEMANNE S, 2016, HEADACHE, V56, P153, DOI 10.1111/HEAD.12712;YIS U, 2005, EUR J EMERG MED, V12, P117, DOI 10.109…	BACKGROUND: THE INCIDENCES OF DYSTONIC REACTIONS TO METOCLOPRAMIDE AND PROCHLORPERAZINE HAVE NOT BEEN WELL CHARACTERIZED IN CHILDREN. METHODS: MEDICAL RECORD DATA WERE REVIEWED FOR PATIENTS AT A TERTIARY CARE PEDIATRIC HOSPITAL WHO RECEIVED METOCLOPRAMIDE OR PROCHLORPERAZINE FOR TREATMENT OF HEADACHE. RESULTS: A TOTAL OF 4588 CLINICAL ENCOUNTERS WERE IDENTIFIED, 2542 WITH PROCHLORPERAZINE AND 204…				63	UPMC CHILDRENS HOSP PITTSBURGH, DIV CHILD NEUROL, PITTSBURGH, PA USA.;	PENNSYLVANIA COMMONWEALTH SYSTEM OF HIGHER EDUCATION (PCSHE); UNIVERSITY OF PITTSBURGH		2025-01-03	DOPAMINE RECEPTOR ANTAGONISTS; EXTRAPYRAMIDAL SIDE EFFECTS; MIGRAINE COCKTAIL; ACUTE MIGRAINE; EMERGENCY-DEPARTMENT; MANAGEMENT	DOPAMINE RECEPTOR ANTAGONISTS; EXTRAPYRAMIDAL SIDE EFFECTS; MIGRAINE COCKTAIL	10.1016/j.pediatrneurol.2020.01.013	ARTICLE		1873-5150	LAURA.KIRKPATRICK2@CHP.EDU	64				LF3AX			ACUTE MIGRAINE; EMERGENCY-DEPARTMENT; MANAGEMENT		PEDIATR NEUROL	PEDIATR. NEUROL.	ENGLISH	6		KIRKPATRICK, LAURA/0000-0002-8259-5997	STE 800, 230 PARK AVE, NEW YORK, NY 10169 USA	MAY	2	NEW YORK	32098684		J	ELSEVIER SCIENCE INC	2020		KIRKPATRICK, L (CORRESPONDING AUTHOR), CHILDRENS HOSP PITTSBURGH, DIV CHILD NEUROL, 4401 PENN AVE, PITTSBURGH, PA 15224 USA.	NEUROSCIENCES & NEUROLOGY; PEDIATRICS			0887-8994	PEDIATRIC NEUROLOGY
MATHEW PG;KREL R;BUDDHDEV B;ANSARI H;JOSHI SG;SPINNER WD;KLEIN BC	MATHEW, PAUL G.;KREL, REGINA;BUDDHDEV, BHUVIN;ANSARI, HOSSEIN;JOSHI, SHIVANG G.;SPINNER, WARREN D.;KLEIN, BRAD C.	ARTTO V, 2007, EUR J NEUROL, V14, P1053, DOI 10.1111/J.1468-1331.2007.01900.X;BICKERSTAFF ER, 1961, LANCET, V1, P15;HALL GC, 2004, NEUROLOGY, V62, P563, DOI 10.1212/01.WNL.0000110312.36809.7F;KLAPPER J, 2001, HEADACHE, V41, P981, DOI 10.1046/J.1526-4610.2001.01192.X;NAPPI G, 2003, DRUG SAFETY, V26, P93, DOI 10.2165/00002018-200326020-00003;NOSEDA R, 2013, PAIN S1, V154;PELZER N, 2013, CURR TREAT …	BACKGROUND.-PATIENTS WITH BASILAR MIGRAINE (BM) AND HEMIPLEGIC MIGRAINE (HM) HAVE BEEN EXCLUDED FROM TRIPTAN AND DHE CLINICAL TRIALS DUE TO A POTENTIAL RISK OF ISCHEMIC VASCULAR EVENTS, AND THE FDA MANDATES THAT PACKAGE LABELING STATE THAT THEY ARE CONTRAINDICATED IN BM AND HM. THE OBJECTIVE OF THIS STUDY WAS TO DEMONSTRATE THAT TRIPTANS AND DHE CAN BE USED FOR THE ABORTIVE TREATMENT OF BM AND HM…				841	BRIGHAM & WOMENS HOSP, DEPT NEUROL, JOHN R GRAHAM HEADACHE CTR, 1153 CTR ST, BOSTON, MA 02130 USA.; HARVARD VANGUARD MED ASSOCIATES, DEPT NEUROL, BRAINTREE, MA USA.; CAMBRIDGE HLTH ALLIANCE, DIV NEUROL, CAMBRIDGE, MA USA.; HARVARD MED SCH, BOSTON, MA USA.; UNIV NEBRASKA MED CTR, DIV PULM, CRIT CARE SLEEP & ALLERGY, OMAHA, NE USA.; UNIV CALIF SAN DIEGO, DEPT NEUROL, SAN DIEGO, CA USA.; UNIV MASSAC…	HARVARD UNIVERSITY; BRIGHAM & WOMEN'S HOSPITAL; HARVARD VANGUARD MEDICAL ASSOCIATES; HARVARD UNIVERSITY; CAMBRIDGE HEALTH ALLIANCE; HARVARD UNIVERSITY; HARVARD MEDICAL SCHOOL; UNIVERSITY OF NEBRASKA SYSTEM; UNIVERSITY OF NEBRASKA MEDICAL CENTER; UNIVERSITY OF CALIFORNIA SYSTEM; UNIVERSITY OF CALIFORNIA SAN DIEGO; UNIVERSITY OF MASSACHUSETTS SYSTEM; UNIVERSITY OF MASSACHUSETTS WORCESTER; ABINGTON …		2025-01-03	BASILAR MIGRAINE; HEMIPLEGIC MIGRAINE; MIGRAINE WITH BRAINSTEM AURA; TRIPTAN; DIHYDROERGOTAMINE (DHE); DIHYDROERGOTAMINE	BASILAR MIGRAINE; HEMIPLEGIC MIGRAINE; MIGRAINE WITH BRAINSTEM AURA; TRIPTAN; DIHYDROERGOTAMINE (DHE)	10.1111/head.12804	ARTICLE		1526-4610	PMATHEW@PARTNERS.ORG	848				DQ4EP			DIHYDROERGOTAMINE	5	HEADACHE	HEADACHE	ENGLISH	12		KLEIN, BRAD/0000-0002-8278-0092	111 RIVER ST, HOBOKEN 07030-5774, NJ USA	MAY	8	HOBOKEN	27062528		J	WILEY	2016	ANSARI, HOSSEIN/IXD-4687-2023; KLEIN, BRAD/AAW-6212-2021	MATHEW, PG (CORRESPONDING AUTHOR), BRIGHAM & WOMENS HOSP, DEPT NEUROL, JOHN R GRAHAM HEADACHE CTR, 1153 CTR ST, BOSTON, MA 02130 USA.	NEUROSCIENCES & NEUROLOGY			0017-8748	HEADACHE
SILBERSTEIN S;MATHEW N;SAPER J;JENKINS S	SILBERSTEIN, S;MATHEW, N;SAPER, J;JENKINS, S	ANNESE V, 1998, MUSCLE NERVE, V21, P1540, DOI 10.1002/(SICI)1097-4598(199811)21:11<1540::AID-MUS27>3.0.CO;2-2;ANONYMOUS, MIGRAINE MANIFESTATI;BINDER W., 1998, MOV DISORD, V13, P241;BORODIC G., 1994, THERAPY WITH BOTULINUM TOXIN, P119;GREENE P, 1990, NEUROLOGY, V40, P1213, DOI 10.1212/WNL.40.8.1213;HOHNEZELL B, 1997, ENDOCRINOLOGY, V138, P5518, DOI 10.1210/EN.138.12.5518;JANKOVIC J, 1987, NEUROLOG…	OBJECTIVE.-TO ASSESS THE SAFETY AND EFFICACY OF BOTULINUM TOXIN TYPE A (BOTOX; ALLERGAN, INC) IN THE PREVENTION OF MIGRAINE. BACKGROUND.-CURRENT MIGRAINE PREVENTIVE THERAPIES ARE OFTEN UNSATISFACTORY BECAUSE OF THEIR LIMITED EFFICACY, ADVERSE EFFECTS, AND DRUG INTERACTIONS. BOTULINUM TOXIN TYPE A INJECTIONS OFTEN REDUCE THE PAIN ASSOCIATED WITH CONDITIONS SUCH AS CERVICAL DYSTONIA, ACHALASIA, REC…				445	ALLERGAN INC, IRVINE, CA 92715 USA.; MICHIGAN HEAD PAIN & NEUROL INST, ANN ARBOR, MI USA.; THOMAS JEFFERSON UNIV, SCH MED, PHILADELPHIA, PA 19107 USA.; HOUSTON TEX HEADACHE CLIN, HOUSTON, TX USA.;	ABBVIE; ALLERGAN; JEFFERSON UNIVERSITY	BOTOX MIGRAINE CLIN RES GRP	2025-01-03	HEADACHE; MYOGENIC PAIN; PLACEBO-CONTROLLED TRIAL; DOUBLE-BLIND; SPASTICITY	HEADACHE; MYOGENIC PAIN	10.1046/j.1526-4610.2000.00066.x	ARTICLE				450				325TE			PLACEBO-CONTROLLED TRIAL; DOUBLE-BLIND; SPASTICITY	6	HEADACHE	HEADACHE	ENGLISH	13	BRONZE		350 MAIN ST, MALDEN, MA 02148 USA	JUN	6	MALDEN	10849039		J	BLACKWELL SCIENCE INC	2000		JENKINS, S (CORRESPONDING AUTHOR), ALLERGAN INC, 2525 DUPONT DR, IRVINE, CA 92715 USA.	NEUROSCIENCES & NEUROLOGY			0017-8748	HEADACHE
WIJEMANNE S;JANKOVIC J;EVANS RW	WIJEMANNE, SUBHASHIE;JANKOVIC, J;EVANS, RANDOLPH W.	ABELL TL, 2006, NEUROGASTROENT MOTIL, V18, P263, DOI 10.1111/J.1365-2982.2006.00760.X;AKAGI H, 2002, BRIT MED J, V324, P1506, DOI 10.1136/BMJ.324.7352.1506;ARANA GW, 1988, AM J PSYCHIAT, V145, P993;ASADOLLAHI S, 2014, HEADACHE, V54, P94, DOI 10.1111/HEAD.12259;BATEMAN DN, 1985, BMJ-BRIT MED J, V291, P930, DOI 10.1136/BMJ.291.6500.930;BHIDAYASIRI R, 2013, NEUROLOGY, V81, P463, DOI 10.1212/WNL.0B01…	NAUSEA AND VOMITING ARE A FREQUENT ACCOMPANIMENT OF MIGRAINE AND ANTI-NAUSEA MEDICATIONS ARE FREQUENTLY USED IN ITS MANAGEMENT. THE MAJORITY OF ANTI-NAUSEA MEDICATIONS THAT ARE USED IN MIGRAINE ARE DOPAMINE RECEPTOR BLOCKING AGENTS AND THEREFORE HAVE THE POTENTIAL TO CAUSE DRUG-INDUCED MOVEMENT DISORDERS. THIS ARTICLE EXPLORES THE RISK OF SUCH DRUG-INDUCED MOVEMENT DISORDERS IN MIGRAINEURS WHO WE…				153	BAYLOR COLL MED, PARKINSONS DIS CTR, HOUSTON, TX 77030 USA.; BAYLOR COLL MED, MOVEMENT DISORDERS CLIN, HOUSTON, TX 77030 USA.; BAYLOR COLL MED, DEPT NEUROL, 7200 CAMBRIDGE ST,SUITE 9A, HOUSTON, TX 77030 USA.;	BAYLOR COLLEGE OF MEDICINE; BAYLOR COLLEGE OF MEDICINE; BAYLOR COLLEGE OF MEDICINE		2025-01-03	MIGRAINE; ACUTE DYSTONIC REACTION; TARDIVE DYSKINESIA; AKATHISIA; METOCLOPRAMIDE; PROCHLORPERAZINE; PROMETHAZINE; TARDIVE-DYSKINESIA; ANTICHOLINERGIC PROPHYLAXIS; RANDOMIZED-TRIAL; ED TREATMENT; INFUSION; DIPHENHYDRAMINE; HEADACHE; EFFICACY	MIGRAINE; ACUTE DYSTONIC REACTION; TARDIVE DYSKINESIA; AKATHISIA; METOCLOPRAMIDE; PROCHLORPERAZINE; PROMETHAZINE	10.1111/head.12712	ARTICLE		1526-4610		161				DB7WT			TARDIVE-DYSKINESIA; ANTICHOLINERGIC PROPHYLAXIS; RANDOMIZED-TRIAL; ED TREATMENT; PROCHLORPERAZINE; AKATHISIA; INFUSION; DIPHENHYDRAMINE; HEADACHE; EFFICACY	1	HEADACHE	HEADACHE	ENGLISH	68			111 RIVER ST, HOBOKEN 07030-5774, NJ USA	JAN	9	HOBOKEN	26573884		J	WILEY	2016	JANKOVIC, J/A-7590-2014	JANKOVIC, J (CORRESPONDING AUTHOR), BAYLOR COLL MED, DEPT NEUROL, 7200 CAMBRIDGE ST,SUITE 9A, HOUSTON, TX 77030 USA.	NEUROSCIENCES & NEUROLOGY			0017-8748	HEADACHE
JACOME DE	JACOME, DANIEL E.	ATKINSON V, 2004, HEADACHE, V44, P438, DOI 10.1111/J.1526-4610.2004.04080.X;DOI H, 2003, NEUROLOGY, V60, P521, DOI 10.1212/WNL.60.3.521;MELIS M, 2002, J OROFAC PAIN, V16, P93;OBERMANN M, 2007, CEPHALALGIA, V27, P1278, DOI 10.1111/J.1468-2982.2007.01413.X;PAPAPETROPOULOS S, 2008, EUR NEUROL, V59, P71, DOI 10.1159/000109265;RENZI G, 2004, J ORAL MAXIL SURG, V62, P1341, DOI 10.1016/J.JOMS.2004.05.21…	A 42-YEAR-OLD FARMER DEVELOPED PERSISTENT MID-FACIAL SEGMENTAL PAIN AND MEIGE'S SYNDROME SEVERAL MONTHS AFTER SUFFERING FACIAL TRAUMA AND A FRACTURE OF THE NOSE. HE WAS NOT AFFLICTED BY SYSTEMIC AILMENTS, HAD NO FAMILY HISTORY OF MOVEMENT DISORDER AND NO HISTORY OF EXPOSURE TO NEUROLEPTIC DRUGS. HE WAS CAPABLE OF SUPPRESSING HIS FACIAL PAIN BY PERFORMING A RITUAL THAT INCLUDED FORCEFULLY TILTING …				496	DARTMOUTH HITCHCOCK MED CTR, DEPT NEUROL, LEBANON, NH 03766 USA.;	DARTMOUTH COLLEGE		2025-01-03	COMPLEX REGIONAL PAIN SYNDROME; DYSTONIA; FACIAL PAIN; HEADACHE; MEIGE'S SYNDROME; RETROCOLLIS	COMPLEX REGIONAL PAIN SYNDROME; DYSTONIA; FACIAL PAIN; HEADACHE; MEIGE'S SYNDROME; RETROCOLLIS	10.1016/j.clineuro.2010.01.007	ARTICLE			DEJACOME@VERIZON.NET	497				619YI			HEADACHE	6	CLIN NEUROL NEUROSUR	CLIN. NEUROL. NEUROSURG.	ENGLISH	10			PO BOX 211, 1000 AE AMSTERDAM, NETHERLANDS	JUL	2	AMSTERDAM	20185227		J	ELSEVIER SCIENCE BV	2010		JACOME, DE (CORRESPONDING AUTHOR), 17 SILVERCREST CIRCLE, GREENFIELD, MA 01301 USA.	NEUROSCIENCES & NEUROLOGY; SURGERY			0303-8467	CLINICAL NEUROLOGY AND NEUROSURGERY
ASTRUP J;GYNTELBERG F	ASTRUP, JENS;GYNTELBERG, FINN	ASHINA H, 2019, NAT REV NEUROL, V15, P607, DOI 10.1038/S41582-019-0243-8;ASHINA S, 2018, EUR J PAIN, V22, P904, DOI 10.1002/EJP.1176;ASHINA S, 2021, NAT REV DIS PRIMERS, V7, DOI 10.1038/S41572-021-00257-2;ASTRUP J, 2022, FRONT NEUROL, V13, DOI 10.3389/FNEUR.2022.821097;ASTRUP J, 2021, ACTA NEUROL SCAND, V144, P394, DOI 10.1111/ANE.13473;BERENSHTEYN Y, 2019, DISABIL REHABIL, V41, P1514, DOI 10.108…	THE NATURAL HISTORY AND CLINICAL COURSE OF TENSION-TYPE HEADACHE AND NON-SPECIFIC LOW BACK PAIN ARE RECONSIDERED. BY CLOSER EXAMINATION, THESE TWO CONDITIONS APPEAR TO SHARE SEVERAL SPECIFIC CLINICAL FEATURES. BOTH ARE MUSCULAR PAIN CONDITIONS ALONG THE SPINE, THEY HAVE A PREPONDERANCE IN WOMEN, THEY MAY OCCUR SPONTANEOUSLY OR FOLLOW A TRIVIAL TRAUMATIC INCIDENT, AND THEY BOTH HAVE A HIGH RISK OF…	912348				UNIV COPENHAGEN, BISPEBJERG HOSP, DEPT NEUROL, COPENHAGEN, DENMARK.;	UNIVERSITY OF COPENHAGEN; BISPEBJERG HOSPITAL		2025-01-03	TENSION-TYPE HEADACHE; LOW BACK PAIN; NECK PAIN; MYOFASCIAL PAIN; WHIPLASH; SPINAL DYSSYNERGIA; EMG; ONSET NECK PAIN; CERVICAL DYSTONIA; MUSCLE; DYSFUNCTION; PATTERNS; SPINE	TENSION-TYPE HEADACHE; LOW BACK PAIN; NECK PAIN; MYOFASCIAL PAIN; WHIPLASH; SPINAL DYSSYNERGIA; EMG	10.3389/fneur.2022.912348	ARTICLE			ASTRUP1943@GMAIL.COM					3U0AW			ONSET NECK PAIN; CERVICAL DYSTONIA; WHIPLASH; MUSCLE; DYSFUNCTION; PATTERNS; SPINE		FRONT NEUROL	FRONT. NEUROL.	ENGLISH	31	GOLD, GREEN PUBLISHED		AVENUE DU TRIBUNAL FEDERAL 34, LAUSANNE, CH-1015, SWITZERLAND	JUL 29	4	LAUSANNE	35968274		J	FRONTIERS MEDIA SA	2022	ASTRUP, JENS/GVR-7252-2022	ASTRUP, J (CORRESPONDING AUTHOR), UNIV COPENHAGEN, BISPEBJERG HOSP, DEPT NEUROL, COPENHAGEN, DENMARK.	NEUROSCIENCES & NEUROLOGY			1664-2295	FRONTIERS IN NEUROLOGY
PINSKER MO;BARTSCH T;FALK D;VOLKMANN J;HERZOG J;STEIGERWALD F;DIENER HC;DEUSCHL G;MEHDORN M	PINSKER, M. O.;BARTSCH, T.;FALK, D.;VOLKMANN, J.;HERZOG, J.;STEIGERWALD, F.;DIENER, H. C.;DEUSCHL, G.;MEHDORN, M.	BARTSCH T, 2004, PAIN, V109, P367, DOI 10.1016/J.PAIN.2004.02.005;BENABID AL, 1996, J NEUROSURG, V84, P203, DOI 10.3171/JNS.1996.84.2.0203;FRANZINI A, 2004, NEUROMODULATION, V7, P1, DOI 10.1111/J.1525-1403.2004.04001.X;FRANZINI A, 2003, NEUROSURGERY, V52, P1095, DOI 10.1227/01.NEU.0000057698.29634.D6;GOADSBY PJ, 2002, LANCET NEUROL, V1, P251, DOI 10.1016/S1474-4422(02)00104-7;HASSLER R., 1977, AT…	OBJECTIVE: DEEP BRAIN STIMULATION (DBS) HAS BECOME A STANDARD PROCEDURE FOR MOVEMENT DISORDERS SUCH AS PARKINSON'S DISEASE, ESSENTIAL TREMOR OR DYSTONIA. RECENTLY, DEEP BRAIN STIMULATION OF THE POSTERIOR HYPOTHALAMUS HAS BEEN SHOWN TO BE EFFECTIVE IN THE TREATMENT OF DRUG-RESISTANT CHRONIC CLUSTER HEADACHE. METHODS: DBS OF THE POSTERIOR INFERIOR HYPOTHALAMUS WAS PERFORMED ON TWO PATIENTS WITH CHR…				76	UK SH KIEL, DEPT NEUROSURG, D-24105 KIEL, GERMANY.; UK SH KIEL, DEPT NEUROL, D-24105 KIEL, GERMANY.; UNIV ESSEN GESAMTHSCH, DEPT NEUROL, ESSEN, GERMANY.;	UNIVERSITY OF KIEL; SCHLESWIG HOLSTEIN UNIVERSITY HOSPITAL; UNIVERSITY OF KIEL; SCHLESWIG HOLSTEIN UNIVERSITY HOSPITAL; UNIVERSITY OF DUISBURG ESSEN		2025-01-03	DEEP BRAIN STIMULATION; CHRONIC CLUSTER HEADACHE; POSTERIOR INFERIOR HYPOTHALAMUS; PATIENT SELECTION; ACTIVATION; SERIES	DEEP BRAIN STIMULATION; CHRONIC CLUSTER HEADACHE; POSTERIOR INFERIOR HYPOTHALAMUS	10.1055/s-2007-1022558	ARTICLE			MARCUSPINSKER@HOTMAIL.COM	79				310MI			PATIENT SELECTION; ACTIVATION; SERIES	2	ZBL NEUROCHIR	ZENT.BL. NEUROCHIR.	ENGLISH	23		BARTSCH, THORSTEN/0000-0001-8387-5731; VOLKMANN, JENS/0000-0002-9570-593X; STEIGERWALD, FRANK/0000-0002-8305-1684; DEUSCHL, GUNTHER/0000-0002-4176-9196	RUDIGERSTR 14, D-70469 STUTTGART, GERMANY	MAY	4	STUTTGART	18444218		J	GEORG THIEME VERLAG KG	2008	MEHDORN, MAXIMILIAN/D-2495-2010; VOLKMANN, JENS/AAK-7570-2020; DEUSCHL, GUNTHER/A-7986-2010; STEIGERWALD, FRANK/N-8595-2019; DIENER, HANS-CHRISTOPH/AAF-7275-2019; BARTSCH, THORSTEN/F-9950-2010	PINSKER, MO (CORRESPONDING AUTHOR), UK SH KIEL, DEPT NEUROSURG, SCHITTENHELMSTR 10, D-24105 KIEL, GERMANY.	NEUROSCIENCES & NEUROLOGY; SURGERY			0044-4251	ZENTRALBLATT FUR NEUROCHIRURGIE
FORDE G;BRUCKER BM;IFANTIDES KB;PATEL AT;MAYADEV A;BROWN T;AYYOUB Z;MARTINEZ K;SINGH R;NELSON M;BATTUCCI S;YUSHMANOVA I;UKAH A;RHYNE C	FORDE, GRACE;BRUCKER, BENJAMIN M.;IFANTIDES, KIMBERLY BECKER;PATEL, ATUL T.;MAYADEV, ANGELI;BROWN, THEODORE;AYYOUB, ZIYAD;MARTINEZ, KENNETH;SINGH, RITU;NELSON, MARIANA;BATTUCCI, SIMONA;YUSHMANOVA, IRINA;UKAH, AHUNNA;RHYNE, CHRISTOPHER	ANANDAN C, 2021, TOXINS, V13, DOI 10.3390/TOXINS13010042;ANONYMOUS, 2021, BOTOXPACKAGE INSERT;AURORA SK, 2014, ACTA NEUROL SCAND, V129, P61, DOI 10.1111/ANE.12171;BARICICH A, 2015, J NEURAL TRANSM, V122, P1283, DOI 10.1007/S00702-015-1384-6;BAVIKATTE G, 2024, AM J PHYS MED REHAB, V103, P580, DOI 10.1097/PHM.0000000000002410;BELLOWS S, 2019, TOXINS, V11, DOI 10.3390/TOXINS11090491;BENECKE REINER, …	ONABOTULINUMTOXINA (ONABOTA) IS APPROVED IN THE US FOR 12 THERAPEUTIC INDICATIONS. REAL-WORLD DATA ON ONABOTA MULTI-INDICATION USE ARE LIMITED, OFTEN LEADING TO DELAYED OR REDUCED TREATMENT. THIS STUDY PROVIDES REAL-WORLD EVIDENCE ON THE SAFETY OF ONABOTA WHEN TREATING MULTIPLE INDICATIONS CONCOMITANTLY. SYNCHRONIZE WAS A MULTICENTER, RETROSPECTIVE, CHART-REVIEW STUDY EVALUATING ONABOTA'S SAFETY …	420				NEUROPAIN CARE CTR, LAKE SUCCESS, NY 11042 USA.; NYU LANGONE HLTH, NEW YORK, NY 10017 USA.; ABBVIE, IRVINE, CA 92612 USA.; KANSAS CITY BONE & JOINT CLIN, OVERLAND PK, KS 66211 USA.; SWEDISH NEUROSCI INST, SEATTLE, WA 98122 USA.; EVERGREENHEALTH KIRKLAND, KIRKLAND, WA 98034 USA.; RANCHOS AMIGOS NATL REHABIL CTR, DOWNEY, CA 90242 USA.; NEUROL & PAIN SPECIALTY CTR, ALISO VIEJO, CA 92656 USA.; ABBVIE…	NYU LANGONE MEDICAL CENTER; ABBVIE; SWEDISH MEDICAL CENTER; ABBVIE; DIAMOND HEADACHE CLINIC		2025-01-03	CHRONIC MIGRAINE; CERVICAL DYSTONIA; MULTIPLE THERAPEUTIC INDICATIONS; ONABOTULINUMTOXINA; OVERACTIVE BLADDER; SAFETY; SPASTICITY; TREATMENT-EMERGENT ADVERSE EVENT; TOXIN TYPE-A; BOTULINUM-TOXIN; DOUBLE-BLIND; EFFICACY; TOLERABILITY; REGIMENS; HEADACHE	CHRONIC MIGRAINE; CERVICAL DYSTONIA; MULTIPLE THERAPEUTIC INDICATIONS; ONABOTULINUMTOXINA; OVERACTIVE BLADDER; SAFETY; SPASTICITY; TREATMENT-EMERGENT ADVERSE EVENT	10.3390/toxins16100420	ARTICLE		2072-6651	NEUROPAIN@AOL.COM			ABBVIE	ABBVIE PROVIDED FINANCIAL SUPPORT FOR THE STUDIES AND PARTICIPATED IN THE DESIGN, STUDY CONDUCTING, ANALYSIS, AND INTERPRETATION OF THE DATA, AS WELL AS IN THE WRITING, REVIEW, AND APPROVAL OF THIS PUBLICATION. ALL AUTHORS HAD ACCESS TO RELEVANT DATA AND PARTICIPATED IN THE DRAFTING, REVIEW, AND APPROVAL OF THIS MANUSCRIPT. NO HONORARIA OR PAYMENTS WERE MADE FOR AUTHORSHIP. ABBVIE FUNDED THE JOUR…	K3F6K			TOXIN TYPE-A; BOTULINUM-TOXIN; CERVICAL DYSTONIA; DOUBLE-BLIND; SPASTICITY; EFFICACY; TOLERABILITY; REGIMENS; HEADACHE	10	TOXINS	TOXINS	ENGLISH	40	GOLD		ST ALBAN-ANLAGE 66, CH-4052 BASEL, SWITZERLAND	OCT	18	BASEL	39453196		J	MDPI	2024		FORDE, G (CORRESPONDING AUTHOR), NEUROPAIN CARE CTR, LAKE SUCCESS, NY 11042 USA.	FOOD SCIENCE & TECHNOLOGY; TOXICOLOGY				TOXINS
SIMPSON DM;HALLETT M;ASHMAN EJ;COMELLA CL;GREEN MW;GRONSETH GS;ARMSTRONG MJ;GLOSS D;POTREBIC S;JANKOVIC J;KARP BP;NAUMANN M;SO YT;YABLON SA	SIMPSON, DAVID M.;HALLETT, MARK;ASHMAN, ERIC J.;COMELLA, CYNTHIA;GREEN, MARK W.;GRONSETH, GARY S.;ARMSTRONG, MELISSA J.;GLOSS, DAVID;POTREBIC, SONJA;JANKOVIC, J;KARP, BARBARA P.;NAUMANN, MARKUS;SO, YUEN T.;YABLON, STUART A.	AMERICAN ACADEMY OF NEUROLOGY, 2004, CLIN PRACT GUID PORC;BENTIVOGLIO AR, 2009, NEUROTOX RES, V15, P224, DOI 10.1007/S12640-009-9023-3;BOYCE MJ, 2012, PARKINSONISM RELAT D, V18, P635, DOI 10.1016/J.PARKRELDIS.2012.02.007;BRIN MF, 2008, MOVEMENT DISORD, V23, P1353, DOI 10.1002/MDS.22157;CHARLES D, 2012, CLIN NEUROPHARMACOL, V35, P208, DOI 10.1097/WNF.0B013E31826538C7;CILLINO S, 2010, EYE, V24, P60…	OBJECTIVE: TO UPDATE THE 2008 AMERICAN ACADEMY OF NEUROLOGY (AAN) GUIDELINES REGARDING BOTULINUM NEUROTOXIN FOR BLEPHAROSPASM, CERVICAL DYSTONIA (CD), HEADACHE, AND ADULT SPASTICITY. METHODS: WE SEARCHED THE LITERATURE FOR RELEVANT ARTICLES AND CLASSIFIED THEM USING 2004 AAN CRITERIA. RESULTS AND RECOMMENDATIONS: BLEPHAROSPASM: ONABOTULINUMTOXINA (ONABONT-A) AND INCOBOTULINUMTOXINA (INCOBONT-A) A…				1818	ICAHN SCH MED MT SINAI, DEPT NEUROL, NEW YORK, NY 10029 USA.; NIH, HUMAN MOTOR CONTROL SECT, BLDG 10, BETHESDA, MD 20892 USA.; NINDS, NIH, BLDG 36,RM 4D04, BETHESDA, MD 20892 USA.; BRONSON METHODIST HOSP, BRONSON NEUROSCI CTR, DEPT NEUROL, KALAMAZOO, MI USA.; RUSH UNIV, MED CTR, DEPT NEUROL SCI, CHICAGO, IL 60612 USA.; UNIV KANSAS, SCH MED, DEPT NEUROL, KANSAS CITY, KS USA.; UNIV MARYLAND, DEPT N…	ICAHN SCHOOL OF MEDICINE AT MOUNT SINAI; NATIONAL INSTITUTES OF HEALTH (NIH) - USA; NATIONAL INSTITUTES OF HEALTH (NIH) - USA; NIH NATIONAL INSTITUTE OF NEUROLOGICAL DISORDERS & STROKE (NINDS); RUSH UNIVERSITY; UNIVERSITY OF KANSAS; UNIVERSITY OF KANSAS MEDICAL CENTER; UNIVERSITY SYSTEM OF MARYLAND; UNIVERSITY OF MARYLAND BALTIMORE; GEISINGER HEALTH SYSTEM; KAISER PERMANENTE; BAYLOR COLLEGE OF ME…	AMER ACAD NEUROLOGY	2025-01-03	UPPER-LIMB SPASTICITY; TOXIN TYPE-A; BENIGN ESSENTIAL BLEPHAROSPASM; INCOBOTULINUMTOXINA NT 201; LONG-TERM TREATMENT; DOUBLE-BLIND; EFFICACY; SAFETY; STROKE; BOTOX		10.1212/WNL.0000000000002560	ARTICLE		1526-632X		1826		AMERICAN ACADEMY OF NEUROLOGY	THIS GUIDELINE WAS DEVELOPED WITH FINANCIAL SUPPORT FROM THE AMERICAN ACADEMY OF NEUROLOGY. AUTHORS WHO SERVE AS AAN SUBCOMMITTEE MEMBERS OR METHODOLOGISTS (E.J.A., G.S.G., M.J.A., D.G., S.P.) WERE REIMBURSED BY THE AAN FOR EXPENSES RELATED TO TRAVEL TO SUBCOMMITTEE MEETINGS WHERE DRAFTS OF MANUSCRIPTS WERE REVIEWED.	DU1WD	Y	N	UPPER-LIMB SPASTICITY; TOXIN TYPE-A; BENIGN ESSENTIAL BLEPHAROSPASM; INCOBOTULINUMTOXINA NT 201; LONG-TERM TREATMENT; DOUBLE-BLIND; EFFICACY; SAFETY; STROKE; BOTOX	19	NEUROLOGY	NEUROLOGY	ENGLISH	40	BRONZE, GREEN PUBLISHED	ARMSTRONG, MELISSA/0000-0002-2163-1907	TWO COMMERCE SQ, 2001 MARKET ST, PHILADELPHIA, PA 19103 USA	MAY 10	9	PHILADELPHIA	27164716		J	LIPPINCOTT WILLIAMS & WILKINS	2016	KARP, BARBARA/HKE-7482-2023; HALLETT, MARK/AEA-8766-2022; JANKOVIC, JOSEPH/A-7590-2014	SIMPSON, DM (CORRESPONDING AUTHOR), ICAHN SCH MED MT SINAI, DEPT NEUROL, NEW YORK, NY 10029 USA.	NEUROSCIENCES & NEUROLOGY			0028-3878	NEUROLOGY
IVANHOE CB;HARTMAN ET	IVANHOE, CB;HARTMAN, ET	ACQUANDRO MA, 1994, ANESTHESIOLOGY, V80, P706;ANDERSEN G, 1995, PAIN, V61, P187, DOI 10.1016/0304-3959(94)00144-4;ANDERSEN JT, 1977, INT UROL NEPHROL, V9, P133, DOI 10.1007/BF02082015;BAGLEY SL, 1979, ORTHOPEDIC REV, V8, P113;BAGULEY IJ, 1999, J NEUROL NEUROSUR PS, V67, P39, DOI 10.1136/JNNP.67.1.39;BECKER R, 1997, J NEUROL, V244, P160, DOI 10.1007/S004150050067;BERIC A, 1998, NEUROL CLIN, V16, P…	THE DIAGNOSIS AND MANAGEMENT OF PAIN IN THE PATIENT WITH TRAUMATIC BRAIN INJURY (TBI) CAN BE DIFFICULT IN LIGHT OF THE LIMITATIONS IMPOSED BY THE COGNITIVE, LANGUAGE, AND BEHAVIORAL DEFICITS. WITH PATIENTS IN THE ACUTE REHABILITATION SETTING, ONE MUST BE VIGILANT FOR THE OFTEN SUBTLE SIGNS AND SYMPTOMS OF PAIN. CAUSES MORE COMMONLY SEEN IN THE POPULATION WITH TBI AS A CONSEQUENCE OF THE INJURY IT…				29	BAYLOR COLL MED, INST REHABIL & RES, DEPT PHYS MED & REHABIL, HOUSTON, TX USA.;	BAYLOR COLLEGE OF MEDICINE		2025-01-03	BOTOX; DEEP VENOUS THROMBOSIS; DYSAUTONOMIA; FRACTURE; HEADACHE; HETEROTOPIC OSSIFICATION; INTRATHECAL BACLOFEN; MOTOR POINT BLOCK; NEUROPATHIC PAIN; SHOULDER SUBLUXATION; SPASTIC DYSTONIA; SPASTICITY; TRAUMATIC BRAIN-INJURY; BOTULINUM-TOXIN-A; VENOUS THROMBOEMBOLISM; MANAGEMENT; PATIENT; SHOULDER	BOTOX; DEEP VENOUS THROMBOSIS; DYSAUTONOMIA; FRACTURE; HEADACHE; HETEROTOPIC OSSIFICATION; INTRATHECAL BACLOFEN; MOTOR POINT BLOCK; NEUROPATHIC PAIN; SHOULDER SUBLUXATION; SPASTIC DYSTONIA; SPASTICITY	10.1097/00001199-200401000-00004	ARTICLE		1550-509X	IVANHC@TIRR.TMC.EDU	39				768UT			TRAUMATIC BRAIN-INJURY; BOTULINUM-TOXIN-A; INTRATHECAL BACLOFEN; HETEROTOPIC OSSIFICATION; VENOUS THROMBOEMBOLISM; SPASTICITY; MANAGEMENT; PATIENT; DYSAUTONOMIA; SHOULDER	1	J HEAD TRAUMA REHAB	J. HEAD TRAUMA REHABIL.	ENGLISH	51			TWO COMMERCE SQ, 2001 MARKET ST, PHILADELPHIA, PA 19103 USA	JAN-FEB	11	PHILADELPHIA	14732829		J	LIPPINCOTT WILLIAMS & WILKINS	2004		BAYLOR COLL MED, INST REHABIL & RES, DEPT PHYS MED & REHABIL, HOUSTON, TX USA.	NEUROSCIENCES & NEUROLOGY; REHABILITATION			0885-9701	JOURNAL OF HEAD TRAUMA REHABILITATION
MUNTS AG;VOORMOLEN JHC;MARINUS J;DELHAAS EM;VAN HILTEN JJ	MUNTS, ALEXANDER G.;VOORMOLEN, JOAN H. C.;MARINUS, JOHAN;DELHAAS, ELMAR M.;VAN HILTEN, JACOBUS J.	ALBANESE J, 1997, ANESTHESIOLOGY, V87, P1328, DOI 10.1097/00000542-199712000-00011;ALLEN G, 1999, PAIN, V80, P539, DOI 10.1016/S0304-3959(98)00246-2;BARTOC C, 2006, J CARDIOTHOR VASC AN, V20, P217, DOI 10.1053/J.JVCA.2005.12.005;BIRKLEIN F, 2001, NEUROLOGY, V57, P2179, DOI 10.1212/WNL.57.12.2179;CORRELL GE, 2004, PAIN MED, V5, P263, DOI 10.1111/J.1526-4637.2004.04043.X;DRIPPS RD, 1954, JAMA-J AM …	OBJECTIVE. TO DESCRIBE THE UNUSUAL COURSE OF POSTDURAL PUNCTURE HEADACHE (PDPH) AFTER PUMP IMPLANTATION FOR INTRATHECAL BACLOFEN (ITB) ADMINISTRATION IN PATIENTS WITH COMPLEX REGIONAL PAIN SYNDROME (CRPS)-RELATED DYSTONIA. DESIGN. CASE SERIES BASED ON DATA COLLECTED FROM 1996 TO 2005. SETTING. MOVEMENT DISORDERS CLINIC, UNIVERSITY HOSPITAL. PATIENTS. A TOTAL OF 54 PATIENTS WITH CRPS-RELATED DYSTO…				1469	LEIDEN UNIV, DEPT NEUROL, MED CTR, NL-2300 RC LEIDEN, NETHERLANDS.; LEIDEN UNIV, DEPT NEUROSURG, MED CTR, NL-2300 RC LEIDEN, NETHERLANDS.;	LEIDEN UNIVERSITY - EXCL LUMC; LEIDEN UNIVERSITY; LEIDEN UNIVERSITY MEDICAL CENTER (LUMC); LEIDEN UNIVERSITY; LEIDEN UNIVERSITY MEDICAL CENTER (LUMC); LEIDEN UNIVERSITY - EXCL LUMC		2025-01-03	POSTDURAL PUNCTURE HEADACHE; COMPLEX REGIONAL PAIN SYNDROME; INTRATHECAL BACLOFEN; EPIDURAL BLOOD PATCH; KETAMINE; REFLEX SYMPATHETIC DYSTROPHY; CENTRAL SENSITIZATION; BRAIN-INJURY; DTPA FLOW; PUMP; SPASTICITY; DYSTONIA; PRESSURE	POSTDURAL PUNCTURE HEADACHE; COMPLEX REGIONAL PAIN SYNDROME; INTRATHECAL BACLOFEN; EPIDURAL BLOOD PATCH; KETAMINE	10.1111/j.1526-4637.2009.00727.x	ARTICLE		1526-4637	J.J.VAN_HILTEN@LUMC.NL	1475		DUTCH GOVERNMENT [BSIK03016]	THIS STUDY WAS PERFORMED WITHIN TREND (TRAUMA RELATED NEURONAL DYSFUNCTION), A KNOWLEDGE CONSORTIUM THAT INTEGRATES RESEARCH ON CRPS TYPE 1. THE PROJECT IS SUPPORTED BY A DUTCH GOVERNMENT GRANT (BSIK03016). WE THANK ROBERTO S. PEREZ AND FRANK VAN EIJS FOR THEIR HELPFUL COMMENTS ON THE MANUSCRIPT.	V20FE			REFLEX SYMPATHETIC DYSTROPHY; INTRATHECAL BACLOFEN; CENTRAL SENSITIZATION; BRAIN-INJURY; DTPA FLOW; KETAMINE; PUMP; SPASTICITY; DYSTONIA; PRESSURE	8	PAIN MED	PAIN MED.	ENGLISH	41		VAN HILTEN, JACOBUS/0000-0002-7030-0362; VOORMOLEN, JOAN/0000-0002-7685-6847; MARINUS, JOHAN/0000-0002-3978-3183	GREAT CLARENDON ST, OXFORD OX2 6DP, ENGLAND	NOV-DEC	7	OXFORD	19863745		J	OXFORD UNIV PRESS	2009	MARINUS, JOHAN/E-4038-2010	VAN HILTEN, JJ (CORRESPONDING AUTHOR), LEIDEN UNIV, DEPT NEUROL, MED CTR, POB 9600, NL-2300 RC LEIDEN, NETHERLANDS.	ANESTHESIOLOGY; GENERAL & INTERNAL MEDICINE			1526-2375	PAIN MEDICINE
ZOLIN A;BRONER SW;YOO A;GUAN IV;LAKHANI S;TRABILSY M;KLEBANOFF L;VO M;SARVA H	ZOLIN, ARYEH;BRONER, SUSAN W.;YOO, ANDREA;GUAN, IVAN;LAKHANI, SHENELA;TRABILSY, MAISSA;KLEBANOFF, LOUISE;VO, MARY;SARVA, HARINI	ADAMS AM, 2015, CEPHALALGIA, V35, P563, DOI 10.1177/0333102414552532;ALBANESE A, 2013, MOVEMENT DISORD, V28, P863, DOI 10.1002/MDS.25475;ASHINA S, 2015, CEPHALALGIA, V35, P211, DOI 10.1177/0333102414535110;BARBANTI P, 2005, NEUROLOGY, V64, P1308, DOI 10.1212/01.WNL.0000156909.13677.FF;BIGAL ME, 2003, HEADACHE, V43, P336, DOI 10.1046/J.1526-4610.2003.03068.X;BURCH RC, 2019, NEUROL CLIN, V37, P631,…	OBJECTIVE: TO DESCRIBE THE PHENOMENOLOGY OF CERVICAL DYSTONIA (CD) IN PATIENTS WITH MIGRAINE AND THE EFFECT OF ITS TREATMENT ON MIGRAINE FREQUENCY.BACKGROUND: PRELIMINARY STUDIES DEMONSTRATE THAT TREATMENT OF CD WITH BOTULINUM TOXIN IN THOSE WITH MIGRAINE CAN IMPROVE BOTH CONDITIONS. HOWEVER, THE PHENOMENOLOGY OF CD IN THE SETTING OF MIGRAINE HAS NOT BEEN FORMALLY DESCRIBED.METHODS: WE CONDUCTED …				255	WEILL CORNELL MED COLL, DEPT NEUROL, NEW YORK, NY 10021 USA.; NEW YORK PRESBYTERIAN HOSP, DEPT NEUROL, NEUROL RESIDENCY PROGRAM, NEW YORK, NY 10032 USA.; WEILL CORNELL MED COLL, DEPT NEUROL, WEILL CORNELL MED HEADACHE PROGRAM, NEW YORK, NY USA.; WEILL CORNELL MED COLL, PARKINSONS DIS & MOVEMENT DISORDERS INST, DEPT NEUROL, NEW YORK, NY USA.; WEILL CORNELL MED COLL, FEIL FAMILY BRAIN & MIND RES IN…	CORNELL UNIVERSITY; WEILL CORNELL MEDICINE; NEWYORK-PRESBYTERIAN HOSPITAL; CORNELL UNIVERSITY; WEILL CORNELL MEDICINE; CORNELL UNIVERSITY; WEILL CORNELL MEDICINE; CORNELL UNIVERSITY; WEILL CORNELL MEDICINE		2025-01-03	BOTULINUM TOXIN; CERVICAL DYSTONIA; MIGRAINE; SPASMODIC TORTICOLLIS; HEADACHE; PREVALENCE; SYMPTOMS; DISABILITY; BURDEN	BOTULINUM TOXIN; CERVICAL DYSTONIA; MIGRAINE	10.1111/head.14467	ARTICLE		1526-4610	ARZ2002@NYP.ORG	263				8Z9GV			CERVICAL DYSTONIA; SPASMODIC TORTICOLLIS; HEADACHE; PREVALENCE; SYMPTOMS; DISABILITY; BURDEN	2	HEADACHE	HEADACHE	ENGLISH	30		VO, MARY/0000-0001-9497-1411; YOO, ANDREA/0000-0002-0235-3024; ZOLIN, ARYEH/0000-0002-0752-9770	111 RIVER ST, HOBOKEN 07030-5774, NJ USA	FEB	9	HOBOKEN	36794299		J	WILEY	2023		ZOLIN, A (CORRESPONDING AUTHOR), WEILL CORNELL MED COLL, DEPT NEUROL, NEW YORK, NY 10021 USA.	NEUROSCIENCES & NEUROLOGY			0017-8748	HEADACHE
O'DAY J	O'DAY, JUSTIN	ATASSI MZ, 1999, CRIT REV IMMUNOL, V19, P219;BARKER FG, 1995, J NEUROSURG, V82, P201, DOI 10.3171/JNS.1995.82.2.0201;BIGALKE H, 2001, EXP NEUROL, V168, P162, DOI 10.1006/EXNR.2000.7583;BLITZER A, 2001, LARYNGOSCOPE, V111, P218, DOI 10.1097/00005537-200102000-00006;BOGHEN, 2000, CURR TREAT OPTIONS NEUROL, V2, P393, DOI 10.1007/S11940-000-0037-7;CARRUTHERS ALASTAIR, 1999, HEADACHE, V39, P662, DOI 1…	BOTULINUM TOXIN PRODUCES A TEMPORARY CHEMICAL DENERVATION, WHICH INITIALLY WAS USED TO REDUCE THE DIPLOPIA ASSOCIATED WITH PARALYTIC STRABISMUS. SUBSEQUENTLY, THE DRUG WAS FOUND TO BE EFFECTIVE IN THE MANAGEMENT OF DYSTONIAS, INCLUDING HEMIFACIAL SPASM AND BLEPHAROSPASM. MORE RECENTLY, THERE IS EVIDENCE THAT BOTULINUM TOXIN MAY LESSEN THE PAIN ASSOCIATED WITH SOME MOVEMENT DISORDERS, TENSION HEAD…				420	UNIV MELBOURNE, DEPT OPHTHALMOL, MELBOURNE, VIC 3010, AUSTRALIA.;	UNIVERSITY OF MELBOURNE		2025-01-03	NA			ARTICLE		1531-7021	JUSTINODAY@BIGPOND.COM	423				V40ZI				6	CURR OPIN OPHTHALMOL	CURR. OPIN. OPHTHALMOL.	ENGLISH	25			TWO COMMERCE SQ, 2001 MARKET ST, PHILADELPHIA, PA 19103 USA	DEC	4	PHILADELPHIA			J	LIPPINCOTT WILLIAMS & WILKINS	2001		O'DAY, J (CORRESPONDING AUTHOR), LEVEL 1,55 VICTORIA PDE, FITZROY, VIC 3065, AUSTRALIA.	OPHTHALMOLOGY			1040-8738	CURRENT OPINION IN OPHTHALMOLOGY
NOLAND ME;LALONDE DH;YEE GJ;ROHRICH RJ	NOLAND, MARIE E.;LALONDE, DONALD H.;YEE, G. JACKIE;ROHRICH, ROD J.	*ALL INC, 2002, BOT COSM BOT TOX TYP;QUAGLIATO EMAB, 2010, CLIN NEUROPHARMACOL, V33, P27, DOI 10.1097/WNF.0B013E3181C46F61;ASHKENAZI A, 2013, HEADACHE, V53, P54, DOI 10.1111/HEAD.12185;ASHKENAZI A, 2010, CURR NEUROL NEUROSCI, V10, P140, DOI 10.1007/S11910-010-0087-5;AURORA SK, 2010, CEPHALALGIA, V30, P793, DOI 10.1177/0333102410364676;AURORA SK, 2007, HEADACHE, V47, P486, DOI 10.1111/J.1526-4610.…	LEARNING OBJECTIVES: AFTER READING THIS ARTICLE, THE PARTICIPANT SHOULD BE ABLE TO: 1. RECOGNIZE THE VARIOUS TYPES OF BOTULINUM TOXINS AND THEIR DIFFERENCES. 2. IDENTIFY CURRENT INDICATIONS, BOTH APPROVED AND OFF-LABEL. 3. INJECT BOTULINUM TOXIN TO COUNTERACT VARIOUS NATURAL AGING PROCESSES, INCLUDING FACIAL DESCENT AND RHYTIDES. SUMMARY: BOTULINUM NEUROTOXIN IS A NATURALLY SYNTHESIZED MICROBIAL …				519E	DALHOUSIE UNIV, HALIFAX, NS B3H 3J5, CANADA.; BAKER PLAST SURG, ST JOHN, NB, CANADA.; UNIV TEXAS SOUTHWESTERN MED CTR DALLAS, DALLAS, TX 75390 USA.;	DALHOUSIE UNIVERSITY; UNIVERSITY OF TEXAS SYSTEM; UNIVERSITY OF TEXAS SOUTHWESTERN MEDICAL CENTER DALLAS		2025-01-03	TOXIN TYPE-A; RANDOMIZED DOUBLE-BLIND; UPPER-LIMB SPASTICITY; CHRONIC DAILY HEADACHE; PLACEBO-CONTROLLED PHASE; NEUROPATHIC PAIN; PROPHYLACTIC TREATMENT; PALMAR HYPERHIDROSIS; CEREBRAL-PALSY; EPISODIC MIGRAINE		10.1097/PRS.0000000000002480	ARTICLE		1529-4242	NOLAND.MARIE@GMAIL.COM	530E				DZ7BH			TOXIN TYPE-A; RANDOMIZED DOUBLE-BLIND; UPPER-LIMB SPASTICITY; CHRONIC DAILY HEADACHE; PLACEBO-CONTROLLED PHASE; NEUROPATHIC PAIN; PROPHYLACTIC TREATMENT; PALMAR HYPERHIDROSIS; CEREBRAL-PALSY; EPISODIC MIGRAINE	3	PLAST RECONSTR SURG	PLAST. RECONSTR. SURG.	ENGLISH	106		LALONDE, DONALD/0000-0001-7073-2715	TWO COMMERCE SQ, 2001 MARKET ST, PHILADELPHIA, PA 19103 USA	SEP	12	PHILADELPHIA	27556628		J	LIPPINCOTT WILLIAMS & WILKINS	2016	ROHRICH, ROD/AAJ-7504-2020	NOLAND, ME (CORRESPONDING AUTHOR), 15 HUBLEYS DR, HALIFAX, NS B3P 1G9, CANADA.	SURGERY			0032-1052	PLASTIC AND RECONSTRUCTIVE SURGERY
CHANKRACHANG S;ARAYAWICHANONT A;POUNGVARIN N;NIDHINANDANA S;BOONKONGCHUEN P;TOWANABUT S;SITHINAMSUWAN P;KONGSAENGDAO S	CHANKRACHANG, SIWAPORN;ARAYAWICHANONT, ARKHOM;POUNGVARIN, NIPHON;NIDHINANDANA, SAMART;BOONKONGCHUEN, PAIROJ;TOWANABUT, SOMCHAI;SITHINAMSUWAN, PASIRI;KONGSAENGDAO, SUBSAI	ANNESE V, 1998, MUSCLE NERVE, V21, P1540, DOI 10.1002/(SICI)1097-4598(199811)21:11<1540::AID-MUS27>3.0.CO;2-2;ASHKENAZI A, 2004, ANNU REV MED, V55, P505, DOI 10.1146/ANNUREV.MED.55.091902.104440;AURORA SK, 2007, HEADACHE, V47, P486, DOI 10.1111/J.1526-4610.2006.00624.X;BARRIENTOS N, 2003, 12 INT HEAD SEM 2003;BIGAL ME, 2008, NEUROLOGY, V71, P559, DOI 10.1212/01.WNL.0000323925.29520.E7;BIGAL MARCE…	OBJECTIVE. -TO EVALUATE THE EFFICACY, SAFETY, AND OPTIMUM DOSE OF A HIGHLY PURIFIED CLOSTRIDIUM BOTULINUM TYPE A TOXIN-HEMAGGLUTININ COMPLEX (DYSPORT) FOR MIGRAINE PROPHYLAXIS. BACKGROUND. -BOTULINUM TOXIN TYPE-A HAS DEMONSTRATED GOOD EFFICACY IN SEVERAL OPEN-LABEL STUDIES OF PATIENTS WITH MIGRAINE, INVOLVING EITHER INDIVIDUALIZED OR STANDARDIZED PROTOCOLS, ALTHOUGH DATA FROM PLACEBO-CONTROLLED T…				52	CHIANG MAI UNIV, DIV NEUROL, DEPT MED, NO NEUROSCI CTR,FAC MED, CHIANG MAI 52000, THAILAND.; SAPPASITHIPRASONG HOSP, DEPT MED, MINIST PUBL HLTH, UBON RATCHATHANI, THAILAND.; MAHIDOL UNIV, DIV NEUROL, DEPT MED, FAC MED,SIRIRAJ HOSP, BANGKOK 10700, THAILAND.; PRAMONGKUTKLAO HOSP, DIV NEUROL, DEPT MED, BANGKOK, THAILAND.; BHUMIPOL ADULYADEJ HOSP, DIV NEUROL, DEPT MED, BANGKOK, THAILAND.; PRASAT NEUR…	CHIANG MAI UNIVERSITY; MINISTRY OF PUBLIC HEALTH - THAILAND; MAHIDOL UNIVERSITY; PHRAMONGKUTKLAO HOSPITAL; MINISTRY OF PUBLIC HEALTH -THAILAND; RAJAVITHI HOSPITAL; RANGSIT UNIVERSITY; RANGSIT UNIVERSITY		2025-01-03	BOTULINUM TOXIN; MIGRAINE; PROPHYLAXIS; DYSPORT (R); TENSION-TYPE HEADACHE; DOUBLE-BLIND; ACUPUNCTURE; POPULATION; INJECTION; DYSTONIA; VALIDITY; BURDEN; BOTOX	BOTULINUM TOXIN; MIGRAINE; PROPHYLAXIS; DYSPORT (R)	10.1111/j.1526-4610.2010.01807.x	ARTICLE		1526-4610		63		IPSEN GROUP	THIS STUDY WAS SUPPORTED BY IPSEN GROUP.	702FZ			TENSION-TYPE HEADACHE; DOUBLE-BLIND; ACUPUNCTURE; POPULATION; INJECTION; DYSTONIA; VALIDITY; BURDEN; BOTOX	1	HEADACHE	HEADACHE	ENGLISH	43			111 RIVER ST, HOBOKEN 07030-5774, NJ USA	JAN	12	HOBOKEN	21083558		J	WILEY	2011		CHANKRACHANG, S (CORRESPONDING AUTHOR), CHIANG MAI UNIV, DIV NEUROL, DEPT MED, NO NEUROSCI CTR,FAC MED, CHIANG MAI 52000, THAILAND.	NEUROSCIENCES & NEUROLOGY			0017-8748	HEADACHE
JACOME DE	JACOME, DE	AKESSON TR, 1991, J NEUROSCI RES, V28, P359, DOI 10.1002/JNR.490280307;BARR ML, 1974, HUMAN NERVOUS SYSTEM, P124;BEREITER DA, 1980, BRAIN RES, V184, P411, DOI 10.1016/0006-8993(80)90809-4;BJORNE A, 1993, OTOLARYNG HEAD NECK, V109, P558;BLUMENTHAL HJ, 1992, HEADACHE, V32, P413, DOI 10.1111/J.1526-4610.1992.HED3208413.X;BOES CJ, 1998, HEADACHE, V38, P787, DOI 10.1046/J.1526-4610.1998.3810787.X;ESHR…	A REPORT OF TWO FEMALE PATIENTS WITH PERSISTENT UNILATERAL RETROAURICULAR PAIN AND CRANIAL SYNKINESIS FOLLOWING BELL'S PALSY. PAIN OCCURRED DURING MENSES IN THE FIRST PATIENT AND WAS EXACERBATED BY MENSES IN THE SECOND PATIENT. RETROAURICULAR PAIN OFTEN PRECEDES OR FOLLOWS BELL'S PALSY. PAIN NORMALLY DISAPPEARS WITHIN 2 WEEKS FROM THE ONSET OF PARALYSIS. NEUROLOGICAL EXAMINATION, BRAIN MAGNETIC R…				214	FRANKLIN MED CTR, DEPT MED, GREENFIELD, MA USA.; DARTMOUTH HITCHCOCK MED CTR, DIV NEUROL, LEBANON, NH 03766 USA.;	DARTMOUTH COLLEGE		2025-01-03	BELL'S PALSY; CRANIAL SYNKINESIS; FACIAL DYSTONIA; HEAD PAIN; MENSTRUAL CYCLE; NEURALGIA; ESTROGEN; HORMONES; HEADACHE; MIGRAINE; NEURONS; OTALGIA; JOINT	BELL'S PALSY; CRANIAL SYNKINESIS; FACIAL DYSTONIA; HEAD PAIN; MENSTRUAL CYCLE	10.1046/j.1468-2982.2003.00483.x	ARTICLE				217				660LY			NEURALGIA; ESTROGEN; HORMONES; HEADACHE; MIGRAINE; NEURONS; OTALGIA; JOINT	3	CEPHALALGIA	CEPHALALGIA	ENGLISH	25			9600 GARSINGTON RD, OXFORD OX4 2DG, OXON, ENGLAND	APR	4	OXFORD	12662189		J	BLACKWELL PUBLISHING LTD	2003		JACOME, DE (CORRESPONDING AUTHOR), 1 BURNHAM ST, TURNERS FALLS, MA 01376 USA.	NEUROSCIENCES & NEUROLOGY			0333-1024	CEPHALALGIA
GIFFIN NJ;BENTON S;GOADSBY PJ	GIFFIN, NJ;BENTON, S;GOADSBY, PJ	ANDERMANN F, 1994, MOVEMENT DISORD, V9, P227, DOI 10.1002/MDS.870090219;ANGELINI L, 1988, NEUROPEDIATRICS, V19, P171, DOI 10.1055/S-2008-1052439;BALSLEV T, 1998, UGESKR LAEGER, V160, P5365;CAMPBELL DB, 1999, EXP NEUROL, V160, P268, DOI 10.1006/EXNR.1999.7171;DEONNA T, 1981, ARCH DIS CHILD, V56, P956, DOI 10.1136/ADC.56.12.956;DUCROS A, 2001, NEW ENGL J MED, V345, P17, DOI 10.1056/NEJM200107053450…	BENIGN PAROXYSMAL TORTICOLLIS OF INFANCY (BPTI) IS A DISORDER CHARACTERIZED BY RECURRENT EPISODES OF HEAD TILT SECONDARY TO CERVICAL DYSTONIA. ATTACKS ARE OFTEN ACCOMPANIED BY VOMITING, PALLOR, AND ATAXIA, SETTLING SPONTANEOUSLY WITHIN HOURS OR DAYS. EPISODES BEGIN WITHIN THE FIRST 12 MONTHS OF LIFE AND RESOLVE BY 6 YEARS. WE REPORT FOUR PATIENTS WITH BPTI. SYMPTOMS STARTED FROM 3 MONTHS OF AGE, …				490	INST NEUROL, HEADACHE GRP, LONDON WC1N 3BG, ENGLAND.; HOSP SICK CHILDREN, DEPT PAEDIAT NEUROL, LONDON WC1N 3JH, ENGLAND.;	UNIVERSITY OF LONDON; UNIVERSITY COLLEGE LONDON; UNIVERSITY OF LONDON; UNIVERSITY COLLEGE LONDON; GREAT ORMOND STREET HOSPITAL FOR CHILDREN NHS FOUNDATION TRUST		2025-01-03	FAMILIAL HEMIPLEGIC MIGRAINE; CALCIUM-CHANNEL; ALTERNATING HEMIPLEGIA; CEREBELLAR ATROPHY; DYSTONIA; CHILDHOOD			ARTICLE				493				578UM			FAMILIAL HEMIPLEGIC MIGRAINE; CALCIUM-CHANNEL; ALTERNATING HEMIPLEGIA; CEREBELLAR ATROPHY; DYSTONIA; CHILDHOOD	7	DEV MED CHILD NEUROL	DEV. MED. CHILD NEUROL.	ENGLISH	23			40 WEST 20TH ST, NEW YORK, NY 10011-4221 USA	JUL	4	NEW YORK	12162387		J	CAMBRIDGE UNIV PRESS	2002	GOADSBY, PETER/B-2267-2009	GIFFIN, NJ (CORRESPONDING AUTHOR), INST NEUROL, HEADACHE GRP, QUEEN SQ, LONDON WC1N 3BG, ENGLAND.	NEUROSCIENCES & NEUROLOGY; PEDIATRICS			0012-1622	DEVELOPMENTAL MEDICINE AND CHILD NEUROLOGY
STRAUBE A;EMPL M;CEBALLOS-BAUMANN A;TÖLLE T;STEFENELLI U;PFAFFENRATH V	STRAUBE, A.;EMPL, M.;CEBALLOS-BAUMANN, A.;TOELLE, T.;STEFENELLI, U.;PFAFFENRATH, V.	AOKI KR, 2005, NEUROTOXICOLOGY, V26, P785, DOI 10.1016/J.NEURO.2005.01.017;ASHINA M, 1999, LANCET, V353, P287, DOI 10.1016/S0140-6736(98)01079-4;ASHINA M, 2004, CEPHALALGIA, V24, P161, DOI 10.1111/J.1468-2982.2003.00644.X;BENDTSEN L, 2000, CEPHALALGIA, V20, P486, DOI 10.1046/J.1468-2982.2000.00070.X;BLACKIE JD, 1990, J NEUROL NEUROSUR PS, V53, P640, DOI 10.1136/JNNP.53.8.640;BLUMENFELD A, 2003, H…	INCREASINGLY, BOTULINUM TYPE A TOXIN IS USED TO INFLUENCE PATHOLOGICALLY INCREASED MUSCLE ACTIVITY IN CONDITIONS SUCH AS DYSTONIA AND SPASTICITY. STUDIES HAVE ALSO ASSESSED ITS EFFICACY IN TENSION-TYPE HEADACHE, WHERE MUSCLE TENDERNESS MAY BE INCREASED. WE UNDERTOOK A PROSPECTIVE, MULTICENTRE, RANDOMIZED, DOUBLE-BLIND, PLACEBO-CONTROLLED TRIAL. PATIENTS RECEIVED INJECTIONS OF DYSPORT((R)) (TOTAL …				205	UNIV MUNICH, KLINIKUM GROSSHADERN, NEUROL KLIN & POLIKLIN, DEPT NEUROL, D-81377 MUNICH, GERMANY.; NEUROL KRANKENHAUS MUNICH, DEPT NEUROL & CLIN NEUROPHYSIOL, MUNICH, GERMANY.; INST STAT, WURZBURG, GERMANY.; TECH UNIV MUNICH, DEPT NEUROL, D-8000 MUNICH, GERMANY.;	UNIVERSITY OF MUNICH; TECHNICAL UNIVERSITY OF MUNICH	DYSPORT TENSION-TYPE HEADACHE STU	2025-01-03	BOTULINUM TOXIN TYPE A; HEADACHE-FREE DAYS; TENSION-TYPE HEADACHE; PROPHYLACTIC TREATMENT; MECHANISMS	BOTULINUM TOXIN TYPE A; HEADACHE-FREE DAYS; TENSION-TYPE HEADACHE	10.1111/j.1468-1331.2007.02051.x	ARTICLE		1468-1331	ANDREAS.STRAUBE@MED.UNI-MUENCHEN.DE	213				263YK			PROPHYLACTIC TREATMENT; MECHANISMS	3	EUR J NEUROL	EUR. J. NEUROL.	ENGLISH	32			111 RIVER ST, HOBOKEN 07030-5774, NJ USA	MAR	9	HOBOKEN	18290842		J	WILEY	2008		STRAUBE, A (CORRESPONDING AUTHOR), UNIV MUNICH, KLINIKUM GROSSHADERN, NEUROL KLIN & POLIKLIN, DEPT NEUROL, MARCHIONINISTR 15, D-81377 MUNICH, GERMANY.	NEUROSCIENCES & NEUROLOGY			1351-5101	EUROPEAN JOURNAL OF NEUROLOGY
SEIJO F;SAIZ A;LOZANO B;SANTAMARTA E;ALVAREZ-VEGA M;SEIJO E;DE LEÓN RF;FERNÁNDEZ-GONZÁLEZ F;PASCUAL J	SEIJO, F.;SAIZ, A.;LOZANO, B.;SANTAMARTA, E.;ALVAREZ-VEGA, M.;SEIJO, E.;FERNANDEZ DE LEON, R.;FERNANDEZ-GONZALEZ, F.;PASCUAL, J.	ABRAHAMSON EE, 2001, BRAIN RES, V889, P1, DOI 10.1016/S0006-8993(00)03015-8;ANONYMOUS, URGENT DEVICE CORREC;BARSTCH T, 2008, CEPHALALGIA, V28, P285;BARTSCH T, 2008, CEPHALALGIA, V28, P285, DOI 10.1111/J.1468-2982.2007.01531.X;BARTSCH T, 2011, CEPHALALGIA, V31, P1405, DOI 10.1177/0333102411409070;BARTSCH T, 2009, CURR OPIN NEUROL, V22, P262, DOI 10.1097/WCO.0B013E32832AE61E;FAIRHURST M, 2007, PAIN…	INTRODUCTION: DEEP BRAIN STIMULATION (DBS) OF THE POSTERIOR HYPOTHALAMUS HAS BEEN FOUND TO BE EFFECTIVE IN THE TREATMENT OF REFRACTORY CHRONIC CLUSTER HEADACHE (CCH). METHODS: WE REPORT THE LONG-TERM OUTCOMES OF FIVE PATIENTS WITH REFRACTORY CCH ON WHOM STIMULATION OF A MODIFIED TARGET OF APPROXIMATELY 3MM IN RADIUS, WHICH INCLUDED THE POSTEROLATERAL HYPOTHALAMUS, THE FASCICULUS MAMMILLOTEGMENTAL…				1634	UNIV HOSP CENT ASTURIAS, OVIEDO 33006, SPAIN.;			2025-01-03	CLUSTER HEADACHE; HYPOTHALAMUS; NEUROMODULATION; FASCICULUS MAMMILLOTEGMENTALIS; FASCICULUS MEDIALIS TELENCEPHALI; DEEP-BRAIN-STIMULATION; POSTERIOR HYPOTHALAMUS; EFFICACY	CLUSTER HEADACHE; HYPOTHALAMUS; NEUROMODULATION; FASCICULUS MAMMILLOTEGMENTALIS; FASCICULUS MEDIALIS TELENCEPHALI	10.1177/0333102411430264	ARTICLE		1468-2982	JULIOPASCUAL@TELEFONICA.NET	1641				863SL			DEEP-BRAIN-STIMULATION; POSTERIOR HYPOTHALAMUS; EFFICACY	16	CEPHALALGIA	CEPHALALGIA	ENGLISH	39	BRONZE	SAIZ, ANTONIO/0000-0002-7352-1486; ALVAREZ-VEGA, MARCO ANTONIO/0000-0001-8183-5963	1 OLIVERS YARD, 55 CITY ROAD, LONDON EC1Y 1SP, ENGLAND	DEC	8	LONDON	22116943		J	SAGE PUBLICATIONS LTD	2011	SAIZ, ALBERT/K-8236-2014; ALVAREZ-VEGA, MARCO ANTONIO/AAB-8257-2019	PASCUAL, J (CORRESPONDING AUTHOR), UNIV HOSP CENT ASTURIAS, CALLE CELESTINO VILLAMIL S-N, OVIEDO 33006, SPAIN.	NEUROSCIENCES & NEUROLOGY			0333-1024	CEPHALALGIA
ST MARTIN A;ALCANTARA J	ST MARTIN, ANIK;ALCANTARA, JOEL	AHMED MAS, 2008, DEV MED CHILD NEUROL, V50, P300, DOI 10.1111/J.1469-8749.2008.02043.X;ALCANTARA J, 1998, PEDIAT CHIROPRACTIC;ALCANTARA J, 2010, J ALTERN COMPLEM MED, V16, P621, DOI 10.1089/ACM.2009.0369;AYBEK S, 2008, CURR OPIN PSYCHIATR, V21, P275, DOI 10.1097/YCO.0B013E3282F94242;BINZER M, 1997, J NEUROL NEUROSUR PS, V63, P83, DOI 10.1136/JNNP.63.1.83;CANAVESE C, 2008, EUR J PAEDIATR NEURO, V1…	OBJECTIVE: TO DESCRIBE THE CHIROPRACTIC CARE OF A PEDIATRIC PATIENT WITH COMPLAINTS OF SPINAL PAIN, HEADACHES, MOTOR DYSFUNCTION AND LEFT LEG AND LEFT ARM TWITCHING CONCOMITANT WITH A DIAGNOSIS OF CONVERSION DISORDER. CLINICAL FEATURES: THREE AND HALF MONTHS FOLLOWING A FALL ON HER HEAD FROM THE MONKEY BARS, THE PATIENT PRESENTED FOR CHIROPRACTIC CARE WITH COMPLAINTS OF NECK PAIN, DIZZINESS, SEVE…				E460	ADV CHIROPRACT & MASSAGE, LONGVIEW, WA 98632 USA.; INT CHIROPRACT PEDIAT ASSOC, MEDIA, PA USA.; LIFE CHIROPRACT COLL W, CHAIR PEDIAT RES, HAYWARD, CA USA.;			2025-01-03	CONVERSION DISORDER; PSYCHOGENIC MOVEMENT DISORDER; TREMORS; CHIROPRACTIC; PSYCHOGENIC MOVEMENT-DISORDERS; SENSORIMOTOR INTEGRATION; MANIPULATION; DYSTONIA; TREMOR	CONVERSION DISORDER; PSYCHOGENIC MOVEMENT DISORDER; TREMORS; CHIROPRACTIC	10.1016/j.eujim.2012.08.002	ARTICLE		1876-3839	ANIK@MYADVANTAGECHIRO.COM; DR_JALCANTARA@YAHOO.COM	E464		INTERNATIONAL CHIROPRACTIC PEDIATRIC ASSOCIATION, MEDIA, PA; LIFE CHIROPRACTIC COLLEGE WEST, HAYWARD, CA	THIS STUDY WAS FUNDED BY THE INTERNATIONAL CHIROPRACTIC PEDIATRIC ASSOCIATION, MEDIA, PA AND LIFE CHIROPRACTIC COLLEGE WEST, HAYWARD, CA.	050ZH			PSYCHOGENIC MOVEMENT-DISORDERS; SENSORIMOTOR INTEGRATION; MANIPULATION; DYSTONIA; TREMOR	4	EUR J INTEGR MED	EUR. J. INTEGR. MED.	ENGLISH	43			STE 800, 230 PARK AVE, NEW YORK, NY 10169 USA	DEC	5	NEW YORK			J	ELSEVIER SCIENCE INC	2012		ALCANTARA, J (CORRESPONDING AUTHOR), 327 N MIDDLETOWN RD, MEDIA, PA 19063 USA.	INTEGRATIVE & COMPLEMENTARY MEDICINE			1876-3820	EUROPEAN JOURNAL OF INTEGRATIVE MEDICINE
HENDERSON FC;AUSTIN C;BENZEL E;BOLOGNESE P;ELLENBOGEN R;FRANCOMANO CA;IRETON C;KLINGE P;KOBY M;LONG DL;PATEL S;SINGMAN EL;VOERMANS NC	HENDERSON, FRASER C., SR.;AUSTIN, CLAUDIU;BENZEL, EDWARD;BOLOGNESE, PAOLO;ELLENBOGEN, RICHARD;FRANCOMANO, CLAIR A.;IRETON, CANDACE;KLINGE, PETRA;KOBY, MYLES;LONG, DONLIN;PATEL, SUNIL;SINGMAN, ERIC L.;VOERMANS, NICOL C.	ADIB N, 2005, RHEUMATOLOGY, V44, P744, DOI 10.1093/RHEUMATOLOGY/KEH557;ARNASSON O, 1987, ACTA NEUROCHIR, V84, P48, DOI 10.1007/BF01456351;ARUNDINE M, 2004, J NEUROSCI, V24, P8106, DOI 10.1523/JNEUROSCI.1362-04.2004;AUFSCHNAITER K, 2008, NEUROSURG REV, V31, P371, DOI 10.1007/S10143-008-0140-X;BADEMCI G, 2006, PEDIATR NEUROSURG, V42, P4, DOI 10.1159/000089503;BALL AK, 2006, LANCET NEUROL, V5, P433,…	THE EHLERS-DANLOS SYNDROMES (EDS) ARE A HETEROGENEOUS GROUP OF HERITABLE CONNECTIVE TISSUE DISORDERS CHARACTERIZED BY JOINT HYPERMOBILITY, SKIN EXTENSIBILITY, AND TISSUE FRAGILITY. THIS COMMUNICATION BRIEFLY REPORTS UPON THE NEUROLOGICAL MANIFESTATIONS THAT ARISE INCLUDING THE WEAKNESS OF THE LIGAMENTS OF THE CRANIOCERVICAL JUNCTION AND SPINE, EARLY DISC DEGENERATION, AND THE WEAKNESS OF THE EPIN…				195	NATL HOSP NEUROL & NEUROSURG, DISORDERS CRANIOCERV JUNCT, QUEENS SQ LONDON, LONDON, ENGLAND.; GEORGETOWN UNIV, NEUROSURG SPINE & CRANIOCERV JUNCT, WASHINGTON, DC 20057 USA.; EHLERS DANLOS SOC, EXECUT BOARD, MCLEAN, VA USA.; CHIARI SYRINGOMYELIA FDN, EXECUT BOARD, STATEN ISL, NY USA.; ILC, EXECUT BOARD, TORONTO, ON, CANADA.; TCAPP FDN, EXECUT BOARD, CHICAGO, IL USA.; NIH, BLDG 10, BETHESDA, MD 208…	UNIVERSITY OF LONDON; UNIVERSITY COLLEGE LONDON; UCL MEDICAL SCHOOL; UNIVERSITY COLLEGE LONDON HOSPITALS NHS FOUNDATION TRUST; GEORGETOWN UNIVERSITY; NATIONAL INSTITUTES OF HEALTH (NIH) - USA; JOHNS HOPKINS UNIVERSITY; NORTHWELL HEALTH; NORTH SHORE UNIVERSITY HOSPITAL; BROWN UNIVERSITY; MEDICAL UNIVERSITY OF SOUTH CAROLINA; JOHNS HOPKINS UNIVERSITY; JOHNS HOPKINS MEDICINE; JOHNS HOPKINS UNIVERSIT…		2025-01-03	EHLERS-DANLOS SYNDROME; HEADACHE; CRANIOCERVICAL INSTABILITY; ATLANTOAXIAL INSTABILITY; TETHERED CORD SYNDROME; MALFORMATION TYPE-I; JOINT HYPERMOBILITY SYNDROME; IDIOPATHIC INTRACRANIAL HYPERTENSION; PSYCHOGENIC MOVEMENT-DISORDERS; TRAUMATIC AXONAL INJURY; UPPER CERVICAL-SPINE; CRANIOVERTEBRAL JUNCTION; BRAIN-STEM; CONSERVATIVE TREATMENT	EHLERS-DANLOS SYNDROME; HEADACHE; CRANIOCERVICAL INSTABILITY; ATLANTOAXIAL INSTABILITY; TETHERED CORD SYNDROME	10.1002/ajmg.c.31549	ARTICLE		1552-4876	HENDERSON@FRASERHENDERSONMD.COM	211				EV2RP			MALFORMATION TYPE-I; JOINT HYPERMOBILITY SYNDROME; TETHERED CORD SYNDROME; IDIOPATHIC INTRACRANIAL HYPERTENSION; PSYCHOGENIC MOVEMENT-DISORDERS; TRAUMATIC AXONAL INJURY; UPPER CERVICAL-SPINE; CRANIOVERTEBRAL JUNCTION; BRAIN-STEM; CONSERVATIVE TREATMENT	1	AM J MED GENET C	AM. J. MED. GENET. C	ENGLISH	124	BRONZE		111 RIVER ST, HOBOKEN 07030-5774, NJ USA	MAR	17	HOBOKEN	28220607		J	WILEY	2017	VOERMANS, N.C./L-4724-2015; FRANCOMANO, CLAIR/HJY-7371-2023	HENDERSON, FC (CORRESPONDING AUTHOR), GREATER BALTIMORE MED CTR, METROPOLITAN NEUROSURG GRP, EHLERS DANLOS SOC, CTR CLIN CARE & RES, 8401 CONNECTICUT AVE,SUITE 220, BALTIMORE, MD 20815 USA.	GENETICS & HEREDITY		SI	1552-4868	AMERICAN JOURNAL OF MEDICAL GENETICS PART C-SEMINARS IN MEDICAL GENETICS
AGYEI JO;SMOLAR DE;HARTKE J;FANOUS AA;GIBBONS KJ	AGYEI, JUSTICE O.;SMOLAR, DAVID E.;HARTKE, JOELLE;FANOUS, ANDREW A.;GIBBONS, KEVIN J.	BHATIA KP, 1999, J NEUROL NEUROSUR PS, V67, P90, DOI 10.1136/JNNP.67.1.90;CARUSO L, 2014, EUR SPINE J, V23, PS634, DOI 10.1007/S00586-014-3544-Z;COLOSIMO C, 2012, NEUROTOX RES, V22, P265, DOI 10.1007/S12640-012-9314-Y;CROWNER BE, 2010, CLIN NEUROPHARMACOL, V33, P243, DOI 10.1097/WNF.0B013E3181F5329E;HOGAN KA, 2006, SOUTH MED J, V99, P888, DOI 10.1097/01.SMJ.0000221627.12416.E1;IYER RR, 2018, OPER…	BACKGROUND: BOTULINUM TOXIN (BOTOX) HAS LONG BEEN USED THERAPEUTICALLY TO TREAT A VARIETY OF DISEASES, INCLUDING MIGRAINE HEADACHES, CERVICAL SPINE DYSTONIA, AND CHRONIC CERVICAL SPINE PAIN, AMONG MANY OTHERS. ALTHOUGH QUITE USEFUL, BOTOX HAS BEEN REPORTED TO CAUSE ADVERSE EVENTS, SOME OF WHICH MAY LEAD TO DEVASTATING MORBIDITY. CASE DESCRIPTION: AN ELDERLY WOMAN PRESENTED WITH SEVERE NECK PAIN A…				409	SUNY BUFFALO, DEPT NEUROSURG, BUFFALO, NY 14260 USA.; SUNY BUFFALO, JACOBS SCH MED & BIOMED SCI, BUFFALO, NY USA.; KALEIDA HLTH, BUFFALO GEN MED CTR, DEPT NEUROSURG, BUFFALO, NY USA.;	STATE UNIVERSITY OF NEW YORK (SUNY) SYSTEM; UNIVERSITY AT BUFFALO, SUNY; STATE UNIVERSITY OF NEW YORK (SUNY) SYSTEM; UNIVERSITY AT BUFFALO, SUNY; BUFFALO GENERAL MEDICAL CENTER; KALEIDA HEALTH		2025-01-03	BOTOX INJECTION; BOTULINUM TOXIN INJECTION; KYPHOTIC DEFORMITY; NECK EXTENSOR MUSCLE WEAKNESS; DYSTONIA; WEAKNESS; EFFICACY; SAFETY; PAIN	BOTOX INJECTION; BOTULINUM TOXIN INJECTION; KYPHOTIC DEFORMITY; NECK EXTENSOR MUSCLE WEAKNESS	10.1016/j.wneu.2019.02.057	ARTICLE		1878-8769	KGIBBONS@UBNS.COM	413				HW2CX			DYSTONIA; WEAKNESS; EFFICACY; SAFETY; PAIN		WORLD NEUROSURG	WORLD NEUROSURG.	ENGLISH	16			STE 800, 230 PARK AVE, NEW YORK, NY 10169 USA	MAY	5	NEW YORK	30822591		J	ELSEVIER SCIENCE INC	2019		GIBBONS, KJ (CORRESPONDING AUTHOR), SUNY BUFFALO, DEPT NEUROSURG, BUFFALO, NY 14260 USA.; GIBBONS, KJ (CORRESPONDING AUTHOR), KALEIDA HLTH, BUFFALO GEN MED CTR, DEPT NEUROSURG, BUFFALO, NY USA.	NEUROSCIENCES & NEUROLOGY; SURGERY			1878-8750	WORLD NEUROSURGERY
GAJRAJ NM	GAJRAJ, NM	ACOG COMMITTEE ON PRACTICE BULLETINS--GYNECOLOGY, 2004, OBSTET GYNECOL, V103, P589;AMARENCO G, 1988, REV NEUROL-FRANCE, V144, P523;ANDERSEN OK, 1995, ACTA PHYSIOL SCAND, V155, P87, DOI 10.1111/J.1748-1716.1995.TB09951.X;AOKI KR, 2003, HEADACHE, V43, PS9;AREZZO JC, 2002, CLIN J PAIN, V18, PS125, DOI 10.1097/00002508-200211001-00003;ASHTON AC, 1988, J NEUROCHEM, V50, P1808, DOI 10.1111/J.1471-4159.…	CHRONIC PERINEAL PAIN IS OFTEN A DIFFICULT CONDITION TO MANAGE. CURRENT TREATMENTS INCLUDE PUDENDAL NERVE INJECTIONS AND PUDENDAL NERVE RELEASE SURGERY. THE OBTURATOR INTERNUS MUSCLE HAS A CLOSE RELATIONSHIP TO THE PUDENDAL NERVE AND MIGHT BE A POTENTIAL TARGET FOR THERAPEUTIC INTERVENTION. PERSPECTIVE:A CASE IS PRESENTED OF REFRACTORY PERINEAL PAIN THAT WAS SUCCESSFULLY TREATED BY INJECTING THE …				333	BAYLOR UNIV, MED CTR, CTR PAIN MANAGEMENT, FRISCO, TX 75034 USA.;	BAYLOR UNIVERSITY		2025-01-03	CHRONIC PAIN; PERINEAL PAIN; OBTURATOR INTERNUS; BOTULINUM TOXIN; CHRONIC PELVIC PAIN; PUDENDAL NERVE ENTRAPMENT; TENSION-TYPE HEADACHE; LOW-BACK-PAIN; N-OF-ONE; DOUBLE-BLIND; CERVICAL DYSTONIA; CANAL SYNDROME; NEURALGIA; REDUCTION	CHRONIC PAIN; PERINEAL PAIN; OBTURATOR INTERNUS; BOTULINUM TOXIN	10.1016/j.jpain.2005.01.353	ARTICLE			NOORGAJRAJ@AOL.COM	337				931BP			CHRONIC PELVIC PAIN; PUDENDAL NERVE ENTRAPMENT; TENSION-TYPE HEADACHE; LOW-BACK-PAIN; N-OF-ONE; DOUBLE-BLIND; CERVICAL DYSTONIA; CANAL SYNDROME; NEURALGIA; REDUCTION	5	J PAIN	J. PAIN	ENGLISH	68	BRONZE		JOURNAL PRODUCTION DEPT, ROBERT STEVENSON HOUSE, 1-3 BAXTERS PLACE, LEITH WALK, EDINBURGH EH1 3AF, MIDLOTHIAN, SCOTLAND	MAY	5	EDINBURGH	15890635		J	CHURCHILL LIVINGSTONE	2005		BAYLOR UNIV, MED CTR, CTR PAIN MANAGEMENT, 5575 WARREN PKWY,POB1,SUITE 220, FRISCO, TX 75034 USA.	NEUROSCIENCES & NEUROLOGY			1526-5900	JOURNAL OF PAIN
VON LINDERN JJ;NIEDERHAGEN B;BERGÉ S;APPEL T	VON LINDERN, JJ;NIEDERHAGEN, B;BERGÉ, S;APPEL, T	AOKI R, 1998, PAIN DIGEST, V8, P337;BENECKE R, 1975, PFLUGLERS ARCH, V359, P90;BINZ T, 1994, J BIOL CHEM, V269, P1617;BRIN MF, 1991, ARCH NEUROBIOL (MADR), V54 SUPPL 3, P7;BRIN MF, 1989, NEUROLOGY S, V1, P294;CAPRA NF, 1991, ARCH ORAL BIOL, V36, P827, DOI 10.1016/0003-9969(91)90032-P;CHILDERS MK, 1998, J BACK MUSCULOSKELET, V10, P89, DOI 10.3233/BMR-1998-10205;FILIPPI GM, 1993, ACTA OTO-LARYNGOL,…	PURPOSE: CHRONIC HYPERACTIVITY OF THE MASTICATORY MUSCLES IS A COMMON FUNCTIONAL DISORDER ASSOCIATED WITH CHRONIC FACIAL PAIN AND HEADACHE. THE POSITIVE THERAPEUTIC EFFECT OF BOTULINUM TOXIN TYPE A ON FUNCTIONAL DISORDERS AND PAIN SYMPTOMS HAS BEEN KNOWN IN CONNECTION WITH THE TREATMENT OF CERVICAL DYSTONIA. THE PURPOSE OF THIS REPORT IS TO ASSESS WHETHER THE TARGETED REDUCTION OF MASTICATORY MUS…				774	UNIV BONN, DEPT MAXILLOFACIAL SURG, BONN, GERMANY.;	UNIVERSITY OF BONN		2025-01-03	MUSCLE		10.1016/S0278-2391(03)00153-8	ARTICLE		1531-5053	VONLINDERN@MKGCHIRURG.DE	778				695HP			MUSCLE	7	J ORAL MAXIL SURG	J. ORAL MAXILLOFAC. SURG.	ENGLISH	22			1600 JOHN F KENNEDY BOULEVARD, STE 1800, PHILADELPHIA, PA 19103-2899 USA	JUL	5	PHILADELPHIA	12856249		J	W B SAUNDERS CO-ELSEVIER INC	2003	BERGE, STEFAAN/AAP-3708-2020	UNIV BONN, DEPT ORAL & MAXILLOFACIAL SURG, SIGMUND FREUD STR 25, D-53105 BONN, GERMANY.	DENTISTRY, ORAL SURGERY & MEDICINE			0278-2391	JOURNAL OF ORAL AND MAXILLOFACIAL SURGERY
OZBEK SE;KARLI N;YURTOGULLARI S;ZARIFOGLU M;OCAKOGLU G	OZBEK, SEVDA ERER;KARLI, NECDET;YURTOGULLARI, SUKRAN;ZARIFOGLU, MEHMET;OCAKOGLU, GOKHAN	BLACKIE JD, 1990, J NEUROL NEUROSUR PS, V53, P640, DOI 10.1136/JNNP.53.8.640;CHAN J, 1991, MOVEMENT DISORD, V6, P119, DOI 10.1002/MDS.870060206;CLAYPOOL DW, 1995, MOVEMENT DISORD, V10, P608, DOI 10.1002/MDS.870100513;COLHADO ORLANDO CARLOS GOMES, 2009, REV. BRAS. ANESTESIOL., V59, P366;CUI ML, 2004, PAIN, V107, P125, DOI 10.1016/J.PAIN.2003.10.008;DIENER HC, 2010, CEPHALALGIA, V30, P804, DOI 10.1…	OBJECTIVE: IN 70% OF PATIENTS WITH CERVICAL DYSTONIA (CD), THE CLINICAL PRESENTATION INCLUDES THE SYMPTOM OF PAIN. IN THIS STUDY, WE AIMED TO DEFINE THE TYPES AND CLINICAL CHARACTERISTICS OF THE PAIN AND TO INVESTIGATE WHETHER THIS PAIN IS A RESULT OF CENTRAL SENSITIZATION BY EVALUATING PRE- AND POST-BOTULINUM TOXIN (BONT) TREATMENT PAIN THRESHOLD VALUES USING ELECTRICAL STIMULATION. METHODS: THE…				566	ULUDAG UNIV, NEUROL, BURSA, TURKEY.; ULUDAG UNIV, BIOISTHATIST, BURSA, TURKEY.;	ULUDAG UNIVERSITY; ULUDAG UNIVERSITY		2025-01-03	CERVICAL DYSTONIA; BOTULINUM TOXIN; PAIN; CENTRAL SENSITIZATION; PERIPHERAL SENSITIZATION; SPASMODIC TORTICOLLIS; DOUBLE-BLIND; A TREATMENT; ONABOTULINUMTOXINA; MIGRAINE; EPIDEMIOLOGY; PREVALENCE; MINNESOTA; ROCHESTER; HEADACHE	CERVICAL DYSTONIA; BOTULINUM TOXIN; PAIN; CENTRAL SENSITIZATION; PERIPHERAL SENSITIZATION		ARTICLE			SEVDAERER@GMAIL.COM	574				CX1AH			SPASMODIC TORTICOLLIS; DOUBLE-BLIND; A TREATMENT; ONABOTULINUMTOXINA; MIGRAINE; EPIDEMIOLOGY; PREVALENCE; MINNESOTA; ROCHESTER; HEADACHE	3	J NEUROL SCI-TURK	J. NEUROL. SCI.-TURK.	ENGLISH	23			EGE UNIV HOSP. FAC MED, DEPT NEUROSURGERY, BORNOVA-IZMIR, TR35100, TURKEY		9	BORNOVA-IZMIR			J	JOURNAL NEUROLOGICAL SCIENCES	2015	OCAKOGLU, GOKHAN/HLG-6346-2023	OZBEK, SE (CORRESPONDING AUTHOR), ULUDAG UNIV, NEUROL, BURSA, TURKEY.	NEUROSCIENCES & NEUROLOGY			1302-1664	JOURNAL OF NEUROLOGICAL SCIENCES-TURKISH
BLITZER A;SULICA L	BLITZER, A;SULICA, L	AHSAN SF, 2000, OTOLARYNG HEAD NECK, V122, P691, DOI 10.1067/MHN.2000.105997;ANONYMOUS, 1998, POWERFUL PARTNERSHIPS: A SHARED RESPONSIBILITY FOR LEARNING, P1;ANSVED T, 1997, NEUROLOGY, V48, P1440, DOI 10.1212/WNL.48.5.1440;ARAD-COHEN A, 2000, OTOLARYNG HEAD NECK, V122, P237, DOI 10.1016/S0194-5998(00)70246-4;BAKHEIT AMO, 1997, J NEUROL NEUROSUR PS, V62, P198, DOI 10.1136/JNNP.62.2.198;BINDER W., …	THE ROLE OF BOTULINUM TOXIN AS A THERAPEUTIC AGENT IS EXPANDING RAPIDLY IN OTOLARYNGOLOGY. BOTULINUM TOXIN IS A PROTEASE THAT BLOCKS THE RELEASE OF ACETYLCHOLINE FROM NERVE TERMINALS. ITS EFFECTS ARE TRANSIENT AND NONDESTRUCTIVE, AND LARGELY LIMITED TO THE AREA IN WHICH IT IS ADMINISTERED. THESE EFFECTS ARE ALSO GRADED ACCORDING TO DOSE, ALLOWING FOR INDIVIDUALIZED TREATMENT OF PATIENTS AND DISOR…				218	BETH ISRAEL DEACONESS MED CTR, DEPT OTOLARYNGOL HEAD & NECK SURG, PHILLIPS AMBULATORY CARE CTR, NEW YORK, NY 10003 USA.; ST LUKES ROOSEVELT HOSP, NEW YORK CTR VOICE & SWALLOWING DISORDERS, NEW YORK, NY USA.;	HARVARD UNIVERSITY; BETH ISRAEL DEACONESS MEDICAL CENTER; MOUNT SINAI ST. LUKE'S; MOUNT SINAI WEST		2025-01-03	BOTULINUM TOXIN; DYSTONIA; SPASMODIC DYSPHONIA; LARYNGEAL DISEASE; OROMANDIBULAR DYSTONIA; CRICOPHARYNGEAL SPASM; BLEPHAROSPASM; FACIAL LINES; MIGRAINE; FREY SYNDROME; FACIAL SYNKINESIS; HEMIFACIAL SPASM; VOCAL FOLD GRANULOMA; SINGLE-FIBER EMG; A TOXIN; SPASMODIC TORTICOLLIS; DOUBLE-BLIND; PALATAL MYOCLONUS; CEREBRAL-PALSY	BOTULINUM TOXIN; DYSTONIA; SPASMODIC DYSPHONIA; LARYNGEAL DISEASE; OROMANDIBULAR DYSTONIA; CRICOPHARYNGEAL SPASM; BLEPHAROSPASM; FACIAL LINES; MIGRAINE; FREY SYNDROME; FACIAL SYNKINESIS; HEMIFACIAL SPASM	10.1097/00005537-200102000-00006	ARTICLE		1531-4995	LSULICA@BETHISRAELNY.ORG	226				400VG			VOCAL FOLD GRANULOMA; SINGLE-FIBER EMG; A TOXIN; SPASMODIC TORTICOLLIS; DOUBLE-BLIND; OROMANDIBULAR DYSTONIA; PALATAL MYOCLONUS; HEMIFACIAL SPASM; CEREBRAL-PALSY; FACIAL LINES	2	LARYNGOSCOPE	LARYNGOSCOPE	ENGLISH	92		SULICA, LUCIAN/0000-0001-8989-2073	111 RIVER ST, HOBOKEN 07030-5774, NJ USA	FEB	9	HOBOKEN	11210864		J	WILEY	2001	SULICA, LUCIAN/ABD-6276-2020	BETH ISRAEL DEACONESS MED CTR, DEPT OTOLARYNGOL HEAD & NECK SURG, PHILLIPS AMBULATORY CARE CTR, 10 UNION SQ E,SUITE 4J, NEW YORK, NY 10003 USA.	RESEARCH & EXPERIMENTAL MEDICINE; OTORHINOLARYNGOLOGY			0023-852X	LARYNGOSCOPE
RINALDI D;TANGARI MM;LEDDA C;DEMATTEIS F;RIZZONE MG;LOPIANO L;ARTUSI CA	RINALDI, DOMIZIANA;TANGARI, MARTA MARIA;LEDDA, CLAUDIA;DEMATTEIS, FRANCESCA;RIZZONE, MARIO GIORGIO;LOPIANO, LEONARDO;ARTUSI, CARLO ALBERTO	BOLOGNA MATTEO, 2018, HANDB CLIN NEUROL, V155, P259, DOI 10.1016/B978-0-444-64189-2.00017-2;FUERTE-HORTIGÓN A, 2020, J NEUROL SCI, V415, DOI 10.1016/J.JNS.2020.116909;GUR-HARTMAN T, 2021, EUR J PAEDIATR NEURO, V30, P144, DOI 10.1016/J.EJPN.2020.10.004;HESS EJ, 2017, ENCYCLMOV DISORD, P393, DOI 10.1016/B978-0-12-809324-5.00566-6, DOI 10.1016/B978-0-12-374105-9.00095-2, 10.1016/B978-0-12-374105-9.0…	INTRODUCTION CACNA1A GENE VARIANTS ARE CORRELATED WITH DIFFERENT DISORDERS, INCLUDING EPISODIC ATAXIA TYPE 2, SPINOCEREBELLAR ATAXIA TYPE 6, AND FAMILIAL HEMIPLEGIC MIGRAINE TYPE 1. DESPITE DYSTONIA NOT BEING A TYPICAL MANIFESTATION OF CACNA1A VARIANTS, THERE ARE REPORTS INDICATING A LINK BETWEEN THIS GENE MUTATION AND DYSTONIC FEATURES. METHODS WE REPORT THE CASE OF A PATIENT WITH A NOVEL MISSEN…				4589	SAPIENZA UNIV ROME, DEPT NEUROSCI MENTAL HLTH & SENSE ORGANS NESMOS, VIA GROTTAROSSA 1035, I-00189 ROME, ITALY.; UNIV TORINO, DEPT NEUROSCI RITA LEVI MONTALCINI, TURIN, ITALY.; AOU CITTA SALUTE & SCI TORINO, NEUROL UNIT 2, CORSO BRAMANTE 88, I-10126 TURIN, ITALY.; OSPED RIVOLI, DEPT NEUROL, ASL 3,VIA RIVALTA 29, I-10098 TURIN, ITALY.;	SAPIENZA UNIVERSITY ROME; UNIVERSITY OF TURIN; A.O.U. CITTA DELLA SALUTE E DELLA SCIENZA DI TORINO		2025-01-03	CACNA1A; CEREBELLUM; HEADACHE; DYSTONIA; TREMOR	CACNA1A; CEREBELLUM; HEADACHE; DYSTONIA; TREMOR	10.1007/s10072-024-07592-8	ARTICLE	MAY 2024	1590-3478	CAARTUSI@GMAIL.COM	4592		LUSOFARMACO; ABBVIE; MEDTRONIC; UCB PHARMA; ZAMBON; RALPHARMA	THE AUTHORS DID NOT RECEIVE SUPPORT FROM ANY ORGANIZATION FOR THE SUBMITTED WORK. DR RECEIVED TRAVEL GRANTS FROM ABBVIE. MT REPORTS NO FINANCIAL DISCLOSURES. CL RECEIVED A TRAVEL GRANT FROM LUSOFARMACO. FDM RECEIVED TRAVEL GRANTS FROM ABBVIE. MGR RECEIVED HONORARIA FOR LECTURING AND TRAVEL GRANTS FROM MEDTRONIC, UCB PHARMA, AND ABBVIE. LL RECEIVED HONORARIA FOR LECTURING AND TRAVEL GRANTS FROM ME…	A9R5C				9	NEUROL SCI	NEUROL. SCI.	ENGLISH	10			VIA DECEMBRIO, 28, MILAN, 20137, ITALY	SEP	4	MILAN	38743163		J	SPRINGER-VERLAG ITALIA SRL	2024	RINALDI, DOMIZIANA/HJZ-3797-2023	ARTUSI, CA (CORRESPONDING AUTHOR), AOU CITTA SALUTE & SCI TORINO, NEUROL UNIT 2, CORSO BRAMANTE 88, I-10126 TURIN, ITALY.	NEUROSCIENCES & NEUROLOGY			1590-1874	NEUROLOGICAL SCIENCES
ADAMS WH;DIGRE KB;PATEL BCK;ANDERSON RL;WARNER JEA;KATZ BJ	ADAMS, WESLEY H.;DIGRE, KATHLEEN B.;PATEL, BHUPENDRA C. K.;ANDERSON, RICHARD L.;WARNER, JUDITH E. A.;KATZ, BRADLEY J.	ANDERSON RL, 1998, OPHTHALMIC PLAST REC, V14, P305, DOI 10.1097/00002341-199809000-00002;ARAMIDEH M, 1995, J NEUROL NEUROSUR PS, V58, P692, DOI 10.1136/JNNP.58.6.692;BERARDELLI A, 1985, BRAIN, V108, P593, DOI 10.1093/BRAIN/108.3.593;BRADLEY EA, 2006, ARCH OPHTHALMOL-CHIC, V124, P121, DOI 10.1001/ARCHOPHT.124.1.121;CHAPMAN KL, 1999, OPHTHALMIC PLAST REC, V15, P106, DOI 10.1097/00002341-199903000-0…	PURPOSE: TO TEST LIGHT SENSITIVITY THRESHOLDS RIGOROUSLY IN PATIENTS WITH BENIGN ESSENTIAL BLEPHAROSPASM (BEB) COMPARED WITH PATIENTS WHO HAVE KNOWN LIGHT SENSITIVITY (MIGRAINEURS) AND TO NORMAL CONTROL SUBJECTS. DESIGN: PROSPECTIVE, OBSERVATIONAL, CASE CONTROL STUDY. METHODS: WE RECRUITED A TOTAL OF 87 SUBJECTS INTO EACH OF THREE GROUPS: BEB, MIGRAINE, AND NORMAL CONTROL SUBJECTS. A MODIFIED SLI…				82	UNIV UTAH, HLTH SCI CTR, JOHN A MORAN EYE CTR, DEPT OPHTHALMOL & VISUAL SCI, SALT LAKE CITY, UT 84132 USA.; UNIV UTAH, HLTH SCI CTR, DEPT NEUROL, SALT LAKE CITY, UT 84132 USA.; CTR FACIAL APPEARANCES, SALT LAKE CITY, UT USA.;	UTAH SYSTEM OF HIGHER EDUCATION; UNIVERSITY OF UTAH; UTAH SYSTEM OF HIGHER EDUCATION; UNIVERSITY OF UTAH		2025-01-03	QUALITY-OF-LIFE; BLINK REFLEX; MIGRAINE; DYSTONIA; PHOTOPHOBIA; CHILDHOOD; HEADACHE		10.1016/j.ajo.2006.02.020	ARTICLE			BRADLEY.KATZ@HSC.UTAH.EDU	87		NCRR NIH HHS [K23 RR16427] FUNDING SOURCE: MEDLINE; NHLBI NIH HHS [T35 HL07744] FUNDING SOURCE: MEDLINE		064HF			QUALITY-OF-LIFE; BLINK REFLEX; MIGRAINE; DYSTONIA; PHOTOPHOBIA; CHILDHOOD; HEADACHE	1	AM J OPHTHALMOL	AM. J. OPHTHALMOL.	ENGLISH	23			360 PARK AVE SOUTH, NEW YORK, NY 10010-1710 USA	JUL	6	NEW YORK	16815254		J	ELSEVIER SCIENCE INC	2006	PATEL, BHUPENDRA/FPN-2357-2022	KATZ, BJ (CORRESPONDING AUTHOR), UNIV UTAH, HLTH SCI CTR, JOHN A MORAN EYE CTR, DEPT OPHTHALMOL & VISUAL SCI, 75 N MED DR, SALT LAKE CITY, UT 84132 USA.	OPHTHALMOLOGY			0002-9394	AMERICAN JOURNAL OF OPHTHALMOLOGY
GUYER BM	GUYER, BM	AOKI KR, 1997, EUR J NEUROL, V4, PS1;DOLMAN CE, 1964, US PHS PUBLICATION, P5;KERNER CAJ, 1829, NEUE BEOBACHTUNGEN W;NIEMANN H., 1991, SOURCEBOOK BACTERIAL, P303;SCHANTZ EJ, 1994, THERAPY BOTULINUM TO, PR22;SCOTT AB, 1973, INVEST OPHTH VISUAL, V12, P924;SCOTT AB, 1985, ARCH OPHTHALMOL-CHIC, V103, P347;SCOTT AB, 1980, J PEDIAT OPHTH STRAB, V17, P21, DOI 10.3928/0191-3913-19800101-06;VAN ERMENGEM E.…	INTRAMUSCULAR INJECTIONS OF BOTULINUM TOXIN TYPE A (BTX-A) HAVE BEEN USED SUCCESSFULLY TO TREAT DISORDERS SUCH AS CEREBRAL PALSY AND CERVICAL DYSTONIA FOR MANY YEARS. NEW AND EXCITING DIRECTIONS FOR THE TOXIN ARE CURRENTLY UNDER CLINICAL INVESTIGATION FOR A NUMBER OF UNLICENSED INDICATIONS INCLUDING TENSION-TYPE HEADACHE, MYOFASCIAL PAIN AND HYPERHIDROSIS. ALTHOUGH RESEARCH ON BTX-A IS PROLIFIC, …				S121	DUOMED LTD, MED AFFAIRS CONSULTANCY, SALISBURY SP1 3BX, WILTS, ENGLAND.;			2025-01-03	BOTULINUM TOXIN TYPE A; CEREBRAL PALSY; DYSTONIA; STRABISMUS; HYPERHIDROSIS; HEADACHE; MODE OF ACTION; INJECTION; MUSCLES	BOTULINUM TOXIN TYPE A; CEREBRAL PALSY; DYSTONIA; STRABISMUS; HYPERHIDROSIS; HEADACHE; MODE OF ACTION	10.1111/j.1468-1331.1999.tb00029.x	ARTICLE		1468-1331		S123				269HU			INJECTION; MUSCLES		EUR J NEUROL	EUR. J. NEUROL.	ENGLISH	9			111 RIVER ST, HOBOKEN 07030-5774, NJ USA	NOV	3	HOBOKEN			J	WILEY	1999		DUOMED LTD, MED AFFAIRS CONSULTANCY, 63 MOBERLY RD, SALISBURY SP1 3BX, WILTS, ENGLAND.	NEUROSCIENCES & NEUROLOGY			1351-5101	EUROPEAN JOURNAL OF NEUROLOGY
KLEOPA KA;KYRIAKIDES T	KLEOPA, KA;KYRIAKIDES, T	ANGELINI L, 1996, NEUROPEDIATRICS, V27, P149, DOI 10.1055/S-2007-973766;BURDA A, 1999, VET HUM TOXICOL, V41, P321;FRIEDMAN J, 2001, NEUROL CLIN, V19, P681, DOI 10.1016/S0733-8619(05)70040-2;FRUCHT S, 2000, MOVEMENT DISORD, V15, P348, DOI 10.1002/1531-8257(200003)15:2<348::AID-MDS1028>3.0.CO;2-7;FRUCHT SJ, 2001, MOVEMENT DISORD, V16, P899, DOI 10.1002/MDS.1167;HALLETT M, 2002, NEUROLOGY, V59, P130…	FOUR PATIENTS, AGED 25 TO 42 YEARS PRESENTED WITH ACUTE ONSET OF A MOVEMENT DISORDER CHARACTERIZED BY A TONIC, SUSTAINED, LATERAL AND OUTWARD PROTRUSION OF ONE HALF OF THE LOWER LIP. THE MOVEMENT DISORDER WAS PRESENT AT REST, WHILE IN SOME PATIENTS, IT WAS ALSO PRESENT DURING SPEECH. IN ALL CASES, THE ABNORMAL LIP POSTURE COULD BE SUPPRESSED VOLUNTARILY. NEUROLOGICAL EXAMINATION WAS OTHERWISE NOR…				663	CYPRUS INST NEUROL & GENET, DEPT CLIN NEUROSCI, CY-1683 NICOSIA, CYPRUS.;	CYPRUS INSTITUTE OF NEUROLOGY & GENETICS		2025-01-03	LOWER LIP DYSTONIA; DYSTONIA AT REST; HEADACHE; DYSTONIA; BLEPHAROSPASM; MIGRAINE	LOWER LIP DYSTONIA; DYSTONIA AT REST; HEADACHE	10.1002/mds.10697	ARTICLE		1531-8257	THEODORE@CING.AC.CY	666				831DL			DYSTONIA; BLEPHAROSPASM; MIGRAINE	6	MOVEMENT DISORD	MOV. DISORD.	ENGLISH	11			111 RIVER ST, HOBOKEN 07030-5774, NJ USA	JUN	4	HOBOKEN	15197704		J	WILEY	2004	KYRIAKIDES, THEODOROS/AAW-4251-2021	CYPRUS INST NEUROL & GENET, DEPT CLIN NEUROSCI, POB 23462, CY-1683 NICOSIA, CYPRUS.	NEUROSCIENCES & NEUROLOGY			0885-3185	MOVEMENT DISORDERS
CARRUTHERS J;CARRUTHERS A	CARRUTHERS, J;CARRUTHERS, A	ALBANESE A, 1995, ALIMENT PHARM THERAP, V9, P599;ARGOFF CE, 2002, CLIN J PAIN, V18, PS177, DOI 10.1097/00002508-200211001-00010;BALKAN RJ, 1991, ANN OPHTHALMOL, V23, P326;BARRIENTOS N., 2002, AM HEAD SOC 44 ANN S;BIGLAN AW, 1989, OPHTHALMOLOGY, V96, P935;BINDER WJ, 2000, OTOLARYNG HEAD NECK, V123, P669, DOI 10.1067/MHN.2000.110960;BINDER WJ, 2002, DM-DIS MON, V48, P323, DOI 10.1053/MDA.2002.24423…	FIRST USED AND APPROVED OVER A DECADE AGO FOR THE TREATMENT OF STRABISMUS (OR MISALIGNED EYES), BOTULINUM TOXIN (BTX) HAS DEMONSTRATED EFFICACY IN BLEPHAROSPASM, HEMIFACIAL SPASM, SPASTIC LOWER EYELID ENTROPION, AND A NUMBER OF OTHER DISORDERS SEEN IN THE TRADITIONAL MEDICAL ENVIRONMENT THAT ARE CHARACTERIZED BY ABNORMAL MUSCLE CONTRACTION. MOREOVER, OTHER CONDITIONS - NOTABLY SOME PAIN AND GASTR…				89	UNIV BRITISH COLUMBIA, SCH MED, DEPT OPHTHALMOL, VANCOUVER, BC V5Z 1M9, CANADA.; UNIV BRITISH COLUMBIA, SCH MED, DIV DERMATOL, VANCOUVER, BC V5Z 1M9, CANADA.;	UNIVERSITY OF BRITISH COLUMBIA; UNIVERSITY OF BRITISH COLUMBIA		2025-01-03	TOXIN TYPE-A; PRIMARY AXILLARY HYPERHIDROSIS; TENSION-TYPE HEADACHE; BOTULINUM-TOXIN; HEMIFACIAL SPASM; DOUBLE-BLIND; CERVICAL DYSTONIA; TERM EFFICACY; OPEN-LABEL; BLEPHAROSPASM		10.1016/j.clindermatol.2003.11.013	ARTICLE		1879-1131	DRJEAN@CARRUTHERS.NET	93				830NL			TOXIN TYPE-A; PRIMARY AXILLARY HYPERHIDROSIS; TENSION-TYPE HEADACHE; BOTULINUM-TOXIN; HEMIFACIAL SPASM; DOUBLE-BLIND; CERVICAL DYSTONIA; TERM EFFICACY; OPEN-LABEL; BLEPHAROSPASM	1	CLIN DERMATOL	CLIN. DERMATOL.	ENGLISH	67			STE 800, 230 PARK AVE, NEW YORK, NY 10169 USA	JAN-FEB	5	NEW YORK	15158551		J	ELSEVIER SCIENCE INC	2004		943 W BROADWAY,STE 740, VANCOUVER, BC V5Z 4E1, CANADA.	DERMATOLOGY			0738-081X	CLINICS IN DERMATOLOGY
MATSUI T;II K;HOJO S;SANO K	MATSUI, TAKAYOSHI;II, KUNIO;HOJO, SHUNTARO;SANO, KEIJI	BARR M., 1926, REV NEUROL (PARIS), V33, P1246;BERGLUND A, 2001, J CLIN EPIDEMIOL, V54, P851, DOI 10.1016/S0895-4356(00)00369-3;ECK JC, 2001, AM J MED, V110, P651, DOI 10.1016/S0002-9343(01)00680-5;GESZTELYI G, 2006, PSYCHIAT CLIN NEUROS, V60, P271, DOI 10.1111/J.1440-1819.2006.01501.X;GRACOVETSKY S, 1995, SPINE, V20, P1036, DOI 10.1097/00007632-199505000-00010;KASCH H, 2001, SPINE, V26, P1246, DO…	OUR PREVIOUS STUDY OF WHIPLASH INJURY FOUND THAT ABNORMALITIES IN THE CERVICAL MUSCLES CAUSE AUTONOMIC DYSTONIA. FURTHER RESEARCH HAS FOUND THAT ABNORMALITIES IN THE CERVICAL MUSCLES CAUSE HEADACHE, CHRONIC FATIGUE SYNDROME, VERTIGO, AND DIZZINESS. WE NAMED THIS GROUP OF DISEASES CERVICAL NEURO-MUSCULAR SYNDROME. PATIENTS TREATED WITHIN A 2-YEAR PERIOD FROM APRIL 1, 2002 TO MARCH 31, 2004 REPORTE…				75	JAPAN NEUROL INST, KANNONJI, KAGAWA 7680013, JAPAN.; MATSUI HOSP, KANNONJI, KAGAWA 7680013, JAPAN.; TOKYO NEUROCTR, TOKYO, JAPAN.;			2025-01-03	WHIPLASH-ASSOCIATED DISORDER; CHRONIC FATIGUE SYNDROME; CERVICOGENIC DEPRESSION; TENSION TYPE HEADACHE; VERTIGO; WHIPLASH	WHIPLASH-ASSOCIATED DISORDER; CHRONIC FATIGUE SYNDROME; CERVICOGENIC DEPRESSION; TENSION TYPE HEADACHE; VERTIGO	10.2176/nmc.52.75	ARTICLE		1349-8029	T.MATSUI@MATSUI-HP.COM	80				896CT			WHIPLASH	2	NEUROL MED-CHIR	NEUROL. MED.-CHIR.	ENGLISH	7	GOLD		5-25-16 HONGO, BUNKYO-KU, TOKYO, 113-0033, JAPAN	FEB	6	TOKYO	22362287		J	JAPAN NEUROSURGICAL SOC	2012		MATSUI, T (CORRESPONDING AUTHOR), JAPAN NEUROL INST, 739 MURAGURO CHO, KANNONJI, KAGAWA 7680013, JAPAN.	NEUROSCIENCES & NEUROLOGY; SURGERY			0470-8105	NEUROLOGIA MEDICO-CHIRURGICA
FORD B	FORD, B	AGID Y, 1989, MOVEMENT DISORD, V4, PS126, DOI 10.1002/MDS.870040514;ANONYMOUS, 1940, NEUROLOGY;BATTISTA AF, 1973, ARCH INTERN MED, V132, P70, DOI 10.1001/ARCHINTE.132.1.70;BECK AT., 1967, DEPRESSION CLIN EXPT;BISSONNETTE B, 1986, J RHEUMATOL, V13, P825;BOGOUSSLAVSKY J, 1988, NEUROLOGY, V38, P837, DOI 10.1212/WNL.38.6.837;BOUKOMS AJ, 1994, TXB PAIN, P1171;BURDETT S, 1998, LANCET, V352, P257;CANTEL…	PAIN, DEFINED AS AN UNPLEASANT OR DISTRESSING SENSORY EXPERIENCE, HAS BEEN RECOGNIZED AS FEATURE OF PARKINSON'S DISEASE (PD) SINCE THE FIRST DESCRIPTIONS OF THE DISORDER. PAIN IS ESTIMATED TO OCCUR IN APPROXIMATELY 40% OF PATIENTS WITH PD, AND IN A MINORITY OF INDIVIDUALS BECOMES SEVERE ENOUGH TO OVERSHADOW THE MOTOR SYMPTOMS OF THE DISORDER. RECENT STUDIES BASED ON PATIENTS' DESCRIPTIONS OF PAIN…				63	COLUMBIA PRESBYTERIAN MED CTR, CTR PARKINSONS DIS, DIV MOVEMENT DISORDERS, NEW YORK, NY 10032 USA.; COLUMBIA UNIV, NEW YORK, NY 10027 USA.;	COLUMBIA UNIVERSITY; NEWYORK-PRESBYTERIAN HOSPITAL; COLUMBIA UNIVERSITY		2025-01-03	PAIN SYNDROME; DOPAMINE; BASAL GANGLIA; DYSTONIA; MUSCULOSKELETAL; AKATHISIA; SENSORY SYMPTOMS; BOTULINUM TOXIN; DEPRESSION; CLOZAPINE; NOCICEPTION; LEVODOPA; HEADACHE	PAIN SYNDROME; DOPAMINE; BASAL GANGLIA; DYSTONIA; MUSCULOSKELETAL; AKATHISIA		ARTICLE			FORD@MOVDIS.CIS.COLUMBIA.EDU	72				300XX			SENSORY SYMPTOMS; BOTULINUM TOXIN; BASAL GANGLIA; DEPRESSION; DYSTONIA; AKATHISIA; CLOZAPINE; NOCICEPTION; LEVODOPA; HEADACHE	2	CLIN NEUROSCI	CLIN. NEUROSCI.	ENGLISH	81			DIV JOHN WILEY & SONS INC, 111 RIVER ST, HOBOKEN, NJ 07030 USA		10	HOBOKEN	10785830		J	WILEY-LISS	1998		COLUMBIA PRESBYTERIAN MED CTR, CTR PARKINSONS DIS, DIV MOVEMENT DISORDERS, 710 W 168TH ST, NEW YORK, NY 10032 USA.	NEUROSCIENCES & NEUROLOGY			1065-6766	CLINICAL NEUROSCIENCE
MARCINIEC M;SZCZEPANSKA-SZEREJ A;KULCZYNSKI M;SAPKO K;POPEK-MARCINIEC S;REJDAK K	MARCINIEC, MICHAL;SZCZEPANSKA-SZEREJ, ANNA;KULCZYNSKI, MARCIN;SAPKO, KLAUDIA;POPEK-MARCINIEC, SYLWIA;REJDAK, KONRAD	ALBANESE A, 2013, MOVEMENT DISORD, V28, P874, DOI 10.1002/MDS.25579;ALBANESE A, 2013, MOVEMENT DISORD, V28, P863, DOI 10.1002/MDS.25475;ARNOLD M, 2018, CEPHALALGIA, V38, P1, DOI DOI 10.1177/0333102417738202;AVENALI M, 2018, PARKINSONISM RELAT D, V54, P17, DOI 10.1016/J.PARKRELDIS.2018.04.030;BARBANTI P, 2005, NEUROLOGY, V64, P1308, DOI 10.1212/01.WNL.0000156909.13677.FF;BENTIVOGLIO AR, 2017, NEUR…	PAIN IS THE MOST COMMON AND DISABLING NON-MOTOR SYMPTOM IN CERVICAL DYSTONIA (CD). UP TO 88.9% OF PATIENTS REPORT PAIN AT SOME POINT IN THE COURSE OF THE DISEASE. IT IS STILL A MATTER OF DEBATE WHETHER CD-RELATED PAIN ORIGINATES ONLY FROM PROLONGED MUSCLE CONTRACTION. RECENT DATA SUGGEST THAT THE ALTERATIONS OF TRANSMISSION AND PROCESSING OF NOCICEPTIVE STIMULI PLAY A CRUCIAL ROLE IN PAIN DEVELOP…				771	MED UNIV LUBLIN, INDEPENDENT PUBL CLIN HOSP, CHAIR & DEPT NEUROL, 4,UL JACZEWSKIEGO 8, PL-20954 LUBLIN, POLAND.; MED UNIV LUBLIN, CHAIR & DEPT NEUROL, LUBLIN, POLAND.; MED UNIV LUBLIN, CYTOGENET LAB, DEPT CANC GENET, LUBLIN, POLAND.;	MEDICAL UNIVERSITY OF LUBLIN; MEDICAL UNIVERSITY OF LUBLIN; MEDICAL UNIVERSITY OF LUBLIN		2025-01-03	BOTULINUM TOXINS; PAIN MEASUREMENT; PAIN PERCEPTION; TORTICOLLIS; DOUBLE-BLIND; RATING-SCALES; EFFICACY; SAFETY; HEADACHE; ONABOTULINUMTOXINA; NEUROTOXIN; DISORDERS; SYMPTOMS; REGISTRY	BOTULINUM TOXINS; PAIN MEASUREMENT; PAIN PERCEPTION; TORTICOLLIS	10.1515/revneuro-2018-0119	ARTICLE		1607-8470	LEKMARCINIEC@GMAIL.COM	779				JC4SD			DOUBLE-BLIND; RATING-SCALES; EFFICACY; SAFETY; HEADACHE; ONABOTULINUMTOXINA; NEUROTOXIN; DISORDERS; SYMPTOMS; REGISTRY	7	REV NEUROSCIENCE	REV. NEUROSCI.	ENGLISH	60		REJDAK, KONRAD/0000-0002-7019-6681; POPEK-MARCINIEC, SYLWIA/0000-0003-0783-6153; SZCZEPANSKA-SZEREJ, ANNA/0000-0003-0660-6698	GENTHINER STRASSE 13, D-10785 BERLIN, GERMANY	OCT	9	BERLIN	30917105		J	WALTER DE GRUYTER GMBH	2019	POPEK-MARCINIEC, SYLWIA/AAD-1774-2021	MARCINIEC, M (CORRESPONDING AUTHOR), MED UNIV LUBLIN, INDEPENDENT PUBL CLIN HOSP, CHAIR & DEPT NEUROL, 4,UL JACZEWSKIEGO 8, PL-20954 LUBLIN, POLAND.	NEUROSCIENCES & NEUROLOGY			0334-1763	REVIEWS IN THE NEUROSCIENCES
SERRATRICE G;MICHEL B	SERRATRICE, G;MICHEL, B	AGID Y, 1986, PROG BRAIN RES, V66, P107, DOI 10.1016/S0079-6123(08)64600-2;AGID Y, 1985, TRENDS NEUROSCI, V8, P30, DOI 10.1016/0166-2236(85)90012-8;ARTIEDA J, 1992, BRAIN, V115, P199, DOI 10.1093/BRAIN/115.1.199;BARASI S, 1979, BRAIN RES, V171, P121, DOI 10.1016/0006-8993(79)90737-6;BARASI S, 1980, NEUROSCI LETT, V17, P265, DOI 10.1016/0304-3940(80)90034-8;BARNES CD, 1979, PAIN, V6, P207, DOI 10.…	ALTHOUGH PARKINSON'S DISEASE SELECTIVELY ALTERS MOTOR FUNCTION, ITS VICTIMS FREQUENTLY EXPERIENCE PAIN AT SOME POINT DURING THE COURSE OF THEIR DISEASE. PAIN IS RARELY MENTIONED, HOWEVER, IN DESCRIPTIONS OF THE CLINICAL ASPECTS OF PARKINSON'S DISEASE, PERHAPS BECAUSE THE MOTOR DISORDERS ARE FAR MORE CONSPICUOUS OR BECAUSE THE PAIN OFTEN OCCURS AT A STAGE WHEN THE PATIENT'S ABILITY TO COMMUNICATE …				331	LA TIMONE TEACHING HOSP, NEUROL & MUSCULOSKELETAL DIS UNIT, MARSEILLE, FRANCE.;	AIX-MARSEILLE UNIVERSITE; ASSISTANCE PUBLIQUE-HOPITAUX DE MARSEILLE		2025-01-03	PAIN; PARKINSON'S DISEASE; SUBSTANTIA-NIGRA; SENSORY SYMPTOMS; HEADACHE; RAT; STIMULATION; DEPRESSION; RESPONSES; PEPTIDES; DOPAMINE; DECREASE	PAIN; PARKINSON'S DISEASE		ARTICLE				338				210BY			SUBSTANTIA-NIGRA; SENSORY SYMPTOMS; HEADACHE; RAT; STIMULATION; DEPRESSION; RESPONSES; PEPTIDES; DOPAMINE; DECREASE	6	REV RHUM	REV. RHUM.	ENGLISH	77			65 RUE CAMILLE DESMOULINS, CS50083, 92442 ISSY-LES-MOULINEAUX, FRANCE	JUN	8	ISSY-LES-MOULINEAUX	10418062		J	ELSEVIER FRANCE-EDITIONS SCIENTIFIQUES MEDICALES ELSEVIER	1999		CHU TIMONE, CLIN MALAD APPAREIL NERVEUX & SYST LOCOMOTEUR, 1 CHEMIN ARMEE AFR, F-13385 MARSEILLE 4, FRANCE.	RHEUMATOLOGY			1169-8446	REVUE DU RHUMATISME
KUTVONEN O;DASTIDAR P;NURMIKKO T	KUTVONEN, O;DASTIDAR, P;NURMIKKO, T	BARNSLEY L, 1995, SPINE, V20, P20, DOI 10.1097/00007632-199501000-00004;BLACKIE JD, 1990, J NEUROL NEUROSUR PS, V53, P640, DOI 10.1136/JNNP.53.8.640;BRAUN V, 1994, NEUROSURGERY, V35, P58, DOI 10.1227/00006123-199407000-00009;BROOKS DJ, 1995, J NEUROL SCI, V128, P1, DOI 10.1016/0022-510X(94)00206-4;CHAN J, 1991, MOVEMENT DISORD, V6, P119, DOI 10.1002/MDS.870060206;CHUDLER EH, 1995, PAIN, V60, P3, …	SPASMODIC TORTICOLLIS (CERVICAL DYSTONIA) IS FREQUENTLY A PAINFUL CONDITION BUT LITTLE IS KNOWN OF THE CHARACTERISTICS OF THE PAIN. WE ASSESSED 39 PATIENTS WITH SPASMODIC TORTICOLLIS FOR THE PRESENCE OR ABSENCE, LOCATION, AND QUALITY OF PAIN, AS WELL AS ITS CORRELATION TO POSTURAL ABNORMALITY. MUSCLE TENDERNESS WAS EVALUATED BY MANUAL PALPATION AND PRESSURE ALGOMETRY. MEASUREMENTS WERE MADE ON MU…				279	TAMPERE UNIV, DEPT RADIOL, TAMPERE 33521, FINLAND.; NHS TRUST, PAIN RES INST, WALTON CTR NEUROL & NEUROSURG, LIVERPOOL L9 1AE, MERSEYSIDE, ENGLAND.;	TAMPERE UNIVERSITY; WALTON CENTRE; UNIVERSITY OF LIVERPOOL		2025-01-03	PAIN; DYSTONIA; TORTICOLLIS; EXTRAPYRAMIDAL SYSTEM; BOTULINUM TOXIN TREATMENT; PARKINSONS-DISEASE; CERVICAL DYSTONIA; DOUBLE-BLIND; CLINICAL CHARACTERISTICS; TENDERNESS; NECK; THRESHOLDS; PALPATION; HEADACHE	PAIN; DYSTONIA; TORTICOLLIS; EXTRAPYRAMIDAL SYSTEM	10.1016/S0304-3959(96)03296-4	ARTICLE		1872-6623		286				WM201			BOTULINUM TOXIN TREATMENT; PARKINSONS-DISEASE; CERVICAL DYSTONIA; DOUBLE-BLIND; CLINICAL CHARACTERISTICS; TENDERNESS; NECK; THRESHOLDS; PALPATION; HEADACHE	3	PAIN	PAIN	ENGLISH	40		NURMIKKO, TURO/0000-0003-1252-6256	TWO COMMERCE SQ, 2001 MARKET ST, PHILADELPHIA, PA 19103 USA	FEB	8	PHILADELPHIA	9085302		J	LIPPINCOTT WILLIAMS & WILKINS	1997	NURMIKKO, TURO/J-2917-2017	TAMPERE UNIV, DEPT NEUROL, PL 2000, TAMPERE 33521, FINLAND.	ANESTHESIOLOGY; NEUROSCIENCES & NEUROLOGY			0304-3959	PAIN
SHIMIZU T;SHIBATA M;TORIUMI H;IWASHITA T;FUNAKUBO M;SATO H;KUROI T;EBINE T;KOIZUMI K;SUZUKI N	SHIMIZU, TOSHIHIKO;SHIBATA, MAMORU;TORIUMI, HARUKI;IWASHITA, TATSUO;FUNAKUBO, MEGUMI;SATO, HITOSHI;KUROI, TOSHIYA;EBINE, TAEKO;KOIZUMI, KENZO;SUZUKI, NORIHIRO	AKBAR A, 2010, GUT, V59, P767, DOI 10.1136/GUT.2009.194449;ANTONUCCI F, 2008, J NEUROSCI, V28, P3689, DOI 10.1523/JNEUROSCI.0375-08.2008;APOSTOLIDIS A, 2005, J UROLOGY, V174, P977, DOI 10.1097/01.JU.0000169481.42259.54;AURORA SK, 2010, CEPHALALGIA, V30, P793, DOI 10.1177/0333102410364676;BHAVE G, 2003, P NATL ACAD SCI USA, V100, P12480, DOI 10.1073/PNAS.2032100100;BONNINGTON JK, 2003, J PHYSIOL-L…	BOTULINUM NEUROTOXIN TYPE-A (BONT-A) IS CLINICALLY USED FOR PATIENTS WITH PAIN DISORDERS AND DYSTONIA. THE PRECISE MECHANISM WHEREBY BONT-A CONTROLS PAIN REMAINS ELUSIVE. HERE, WE STUDIED HOW BONT-A AFFECTS THE EXPRESSION OF THE TRANSIENT RECEPTOR POTENTIAL VANILLOID SUBFAMILY MEMBER 1 (TRPV1), A CATION CHANNEL CRITICALLY IMPLICATED IN NOCICEPTION, IN THE TRIGEMINAL SYSTEM. HISTOLOGICAL STUDIES R…				367	KEIO UNIV, SCH MED, DEPT NEUROL, SHINJUKU KU, TOKYO 1608582, JAPAN.;	KEIO UNIVERSITY		2025-01-03	BOTULINUM NEUROTOXIN TYPE-A; TRPV1; TRIGEMINAL GANGLION; CRANIOFACIAL PAIN; MIGRAINE; EXOCYTOSIS; PLACEBO-CONTROLLED PHASE; CAPSAICIN RECEPTOR; GANGLION NEURONS; GROWTH-FACTOR; NERVE-FIBERS; DOUBLE-BLIND; RAT MODEL; PAIN; TOXIN; SENSITIZATION	BOTULINUM NEUROTOXIN TYPE-A; TRPV1; TRIGEMINAL GANGLION; CRANIOFACIAL PAIN; MIGRAINE; EXOCYTOSIS	10.1016/j.nbd.2012.07.010	ARTICLE		1095-953X	SHIMIZU-TOSHI@UMIN.AC.JP	378		MINISTRY OF EDUCATION, CULTURE, SPORTS, SCIENCE AND TECHNOLOGY OF JAPAN [22390182]; ASTRAZENECA RESEARCH GRANT; GRANTS-IN-AID FOR SCIENTIFIC RESEARCH [22390182] FUNDING SOURCE: KAKEN	THIS RESEARCH WAS SUPPORTED IN PART BY A GRANT-IN-AID FOR SCIENTIFIC RESEARCH (GRANT NUMBER 22390182 TO N. SUZUKI) FROM THE MINISTRY OF EDUCATION, CULTURE, SPORTS, SCIENCE AND TECHNOLOGY OF JAPAN AND AN ASTRAZENECA RESEARCH GRANT (TO M. SHIBATA).	018VG			PLACEBO-CONTROLLED PHASE; CAPSAICIN RECEPTOR; GANGLION NEURONS; GROWTH-FACTOR; NERVE-FIBERS; DOUBLE-BLIND; RAT MODEL; PAIN; TOXIN; SENSITIZATION	3	NEUROBIOL DIS	NEUROBIOL. DIS.	ENGLISH	40		SHIBATA, MAMORU/0000-0002-2416-4259; SUZUKI, NORIHIRO/0000-0002-0399-6590	525 B ST, STE 1900, SAN DIEGO, CA 92101-4495 USA	DEC	12	SAN DIEGO	22820141		J	ACADEMIC PRESS INC ELSEVIER SCIENCE	2012	SATO, HITOSHI/L-8346-2013; SHIMIZU, TOSHIHIKO/M-4870-2013; SHIBATA, MAMORU/L-8537-2013; SUZUKI, NORIHIRO/J-5125-2013	SHIMIZU, T (CORRESPONDING AUTHOR), KEIO UNIV, SCH MED, DEPT NEUROL, SHINJUKU KU, 35 SHINANOMACHI, TOKYO 1608582, JAPAN.	NEUROSCIENCES & NEUROLOGY			0969-9961	NEUROBIOLOGY OF DISEASE
MONSIVAIS JJ;SUN Y;RAJASHEKHAR TP	MONSIVAIS, JJ;SUN, Y;RAJASHEKHAR, TP		NECK PAIN, HEADACHES, UPPER THORACIC PAIN, AND DYSTONIC SCALENE MUSCLES ARE COMMON FINDINGS IN PATIENTS WHO HAVE SEVERE ENTRAPMENT NEUROPATHIES OF THE UPPER EXTREMITIES. THIS PROBLEM WAS TAKEN TO THE LABORATORY IN AN ATTEMPT TO DISCOVER THE CORRELATION BETWEEN DISTAL ENTRAPMENT NEUROPATHIES, BRACHIAL PLEXUS ENTRAPMENTS, AND PROMINENT SCALENUS MUSCLES. WHEN INCREASED PRESSURE (OVER 40 MMHG) WAS AP…				271				2025-01-03	NA		10.1055/s-2007-1006543	ARTICLE				275				RK532				4	J RECONSTR MICROSURG	J. RECONSTR. MICROSURG.	ENGLISH	0			381 PARK AVE SOUTH, NEW YORK, NY 10016	JUL	5	NEW YORK	7562719		J	THIEME MEDICAL PUBL INC	1995		MONSIVAIS, JJ (CORRESPONDING AUTHOR), TEXAS TECH SCH MED,DEPT ORTHOPAED,CTR HAND & MICROSURG,10525 VISTA DEL SOL,SUITE 200,EL PASO,TX 79925, USA.	SURGERY			0743-684X	JOURNAL OF RECONSTRUCTIVE MICROSURGERY
YI KH;LEE HJ;CHOI YJ;LEE KW;LEE JH;KIM HJ	YI, KYU-HO;LEE, HYUNG-JIN;CHOI, YOU-JIN;LEE, KANGWOO;LEE, JI-HYUN;KIM, HEE-JIN	ABBOTT Z, 2007, ARCH PHYS MED REHAB, V88, P947, DOI 10.1016/J.APMR.2007.04.006;ALTER KE, 2015, BOTULINUM NEUROTOXIN INJECTION MANUAL, P1;BAE JH, 2018, SURG RADIOL ANAT, V40, P1253, DOI 10.1007/S00276-018-2059-4;BHAKTA BB, 1996, J NEUROL NEUROSUR PS, V61, P30, DOI 10.1136/JNNP.61.1.30;BLUMENFELD AM, 2004, DERMATOL CLIN, V22, P167, DOI 10.1016/S0733-8635(03)00105-0;BRASHEAR A, 2002, NEW ENGL J MED,…	INTRODUCTION THIS STUDY PROPOSES AN IDEAL BOTULINUM TOXIN INJECTION POINT OF THE TRAPEZIUS MUSCLE FOR SHOULDER LINE CONTOURING, PAIN MANAGEMENT, AND FUNCTIONAL IMPAIRMENT. THIS STUDY DESCRIBES THE INTRAMUSCULAR NERVE BRANCHING IN THE TRAPEZIUS MUSCLE, PROVIDING ESSENTIAL INFORMATION FOR BOTULINUM NEUROTOXIN INJECTION. METHOD A MODIFIED SIHLER'S METHOD WAS PERFORMED ON THE TRAPEZIUS MUSCLES (16 SP…				822	INJE CTY PUBL HLTH CTR, INJE, SOUTH KOREA.; YONSEI UNIV, BK21 PLUS PROJECT, HUMAN IDENTIFICAT RES INST, DIV ANAT & DEV BIOL,DEPT ORAL BIOL,COLL DENT, SEOUL, SOUTH KOREA.; YONSEI UNIV, COLL ENGN, DEPT MAT SCI & ENGN, SEOUL, SOUTH KOREA.;	YONSEI UNIVERSITY; YONSEI UNIVERSITY HEALTH SYSTEM; YONSEI UNIVERSITY		2025-01-03	BOTULINUM NEUROTOXIN; CERVICAL DYSTONIA; CLINICAL GUIDELINE; COSMETIC SHOULDER; SHOULDER CONTOUR; TRAPEZIUS MUSCLE; TOXIN TYPE-A; INTRAMUSCULAR NERVE DISTRIBUTION; DOUBLE-BLIND; LIMB SPASTICITY; TRIGGER POINT; HEADACHE; MUSCLES; TRAPEZIUS; MIGRAINE; ANTERIOR	BOTULINUM NEUROTOXIN; CERVICAL DYSTONIA; CLINICAL GUIDELINE; COSMETIC SHOULDER; SHOULDER CONTOUR; TRAPEZIUS MUSCLE	10.1002/ca.23690	ARTICLE	OCT 2020	1098-2353	HJK776@YUHS.AC	828		NATIONAL RESEARCH FOUNDATION OF KOREA (NRF); KOREAN GOVERNMENT (MSIP) [NRF-2020R1A2B5B0100223811]	NATIONAL RESEARCH FOUNDATION OF KOREA (NRF); KOREAN GOVERNMENT (MSIP), GRANT/AWARD NUMBER: NRF-2020R1A2B5B0100223811	TV0OQ			TOXIN TYPE-A; INTRAMUSCULAR NERVE DISTRIBUTION; DOUBLE-BLIND; LIMB SPASTICITY; TRIGGER POINT; HEADACHE; MUSCLES; TRAPEZIUS; MIGRAINE; ANTERIOR	6	CLIN ANAT	CLIN. ANAT.	ENGLISH	53		CHOI, YOU-JIN/0000-0003-3701-2200; YI, KYU-HO/0000-0001-5572-1364; LEE, JI-HYUN/0000-0003-3732-2698; LEE, HYUNGJIN/0000-0002-3082-935X	111 RIVER ST, HOBOKEN 07030-5774, NJ USA	SEP	7	HOBOKEN	32996645		J	WILEY	2021	KIM, HEEJIN/HII-8568-2022; LEE, KANG WOO/HDO-8254-2022	KIM, HJ (CORRESPONDING AUTHOR), YONSEI UNIV, COLL DENT, DEPT ORAL BIOL, DIV ANAT & DEV BIOL, 50-1 YONSEI RO, SEOUL 03722, SOUTH KOREA.	ANATOMY & MORPHOLOGY			0897-3806	CLINICAL ANATOMY
BRINTH LS;PORS K;THEIBEL AC;MEHLSEN J	BRINTH, LOUISE S.;PORS, KIRSTEN;THEIBEL, ANN C.;MEHLSEN, JESPER	ADAMEC I, 2013, AUTON NEUROSCI-BASIC, V173, P65, DOI 10.1016/J.AUTNEU.2012.11.009;ARNHEIM-DAHLSTÖM L, 2013, BMJ-BRIT MED J, V347, DOI 10.1136/BMJ.F5906;BASIGLIO CL, 2010, CLIN SCI, V118, P99, DOI 10.1042/CS20080540;BLITSHTEYN S, 2014, EUR J NEUROL, V21, P135, DOI 10.1111/ENE.12272;BOUMAN A, 2001, FERTIL STERIL, V76, P555, DOI 10.1016/S0015-0282(01)01971-9;FREEMAN R, 2011, CLIN AUTON RES, V21, P69…	BACKGROUND: INFECTIONS WITH HUMAN PAPILLOMA VIRUS (HPV) CAN RESULT IN CERVICAL, OROPHARYNGEAL, ANAL, AND PENILE CANCER AND VACCINATION PROGRAMS HAVE BEEN LAUNCHED IN MANY COUNTRIES AS A PREVENTIVE MEASURE. WE REPORT THE CHARACTERISTICS OF A NUMBER OF PATIENTS WITH A SYNDROME OF ORTHOSTATIC INTOLERANCE, HEADACHE, FATIGUE, COGNITIVE DYSFUNCTION, AND NEUROPATHIC PAIN STARTING IN CLOSE RELATION TO HP…				2602	FREDERIKSBERG UNIV HOSP, COORDINATING RES CTR, DK-2000 FREDERIKSBERG, DENMARK.;			2025-01-03	AUTONOMIC NERVOUS SYSTEM; HUMAN PAPILLOMA VIRUS VACCINATION; SYNDROME POTS; EXERCISE; PHASE; IMMUNIZATION; DYSFUNCTION; GENDER; SYSTEM; GIRLS; CYCLE	AUTONOMIC NERVOUS SYSTEM; HUMAN PAPILLOMA VIRUS VACCINATION	10.1016/j.vaccine.2015.03.098	ARTICLE		1873-2518	JESPER.MEHLSEN@REGIONH.DK	2605		SANOFI PASTEUR; MERCK, SHARPE DOHME	JESPER MEHLSEN HAS RECEIVED FEES FOR SPEAKING AND FOR CONSULTING FROM MERCK, SHARPE & DOHME. JESPER MEHLSEN HAS RECEIVED FEES FOR SPEAKING FROM SANOFI PASTEUR. THE OTHER AUTHORS HAVE NO COMPETING INTERESTS RELATED TO THE CONTENTS OF THIS MANUSCRIPT OR PART THEREOF.	CI8SA			SYNDROME POTS; EXERCISE; PHASE; IMMUNIZATION; DYSFUNCTION; GENDER; SYSTEM; GIRLS; CYCLE	22	VACCINE	VACCINE	ENGLISH	28		BRINTH, LOUISE/0000-0001-6546-1308	THE BOULEVARD, LANGFORD LANE, KIDLINGTON, OXFORD OX5 1GB, OXON, ENGLAND	MAY 21	4	OXFORD	25882168		J	ELSEVIER SCI LTD	2015	MEHLSEN, JESPER/AAA-5848-2022	MEHLSEN, J (CORRESPONDING AUTHOR), FREDERIKSBERG UNIV HOSP, COORDINATING RES CTR, NORDRE FASANVEJ 57, DK-2000 FREDERIKSBERG, DENMARK.	IMMUNOLOGY; RESEARCH & EXPERIMENTAL MEDICINE			0264-410X	VACCINE
ODDERSON IR	ODDERSON, IB R.	BRANDT T, 2001, J NEUROL NEUROSUR PS, V71, P8, DOI 10.1136/JNNP.71.1.8;FURMAN JM, 1996, BALANCE DISORDERS CA, DOI 10.1017/S0317167100021545, DOI 10.1017/S0317167100021545;HEIKKILÄ H, 2000, MANUAL THER, V5, P151, DOI 10.1054/MATH.2000.0357;HERDMAN SJ, 1993, ARCH OTOLARYNGOL, V119, P450;LI YC, 2015, PAIN PHYSICIAN, V18, PE583;RYAN GMS, 1955, LANCET, V2, P1355;WRISLEY DM, 2000, J ORTHOP SPORT PHYS, …	A NEW AND UNIQUE TREATMENT FOR CERVICAL VERTIGO WITH BOTULINUM TOXIN IS PRESENTED FOR A WOMAN WHO SUSTAINED NECK TRAUMA FROM BEING HIT BY A WAVE. A DIAGNOSIS OF CERVICAL VERTIGO AND CERVICAL DYSTONIA WAS CONFIRMED BY HISTORY, PHYSICAL EXAM, DYSTONIA ON EMG EXAM, AND A NEGATIVE TEST FOR BENIGN PAROXYSMAL POSITIONAL VERTIGO. SHE EXPERIENCED CONSISTENT RESOLUTION OF HER VERTIGO SYMPTOMS AND PAIN AFT…				316	UNIV WASHINGTON, UWBOX 356490 1959 NE PACIFIC ST, SEATTLE, WA 98195 USA.;	UNIVERSITY OF WASHINGTON; UNIVERSITY OF WASHINGTON SEATTLE		2025-01-03	CERVICAL VERTIGO; BOTULINUM TOXIN; CERVICAL DYSTONIA; DIZZINESS; HEADACHE; DIAGNOSIS	CERVICAL VERTIGO; BOTULINUM TOXIN; CERVICAL DYSTONIA; DIZZINESS; HEADACHE	10.1016/j.jocn.2020.01.016	ARTICLE		1532-2653	ODDERSON@UW.EDU	317				LF3GN			DIAGNOSIS; DIZZINESS		J CLIN NEUROSCI	J. CLIN. NEUROSCI.	ENGLISH	7			THE BOULEVARD, LANGFORD LANE, KIDLINGTON, OXFORD OX5 1GB, OXON, ENGLAND	MAR	3	OXFORD	31956085		J	ELSEVIER SCI LTD	2020		ODDERSON, IR (CORRESPONDING AUTHOR), UNIV WASHINGTON, UWBOX 356490 1959 NE PACIFIC ST, SEATTLE, WA 98195 USA.	NEUROSCIENCES & NEUROLOGY			0967-5868	JOURNAL OF CLINICAL NEUROSCIENCE
HEFTER H;SAMADZADEH S	HEFTER, HARALD;SAMADZADEH, SARA	ADLER M, 1995, TOXICON, V33, P527, DOI 10.1016/0041-0101(94)00183-9;ADLER M, 2000, TOXICON, V38, P1381, DOI 10.1016/S0041-0101(99)00231-7;ADLER M., 2011, BOTULINUM J, V1, P442, DOI 10.1504/TBJ.2010.039118, DOI 10.1504/TBJ.2010.039118;ARNON SS, 2001, JAMA-J AM MED ASSOC, V285, P1059, DOI 10.1001/JAMA.285.8.1059;BANDMANN O, 2015, LANCET NEUROL, V14, P103, DOI 10.1016/S1474-4422(14)70190-5;BENECKE R…	RECENTLY, IT WAS DEMONSTRATED THAT COPPER COMPLEXES AND 3,4-DIAMINOPYRIDINE CAN EFFECTIVELY REDUCE THE ACTIVITY OF THE BOTULINUM NEUROTOXIN LIGHT CHAIN. THE AIM OF THE PRESENT STUDY WAS TO INDICATE THAT TREATMENT WITH AN ANTIDOTE MAY HAVE A MAJOR INFLUENCE, NOT ONLY ON THE EXTREMELY RARE DISEASE OF BOTULISM, BUT ALSO ON THE MUCH MORE FREQUENTLY OCCURRING SIDE EFFECTS EXPERIENCED DURING BONT THERA…	935				HEINRICH HEINE UNIV DUSSELDORF, MED FAC, DEPT NEUROL, MOORENSTR 5, D-40225 DUSSELDORF, GERMANY.;	HEINRICH HEINE UNIVERSITY DUSSELDORF		2025-01-03	BOTULINUM NEUROTOXIN; ANTIDOTE; ADVERSE EVENTS; COPPER COMPLEXES; 3; 4-DIAMINOPYRIDINE; MUSCLE PARALYSIS; THIOREDOXIN REDUCTASE; TOXIN; 3,4-DIAMINOPYRIDINE; ANTAGONISM; SYSTEM	BOTULINUM NEUROTOXIN; ANTIDOTE; ADVERSE EVENTS; COPPER COMPLEXES; 3; 4-DIAMINOPYRIDINE; MUSCLE PARALYSIS	10.3390/medicina58070935	ARTICLE		1648-9144	HARALD.HEFTER@MED.UNI-DUESSELDORF.DE; SARA.SAMADZADEH@YAHOO.COM					3H0BQ			THIOREDOXIN REDUCTASE; MUSCLE PARALYSIS; TOXIN; 3,4-DIAMINOPYRIDINE; ANTAGONISM; SYSTEM	7	MEDICINA-LITHUANIA	MED. LITH.	ENGLISH	35	GREEN PUBLISHED, GOLD	HEFTER, HARALD/0000-0003-1069-7684; SAMADZADEH, SARA/0000-0003-3593-1852	ST ALBAN-ANLAGE 66, CH-4052 BASEL, SWITZERLAND	JUL	9	BASEL	35888654		J	MDPI	2022	SAMADZADEH, SARA/HLP-6176-2023	HEFTER, H (CORRESPONDING AUTHOR), HEINRICH HEINE UNIV DUSSELDORF, MED FAC, DEPT NEUROL, MOORENSTR 5, D-40225 DUSSELDORF, GERMANY.	GENERAL & INTERNAL MEDICINE			1010-660X	MEDICINA-LITHUANIA
MOYA-MENDEZ ME;MUELLER DM;PRATT M;BONNER M;ELLIOTT C;HUNANYAN A;KUCERA G;BOCK C;PRANGE L;JASIEN J;KEOUGH K;SHASHI V;MCDONALD M;MIKATI MA	MOYA-MENDEZ, MARY E.;MUELLER, DAVID M.;PRATT, MILTON;BONNER, MELANIE;ELLIOTT, COURTNEY;HUNANYAN, ARSEN;KUCERA, GARY;BOCK, CHERYL;PRANGE, LYNDSEY;JASIEN, JOAN;KEOUGH, KAREN;SHASHI, VANDANA;MCDONALD, MARIE;MIKATI, MOHAMAD A.	BOTTGER P, 2016, SCI REP-UK, V6, DOI 10.1038/SREP22047;BUSNER JOAN, 2007, PSYCHIATRY (EDGMONT), V4, P28;DE LORES ARNAIZ GEORGINA RODRIGUEZ, 2014, INT J BIOMED SCI, V10, P85;DELANO W. L., 2004, THE PYMOL MOLECULAR GRAPHICS SYSTEM;DEPREZ L, 2008, EPILEPSIA, V49, P500, DOI 10.1111/J.1528-1167.2007.01415.X;GALLANTI A, 2008, J NEUROL SCI, V273, P123, DOI 10.1016/J.JNS.2008.06.006;GRITZ SM, 2013, HUM G…	BACKGROUND: ATP1A2 MUTATIONS CAUSE HEMIPLEGIC MIGRAINE WITH OR WITHOUT EPILEPSY OR ACUTE REVERSIBLE ENCEPHALOPATHY. TYPICAL ONSET IS IN ADULTHOOD OR OLDER CHILDHOOD WITHOUT SUBSEQUENT SEVERE LONG-TERM DEVELOPMENTAL IMPAIRMENTS. AIM: WE AIMED TO DESCRIBE THE MANIFESTATIONS OF EARLY ONSET SEVERE ATP1A2-RELATED EPILEPTIC ENCEPHALOPATHY AND ITS UNDERLYING MUTATIONS IN A COHORT OF SEVEN PATIENTS. METH…	107732				DUKE UNIV, DEPT PEDIAT, DIV PEDIAT NEUROL & DEV MED, DURHAM, NC 27710 USA.; ROSALIND FRANKLIN UNIV MED & SCI, CTR GENET DIS, CHICAGO MED SCH, CHICAGO, IL USA.; DUKE UNIV, DEPT PSYCHIAT, DURHAM, NC 27706 USA.; DUKE UNIV, MED CTR, DUKE CANC INST RODENT CANC MODELS SHARED RESOURCE, DURHAM, NC USA.; UNIV TEXAS AUSTIN, DELL MED SCH, AUSTIN, TX 78712 USA.; DUKE UNIV, DEPT NEUROBIOL, DURHAM, NC 27710 US…	DUKE UNIVERSITY; CHICAGO MEDICAL SCHOOL; ROSALIND FRANKLIN UNIVERSITY OF MEDICINE & SCIENCE; DUKE UNIVERSITY; DUKE UNIVERSITY; UNIVERSITY OF TEXAS SYSTEM; UNIVERSITY OF TEXAS AUSTIN; DUKE UNIVERSITY		2025-01-03	ATP1A2; ALTERNATING HEMIPLEGIA OF CHILDHOOD; FAMILIAL HEMIPLEGIC MIGRAINE; ENCEPHALOPATHY; NMDA RECEPTOR ANTAGONIST; MEMANTINE; MOUSE MODEL; ATPASE; KETAMINE; NA+	ATP1A2; ALTERNATING HEMIPLEGIA OF CHILDHOOD; FAMILIAL HEMIPLEGIC MIGRAINE; ENCEPHALOPATHY; NMDA RECEPTOR ANTAGONIST; MEMANTINE	10.1016/j.yebeh.2020.107732	ARTICLE	JAN 2021	1525-5069	MOHAMAD.MIKATI@DUKE.EDU			DUKE FUND [4410161, 3912247]; [NIH1R35GM131731]	THIS STUDY WAS SUPPORTED BY DUKE FUND NUMBERS 4410161 AND 3912247, AND BY A DONATION BY THE CUREAHCFOUNDATION FOR ATP1A2-RELATED RESEARCH(MAM) AND BY GRANT NIH1R35GM131731 TO D.M.M. WE ALSO ACKNOWLEDGE DWIGHT KOEBERL MD PHD FOR HIS ASSISTANCE WITH GENETIC EVALUATION OF PATIENTS AND THE DUKE ALTERNATING HEMIPLEGIA OF CHILDHOOD AND RELATED DISORDERS MULTIDISCIPLINARY TEAM FOR THE EXCELLENT CARE OF …	QG6QP			FAMILIAL HEMIPLEGIC MIGRAINE; MOUSE MODEL; ATPASE; KETAMINE; NA+		EPILEPSY BEHAV	EPILEPSY BEHAV.	ENGLISH	34	GREEN ACCEPTED	MIKATI, MOHAMAD/0000-0003-0363-8715; , DAVID/0000-0002-1180-0287	525 B ST, STE 1900, SAN DIEGO, CA 92101-4495 USA	MAR	8	SAN DIEGO	33493807		J	ACADEMIC PRESS INC ELSEVIER SCIENCE	2021	ELLIOTT, COURTNEY/HLX-2746-2023	MIKATI, MA (CORRESPONDING AUTHOR), DUKE UNIV, CHILDREN HLTH CTR, MED CTR, T913J,2301 ERWIN RD, DURHAM, NC 27710 USA.	BEHAVIORAL SCIENCES; NEUROSCIENCES & NEUROLOGY; PSYCHIATRY			1525-5050	EPILEPSY & BEHAVIOR
JACOME DE	JACOME, DE	APPENZELLER O, 1969, NEUROLOGY, V19, P141, DOI 10.1212/WNL.19.2.141;CANAVERO S, 1999, J NEUROSURG, V91, P121, DOI 10.3171/JNS.1999.91.1.0121;CARLEN PL, 1978, NEUROLOGY, V28, P211, DOI 10.1212/WNL.28.3.211;FISHER CM, 1999, CAN J NEUROL SCI, V26, P53;GHIKA J, 1993, J NEUROL SCI, V116, P142, DOI 10.1016/0022-510X(93)90318-S;HEIR GM, 1987, HEADACHE, V27, P540, DOI 10.1111/J.1526-4610.1987.HED2710540.…	OBJECTIVE.-TO DESCRIBE A PATIENT WITH FACIAL PAIN, IPSILATERAL FACIAL DYSTONIA, AND PHANTOM SUPERNUMERARY TEETH, BEGINNING AFTER RESECTION OF HYPERTROPHIC GUMS. SHE HAD FAMILIAL SENSORINEURAL DEAFNESS. BACKGROUND.-ATYPICAL CRANIAL DYSTONIA SUBSEQUENT TO DENTAL PROCEDURES IS ASSOCIATED WITH FACIAL PAIN, DYSESTHESIAS, OR PHANTOM PHENOMENA, BUT NOT WITH PHANTOM SUPERNUMERARY TEETH. PATIENTS WITH MIG…				892	FRANKLIN MED CTR, DEPT MED, GREENFIELD, MA USA.; DARTMOUTH HITCHCOCK MED CTR, DIV NEUROL, LEBANON, NH 03766 USA.;	DARTMOUTH COLLEGE		2025-01-03	CRANIAL DYSTONIA; FACIAL PAIN; SENSORINEURAL DEAFNESS; MIGRAINE; GINGIVAL HYPERTROPHY; PHANTOM PHENOMENA; PHANTOM; PAIN	CRANIAL DYSTONIA; FACIAL PAIN; SENSORINEURAL DEAFNESS; MIGRAINE; GINGIVAL HYPERTROPHY; PHANTOM PHENOMENA	10.1046/j.1526-4610.2001.041009892.x	ARTICLE				894				489WC			CRANIAL DYSTONIA; PHANTOM; PAIN	9	HEADACHE	HEADACHE	ENGLISH	12			350 MAIN ST, MALDEN, MA 02148 USA	OCT	3	MALDEN	11703477		J	BLACKWELL SCIENCE INC	2001		JACOME, DE (CORRESPONDING AUTHOR), 1 BURNHAM ST,SUITE 2, TURNERS FALL, MA 01376 USA.	NEUROSCIENCES & NEUROLOGY			0017-8748	HEADACHE
ALLAM N;BRASIL-NETO JP;BROWN G;TOMAZ C	ALLAM, N;BRASIL-NETO, JP;BROWN, G;TOMAZ, C	ACQUADRO MA, 1994, ANESTHESIOLOGY, V80, P705, DOI 10.1097/00000542-199403000-00041;AOKI KR, 1998, PAIN DIGEST, V8, P337;BARWOOD S, 2000, DEV MED CHILD NEUROL, V42, P116, DOI 10.1017/S0012162200000220;BENECKE R, 1975, PFLUGLERS ARCH, V359, P90;BRIN MF, 1987, MOVEMENT DISORD, V2, P237, DOI 10.1002/MDS.870020402;DAS B, 2001, J INDIAN MED ASSOC, V99, P704;FILLIPPI GM, 1993, ACTA OTOLARYNGOL STO, V113…	TO REPORT THE EFFECTS OF LOCAL INJECTIONS OF BOTULINUM TOXIN TYPE A REGARDING PAIN RELIEF AND LONG-TERM CONTROL IN A PATIENT WITH INTRACTABLE TRIGEMINAL NEURALGIA. THE PATIENT WAS A 75-YEAR-OLD MAIL WITH TRIGEMINAL NEURALGIA IN THE LEFT HEMIFACIAL REGION. HIS PAIN WAS UNBEARABLE AND COULD NOT BE CONTROLLED BY CARBAMAZEPINE, AMITRIPTYLINE, OR BLOCKED BY INFILTRATION OF A GLYCEROL SOLUTION OR PHENO…				182	UNIV BRASILIA, INST BIOL, DEPT PHYSIOL SCI, BR-70910900 BRASILIA, DF, BRAZIL.; UNIV BRASILIA, GRAD PROGRAM HLTH SCI, BR-70910900 BRASILIA, DF, BRAZIL.; HOSP BASE DIST FED, NEUROL UNIT, BRASILIA, DF, BRAZIL.;	UNIVERSIDADE DE BRASILIA; UNIVERSIDADE DE BRASILIA		2025-01-03	BOTULINUM TOXIN; TRIGERMINAL NEURALGIA; PAIN ALLEVIATION; SUBSTANCE-P; MYOFASCIAL PAIN; FOCAL DYSTONIA; DOUBLE-BLIND; NEUROTOXIN; NEURONS; RAT; HEADACHE; RELEASE; TRIAL	BOTULINUM TOXIN; TRIGERMINAL NEURALGIA; PAIN ALLEVIATION	10.1097/00002508-200503000-00010	ARTICLE		1536-5409	CTORNAZ@UNB.BR	184				901GF			SUBSTANCE-P; MYOFASCIAL PAIN; FOCAL DYSTONIA; DOUBLE-BLIND; NEUROTOXIN; NEURONS; RAT; HEADACHE; RELEASE; TRIAL	2	CLIN J PAIN	CLIN. J. PAIN	ENGLISH	31		ALLAM, NASSER/0000-0002-4041-5185; TOMAZ, CARLOS/0000-0001-7341-0922	TWO COMMERCE SQ, 2001 MARKET ST, PHILADELPHIA, PA 19103 USA	MAR-APR	3	PHILADELPHIA	15722812		J	LIPPINCOTT WILLIAMS & WILKINS	2005	TOMAZ, CARLOS/AAU-1524-2020; ALLAM, NASSER/AAY-4772-2021; BRASIL-NETO, JOAQUIM/A-1171-2009	UNIV BRASILIA, INST BIOL, DEPT PHYSIOL SCI, BR-70910900 BRASILIA, DF, BRAZIL.	ANESTHESIOLOGY; NEUROSCIENCES & NEUROLOGY			0749-8047	CLINICAL JOURNAL OF PAIN
CANTORE L;NORWOOD K;PATRICK P	CANTORE, LISA;NORWOOD, KENNETH;PATRICK, PETER	ACERINI CL, 2007, HORM RES, V68, P14, DOI 10.1159/000110465;ALHADY MRA, 1990, J LARYNGOL OTOL, V104, P927, DOI 10.1017/S0022215100114410;ALLISON CHRISTINE L, 2008, OPTOMETRY, V79, P78, DOI 10.1016/J.OPTM.2007.02.023;ANNEGERS F, 1998, NEW ENGLAND J M 0101, P20;ANONYMOUS, 1989, CHEST AM COLL PHYS, V96, P178;BAUMANN CR, 2005, NEUROLOGY, V65, P147, DOI 10.1212/01.WNL.0000167605.02541.F2;BLACKMAN JA, …	RECOVERY FROM SEVERE TRAUMATIC BRAIN INJURY (TBI) IS PROLONGED, COMPLICATED AND CHALLENGING. MEDICAL REHABILITATION IS THE BRIDGE FROM ACUTE MEDICAL CARE AND STABILIZATION TO COMMUNITY REINTEGRATION. THE PROCESS OF CARING FOR THE RECOVERING BRAIN INTRODUCES UNKNOWN CHALLENGES OF NEURAL PLASTICITY WITH DEMANDS TO RESTORE AND TO ALSO MOVE THE CHILD AND FAMILY BACK TO THE DEVELOPMENTAL TRAJECTORY TH…				225	UNIV VIRGINIA, CHILDRENS HOSP, CHARLOTTESVILLE, VA USA.; KLUGE CHILDRENS REHABIL CTR, CHARLOTTESVILLE, VA USA.;	UNIVERSITY OF VIRGINIA		2025-01-03	PEDIATRIC BRAIN INJURY; AUTONOMIC INSTABILITY; BRAIN INJURY; DEEP VEIN THROMBOSIS; DEPRESSION; FRACTURES; GASTROSTOMY; HEADACHES; HETEROTOPIC BONE OSSIFICATION; NEUROCONGITIVE DISORDERS; NEURO-ENDOCRINE DISORDERS; NUTRITION; PAIN; INJURY; PEDIATRIC REHABILITATION; PRESSURE ULCERS; SEIZURES; SLEEPING DISORDERS; SPASTICITY; TRACHEOSTOMY; VISUAL DEFICITS; SLEEP DISORDERS; HEAD-INJURY; TBI; MANAGEMEN…	PEDIATRIC BRAIN INJURY; AUTONOMIC INSTABILITY; BRAIN INJURY; DEEP VEIN THROMBOSIS; DEPRESSION; FRACTURES; GASTROSTOMY; HEADACHES; HETEROTOPIC BONE OSSIFICATION; NEUROCONGITIVE DISORDERS; NEURO-ENDOCRINE DISORDERS; NUTRITION; PAIN; INJURY; PEDIATRIC REHABILITATION; PRESSURE ULCERS; SEIZURES; SLEEPING DISORDERS; SPASTICITY; TRACHEOSTOMY; VISUAL DEFICITS	10.3233/NRE-2012-0749	ARTICLE		1878-6448	LMC8C@VIRGINIA.EDU	234				948CD			SLEEP DISORDERS; HEAD-INJURY; PAIN; TBI; MANAGEMENT; SPASTICITY; CHILDHOOD; DYSTONIA; SEQUELAE; CHILDREN	3	NEUROREHABILITATION	NEUROREHABILITATION	ENGLISH	47			NIEUWE HEMWEG 6B, 1013 BG AMSTERDAM, NETHERLANDS		10	AMSTERDAM	22635128		J	IOS PRESS	2012		CANTORE, L (CORRESPONDING AUTHOR), 2270 IVY RD, CHARLOTTESVILLE, VA 22903 USA.	NEUROSCIENCES & NEUROLOGY; REHABILITATION			1053-8135	NEUROREHABILITATION
WITTEKINDT C;LIU WC;KLUSSMANN JP;GUNTINAS-LICHIUS O	WITTEKINDT, C;LIU, WC;KLUSSMANN, JP;GUNTINAS-LICHIUS, O	AARONSON NK, 1993, J NATL CANCER I, V85, P365, DOI 10.1093/JNCI/85.5.365;AGHA-MIR-SALIM P, 2002, HNO, V50, P544, DOI 10.1007/S00106-001-0587-3;ANGAUTPETIT D, 1990, NEUROSCIENCE, V37, P799, DOI 10.1016/0306-4522(90)90109-H;AOKI R, 1998, PAIN DIGEST, V8, P337;BINDER WJ, 2001, SEMIN CUTAN MED SURG, V20, P93, DOI 10.1053/SDER.2001.24423;BJORDAL K, 1995, ORAL ONCOL, V31B, P235, DOI 10.1016/0964-1955(9…	BACKGROUND. NECK DISSECTION SURGERY IS OFTEN FOLLOWED BY CHRONIC HEAD AND NECK PAIN. TO DATE, OPTIMAL TREATMENT OF THIS TYPE OF PAIN IS LACKING. BOTULINUM TOXIN TYPE A (BTX-A) HAS BEEN SHOWN TO BE EFFECTIVE IN THE TREATMENT OF MYOFASCIAL PAIN SYNDROME AND HEADACHE. IN A PILOT STUDY, WE WANTED TO TEST THE EFFECTIVENESS OF BTX-A FOR THE TREATMENT OF CHRONIC NECK PAIN AFTER NECK DISSECTION. METHODS.…				39	UNIV HOSP COLOGNE, DEPT OTORHINOLARYNGOL HEAD & NECK SURG, D-50924 COLOGNE, GERMANY.; UNIV HOSP COLOGNE, DEPT NEUROL & PSYCHIAT, COLOGNE, GERMANY.;	UNIVERSITY OF COLOGNE; UNIVERSITY OF COLOGNE		2025-01-03	HEAD AND NECK PAIN; QUALITY OF LIFE; NECK DISSECTION; HEAD AND NECK CANCER; BOTULINUM TOXIN TYPE A; QUALITY-OF-LIFE; EUROPEAN-ORGANIZATION; DOUBLE-BLIND; SHOULDER DYSFUNCTION; CERVICAL DYSTONIA; CANCER PATIENTS; HEAD; MUSCLE; INJECTIONS; VALIDATION	HEAD AND NECK PAIN; QUALITY OF LIFE; NECK DISSECTION; HEAD AND NECK CANCER; BOTULINUM TOXIN TYPE A	10.1002/hed.10340	ARTICLE		1097-0347	CLAUS.WITTEKINDT@UNI-KOELN.DE	45				758AP			QUALITY-OF-LIFE; EUROPEAN-ORGANIZATION; DOUBLE-BLIND; SHOULDER DYSFUNCTION; CERVICAL DYSTONIA; CANCER PATIENTS; HEAD; MUSCLE; INJECTIONS; VALIDATION	1	HEAD NECK-J SCI SPEC	HEAD NECK-J. SCI. SPEC. HEAD NECK	ENGLISH	38		GUNTINAS-LICHIUS, ORLANDO/0000-0001-9671-0784; KLUSSMANN, JENS PETER/0000-0002-8223-7954	111 RIVER ST, HOBOKEN 07030-5774, NJ USA	JAN	7	HOBOKEN	14724905		J	WILEY	2004	GUNTINAS-LICHIUS, ORLANDO/L-1871-2016	UNIV HOSP COLOGNE, DEPT OTORHINOLARYNGOL HEAD & NECK SURG, JOSEPH STELZMANN STR 9, D-50924 COLOGNE, GERMANY.	OTORHINOLARYNGOLOGY; SURGERY			1043-3074	HEAD AND NECK-JOURNAL FOR THE SCIENCES AND SPECIALTIES OF THE HEAD AND NECK
WANG J;LI YR;WANG M;YANG SB	WANG, JIE;LI, YANRONG;WANG, MENG;YANG, SHENGBO	ABASPOUR O, 2021, CRANIO, V39, P465, DOI 10.1080/08869634.2019.1665872;ALONSO-BLANCO C, 2012, EXPERT REV NEUROTHER, V12, P315, DOI 10.1586/ERN.11.138, 10.1586/ERN.11.138;AMIRALI ASIF, 2007, J CLIN NEUROMUSCUL DIS, V9, P306;ARPA S, 2019, J REHABIL MED, V51, P109, DOI 10.2340/16501977-2513;AURORA SK, 2007, HEADACHE, V47, P486, DOI 10.1111/J.1526-4610.2006.00624.X;BENDTSEN L, 2016, EUR J PAIN, V20, …	PURPOSETHIS STUDY AIMED TO DETERMINE THE BODY SURFACE PUNCTURE POSITION AND DEPTH OF THE CENTER OF THE INTRAMUSCULAR NERVE DENSE REGION IN THE SUBOCCIPITAL MUSCLE TO PROVIDE MORPHOLOGICAL GUIDANCE FOR ACCURATE BOTULINUM TOXIN A INJECTION TO TREAT HEADACHES CAUSED BY INCREASED SUBOCCIPITAL MUSCLE TENSION. METHODSTWENTY-FOUR CADAVERS AGED 66.5 +/- 5.3 YEARS WERE STUDIED. THE CURVE LINE CONNECTING O…	863446				ZUNYI MED UNIV, AFFILIATED HOSP, DEPT PAIN, ZUNYI, PEOPLES R CHINA.; ZUNYI MED UNIV, AFFILIATED HOSP, DEPT RADIOL, ZUNYI, PEOPLES R CHINA.; ZUNYI MED UNIV, DEPT ANAT, ZUNYI, PEOPLES R CHINA.;	ZUNYI MEDICAL UNIVERSITY; ZUNYI MEDICAL UNIVERSITY; ZUNYI MEDICAL UNIVERSITY		2025-01-03	SUBOCCIPITAL MUSCLE; CENTER OF INTRAMUSCULAR NERVE DENSE REGION; BOTULINUM TOXIN A; TENSION-TYPE HEADACHES; TARGET LOCALIZATION; MYOFASCIAL TRIGGER POINTS; CAPITIS INFERIOR MUSCLE; TENSION-TYPE HEADACHE; BOTULINUM-TOXIN-A; DISTRIBUTION PATTERNS; CERVICAL DYSTONIA; DOUBLE-BLIND; NEUROTOXIN; SPASTICITY; INJECTION	SUBOCCIPITAL MUSCLE; CENTER OF INTRAMUSCULAR NERVE DENSE REGION; BOTULINUM TOXIN A; TENSION-TYPE HEADACHES; TARGET LOCALIZATION	10.3389/fneur.2022.863446	ARTICLE			YANGSHENGBO8205486@163.COM					0Z8XI			MYOFASCIAL TRIGGER POINTS; CAPITIS INFERIOR MUSCLE; TENSION-TYPE HEADACHE; BOTULINUM-TOXIN-A; DISTRIBUTION PATTERNS; CERVICAL DYSTONIA; DOUBLE-BLIND; NEUROTOXIN; SPASTICITY; INJECTION		FRONT NEUROL	FRONT. NEUROL.	ENGLISH	38	GREEN PUBLISHED, GOLD		AVENUE DU TRIBUNAL FEDERAL 34, LAUSANNE, CH-1015, SWITZERLAND	APR 6	9	LAUSANNE	35463128		J	FRONTIERS MEDIA SA	2022	YAN, QINGYU/A-2237-2011	YANG, SB (CORRESPONDING AUTHOR), ZUNYI MED UNIV, DEPT ANAT, ZUNYI, PEOPLES R CHINA.	NEUROSCIENCES & NEUROLOGY			1664-2295	FRONTIERS IN NEUROLOGY
BRIN MF;BLITZER A	BRIN MF;BLITZER, ANDREW	ALEXANDRU H, 2016, PLOS ONE, V11, DOI 10.1371/JOURNAL.PONE.0168652;ALI SO, 2006, J SPEECH LANG HEAR R, V49, P1127, DOI 10.1044/1092-4388(2006/081);AMBACHE N, 1951, J PHYSIOL-LONDON, V113, P1, DOI 10.1113/JPHYSIOL.1951.SP004551;ANONYMOUS, 2020, BOTOX COSMETIC PRESC;ANONYMOUS, 2022, BOTOX PRESCRIBING IN;AOKI KR, 2003, HEADACHE, V43, PS9;BHATIA KP, 1999, J NEUROL NEUROSUR PS, V67, P697, DOI 10.1136/…	CLINICAL USE OF ONABOTULINUMTOXINA EVOLVED BASED ON STRATEGIC, HYPOTHESIS-DRIVEN APPLICATIONS, AS WELL AS SERENDIPITOUS OBSERVATIONS BY PHYSICIANS AND PATIENTS. THE SUCCESS OF ONABOTULINUMTOXINA IN BLEPHAROSPASM AND STRABISMUS LED TO ITS STUDY IN OTHER HEAD AND NECK DYSTONIAS, FOLLOWED BY LIMB DYSTONIA, TREMOR, AND SPASTICITY. THE AESTHETIC USE OF ONABOTULINUMTOXINA FOLLOWED INITIAL REPORTS FROM …	E32373			S15	ALLERGAN ABBVIE, IRVINE, CA 92623 USA.; UNIV CALIF IRVINE, IRVINE, CA USA.; COLUMBIA UNIV, COLL PHYS & SURG, NEW YORK, NY USA.; ICAHN SCH MED MT SINAI, NEW YORK, NY USA.; NY CTR VOICE & SWALLOWING DISORDERS, NEW YORK, NY USA.; ADN INT, COFOUNDER & DIRECTOR RES, NEW YORK, NY USA.; ABBVIE CO, BOTOX & NEUROTOXINS, ALLERGAN, 2525 DUPONT DR, T2-3, IRVINE, CA 92623 USA.;	UNIVERSITY OF CALIFORNIA SYSTEM; UNIVERSITY OF CALIFORNIA IRVINE; COLUMBIA UNIVERSITY; ICAHN SCHOOL OF MEDICINE AT MOUNT SINAI; ABBVIE; ALLERGAN		2025-01-03	AESTHETIC; BOTULINUM TOXIN; INDICATIONS; THERAPEUTIC; BOTULINUM-TOXIN-A; DOUBLE-BLIND; MENINGEAL NOCICEPTORS; MUSCLE-ACTIVITY; FACIAL LINES; INJECTIONS; PLACEBO; MANAGEMENT; DYSTONIA; PAIN	AESTHETIC; BOTULINUM TOXIN; INDICATIONS; THERAPEUTIC	10.1097/MD.0000000000032373	ARTICLE		1536-5964	AB1136@AOL.COM	S22		ABBVIE	WRITING AND EDITORIAL ASSISTANCE WAS PROVIDED TO THE AUTHORS BY MARY ANN CHAPMAN, PHD AND WAS FUNDED BY ABBVIE. ALL AUTHORS MEET THE ICMJE AUTHORSHIP CRITERIA.	N6SH6			BOTULINUM-TOXIN-A; DOUBLE-BLIND; MENINGEAL NOCICEPTORS; MUSCLE-ACTIVITY; FACIAL LINES; INJECTIONS; PLACEBO; MANAGEMENT; DYSTONIA; PAIN		MEDICINE	MEDICINE (BALTIMORE)	ENGLISH	78	GOLD, GREEN PUBLISHED		TWO COMMERCE SQ, 2001 MARKET ST, PHILADELPHIA, PA 19103 USA	JUL 1	8	PHILADELPHIA	37499079		J	LIPPINCOTT WILLIAMS & WILKINS	2023		BRIN, MF (CORRESPONDING AUTHOR), ABBVIE CO, BOTOX & NEUROTOXINS, ALLERGAN, 2525 DUPONT DR, T2-3, IRVINE, CA 92623 USA.	GENERAL & INTERNAL MEDICINE			0025-7974	MEDICINE
ENROL I;ALEHAN F;OZCAY F;CANAN O;HABERAL M	ENROL, ILKNUR;ALEHAN, FUSEUN;OZCAY, FIGEN;CANAN, OGUZ;HABERAL, MEHMET	ALEHAN F, 2007, J CHILD NEUROL, V22, P406, DOI 10.1177/0883073807301932;ARAZ C, 2004, TRANSPL P, V36, P214, DOI 10.1016/J.TRANSPROCEED.2003.11.029;BECHSTEIN WO, 2000, TRANSPL INT, V13, P313, DOI 10.1007/S001470050708;BRONSTER DJ, 2000, CLIN TRANSPLANT, V14, P1, DOI 10.1034/J.1399-0012.2000.140101.X;BULL PC, 1993, NAT GENET, V5, P327, DOI 10.1038/NG1293-327;CAMPELLONE JV, 1998, MUSCLE NERVE, V21, …	THE LITERATURE CONTAINS VERY LITTLE DOCUMENTATION ON NEUROLOGIC COMPLICATIONS IN LIVER TRANSPLANT RECIPIENTS FOR WILSON'S DISEASE. WE RETROSPECTIVELY REVIEWED 17 CONSECUTIVE CASES OF PEDIATRIC LIVER TRANSPLANTATION FOR THE HEPATIC FORM OF WILSON'S DISEASE TO ASSESS THE TYPES OF NEUROLOGIC COMPLICATIONS THAT OCCURRED, THE INCIDENCE OF THOSE PROBLEMS, AND ASSOCIATED FACTORS IN THIS PATIENT GROUP. T…				293	BASKENT UNIV, FAC MED, DIV PEDIAT NEUROL, DEPT PEDIAT, TR-06490 ANKARA, TURKEY.; BASKENT UNIV, FAC MED, DIV PEDIAT GASTROENTEROL & HEPATOL, TR-06490 ANKARA, TURKEY.; BASKENT UNIV, FAC MED, DEPT GEN SURG & TRANSPLANTAT, TR-06490 ANKARA, TURKEY.;	BASKENT UNIVERSITY; BASKENT UNIVERSITY; BASKENT UNIVERSITY		2025-01-03	NEUROLOGIC COMPLICATIONS; LIVER TRANSPLANTATION; WILSON'S DISEASE; CHILDREN; POSTERIOR LEUKOENCEPHALOPATHY SYNDROME; PERONEAL NERVE PALSY; MANAGEMENT; RECIPIENTS; ATPASE; GENE	NEUROLOGIC COMPLICATIONS; LIVER TRANSPLANTATION; WILSON'S DISEASE; CHILDREN	10.1177/088307380739233	ARTICLE		1708-8283	ILKNUR_EROL@YAHOO.COM	300				275FL			POSTERIOR LEUKOENCEPHALOPATHY SYNDROME; PERONEAL NERVE PALSY; MANAGEMENT; RECIPIENTS; ATPASE; GENE	3	J CHILD NEUROL	J. CHILD NEUROL.	ENGLISH	30		HABERAL, MEHMET/0000-0002-3462-7632; OZCAY, FIGEN/0000-0002-5214-516X; EROL, ILKNUR/0000-0002-3530-0463; CANAN, OGUZ/0000-0003-0614-4497	2455 TELLER RD, THOUSAND OAKS, CA 91320 USA	MAR	8	THOUSAND OAKS	18079318		J	SAGE PUBLICATIONS INC	2008	HABERAL, MEHMET/AAJ-8097-2021; OZCAY, FIGEN/ABG-5684-2020; EROL, ILKNUR/AAK-4825-2021; CANAN, OGUZ/AAI-9386-2021	ENROL, I (CORRESPONDING AUTHOR), BASKENT UNIV, FAC MED, DIV PEDIAT NEUROL, DEPT PEDIAT, 6 CADDE 72-3 BAHCELIEVLER, TR-06490 ANKARA, TURKEY.	NEUROSCIENCES & NEUROLOGY; PEDIATRICS			0883-0738	JOURNAL OF CHILD NEUROLOGY
ONAN D;FARHAM F;MARTELLETTI P	ONAN, DILARA;FARHAM, FATEMEH;MARTELLETTI, PAOLO	ABOU ZAHR R, 2022, UROLOGY, V170, DOI 10.1016/J.UROLOGY.2022.08.039;AICUA-RAPUN I, 2016, J HEADACHE PAIN, V17, DOI 10.1186/S10194-016-0702-1;ALBANESE A, 2011, EUR J NEUROL, V18, P5, DOI 10.1111/J.1468-1331.2010.03042.X;AOKI KR, 2008, J NEURAL TRANSM, V115, P567, DOI 10.1007/S00702-007-0758-9;AOKI K. ROGER, 2005, INTERNATIONAL OPHTHALMOLOGY CLINICS, V45, P25, DOI 10.1097/01.IIO.0000167167.10402.74…	ONABOTULINUMTOXINA (BT-A) IS USED IN DIFFERENT MEDICAL FIELDS FOR ITS BENEFICIAL EFFECTS. BT-A, A TOXIN ORIGINALLY PRODUCED BY THE BACTERIUM CLOSTRIDIUM BOTULINUM, IS WIDELY KNOWN FOR ITS ABILITY TO TEMPORARILY PARALYZE MUSCLES BY BLOCKING THE RELEASE OF ACETYLCHOLINE, A NEUROTRANSMITTER INVOLVED IN MUSCLE CONTRACTION. THE LITERATURE CONTINUALLY REPORTS NEW HYPOTHESES REGARDING POTENTIAL APPLICAT…	309				YOZGAT BOZOK UNIV, FAC HEATH SCI, DEPT PHYSIOTHERAPY & REHABIL, TR-66000 YOZGAT, TURKIYE.; UNIV TEHRAN MED SCI, NEUROSCI INST, IRANIAN CTR NEUROL RES, DEPT HEADACHE, TEHRAN 1417653761, IRAN.; UNITELMA SAPIENZA UNIV ROME, SCH HLTH, I-00161 ROME, ITALY.;	BOZOK UNIVERSITY; TEHRAN UNIVERSITY OF MEDICAL SCIENCES; UNIVERSITA DEGLI STUDI DI ROMA UNITELMA SAPIENZA		2025-01-03	ONABOTULINUMTOXINA; CHRONIC MIGRAINE; SPASTICITY; WRINKLE; EXCESSIVE SWEATING; CGRP; TRIGEMINAL NEURALGIA; HAIR LOSS; BOTULINUM-TOXIN-A; MYOFASCIAL PAIN SYNDROME; CERVICAL DYSTONIA; NEUROPATHIC PAIN; NEUROTOXIN; REDUCTION; INJECTION; MIGRAINE; UPDATE; SAFETY	ONABOTULINUMTOXINA; CHRONIC MIGRAINE; SPASTICITY; WRINKLE; EXCESSIVE SWEATING; CGRP; TRIGEMINAL NEURALGIA; HAIR LOSS	10.3390/toxins16070309	ARTICLE		2072-6651	DILARA.ONAN@YOBU.EDU.TR; FARHAMF3@MUMS.AC.IR; PAOLO.MARTELLETTI@UNITELMASAPIENZA.IT					ZY6C4			BOTULINUM-TOXIN-A; MYOFASCIAL PAIN SYNDROME; CERVICAL DYSTONIA; NEUROPATHIC PAIN; NEUROTOXIN; REDUCTION; INJECTION; MIGRAINE; UPDATE; SAFETY	7	TOXINS	TOXINS	ENGLISH	133	GREEN PUBLISHED, GOLD	ONAN, DILARA/0000-0001-9505-6135; MARTELLETTI, PAOLO/0000-0002-6556-4128	ST ALBAN-ANLAGE 66, CH-4052 BASEL, SWITZERLAND	JUL	15	BASEL	39057949		J	MDPI	2024	ONAN, DILARA/GMX-2144-2022	ONAN, D (CORRESPONDING AUTHOR), YOZGAT BOZOK UNIV, FAC HEATH SCI, DEPT PHYSIOTHERAPY & REHABIL, TR-66000 YOZGAT, TURKIYE.	FOOD SCIENCE & TECHNOLOGY; TOXICOLOGY				TOXINS
BUWEMBO J;MUNSON R;RIZVI SA;IJAZ A;GUPTA S	BUWEMBO, JOSEPH;MUNSON, RUSSELL;RIZVI, SYED ALI;IJAZ, AADAM;GUPTA, SHIVANI	BIRKLEIN F, 2001, NEUROLOGY, V57, P2179, DOI 10.1212/WNL.57.12.2179;BRUEHL S, 2002, PAIN, V95, P119, DOI 10.1016/S0304-3959(01)00387-6;CAMPBELL JN, 1976, J NEUROSURG, V45, P692, DOI 10.3171/JNS.1976.45.6.0692;CAMPBELL T.S., 2013, ENCYCLOPEDIA O FBEHAVIORAL MEDICINE, P832;DEER TR, 2017, PAIN, V158, P669, DOI 10.1097/J.PAIN.0000000000000814;FAIRBANK JCT, 2000, SPINE, V25, P2940, DOI 10.1097/0000763…	OBJECTIVE FOOT AND LEG PAIN IN COMPLEX REGIONAL PAIN SYNDROME (CRPS) PRESENTS A CHALLENGE EVEN WITH NEUROMODULATION TECHNIQUES SUCH AS SPINAL CORD STIMULATION (SCS). WE REPORT OUR EXPERIENCE WITH A NOVO TECHNIQUE OF DIRECT SCIATIC NERVE ELECTRICAL STIMULATION (DISNES) FOR INTRACTABLE FOOT AND LEG PAIN IN CRPS I. MATERIALS AND METHODS FOLLOWING RESEARCH ETHICS BOARD (REB) APPROVAL, DATA WERE GATHE…				1075	SASKATCHEWAN HLTH AUTHOR, POB 98, PILOT BUTTE, SK S0G 3Z0, CANADA.;			2025-01-03	SCIATIC STIMULATION; COMPLEX REGIONAL PAIN SYNDROME; NEUROMODULATION; CHRONIC PAIN; PERIPHERAL NERVE STIMULATION; MECHANISMS; PATHOPHYSIOLOGY; DYSTONIA	SCIATIC STIMULATION; COMPLEX REGIONAL PAIN SYNDROME; NEUROMODULATION; CHRONIC PAIN; PERIPHERAL NERVE STIMULATION	10.1111/ner.13294	ARTICLE	NOV 2020	1525-1403	RSMUNSON99@GMAIL.COM	1082				UI1MU			MECHANISMS; PATHOPHYSIOLOGY; DYSTONIA	6	NEUROMODULATION	NEUROMODULATION	ENGLISH	27			111 RIVER ST, HOBOKEN 07030-5774, NJ USA	AUG	8	HOBOKEN	33171547		J	WILEY	2021	RIZVI, SYED ALI ASAD/AFJ-8340-2022	MUNSON, R (CORRESPONDING AUTHOR), SASKATCHEWAN HLTH AUTHOR, REGINA, SK, CANADA.	RESEARCH & EXPERIMENTAL MEDICINE; NEUROSCIENCES & NEUROLOGY			1094-7159	NEUROMODULATION
SHEN G;NAN G;SHIN CW;PARK H;LEE KY;JEON B	SHEN, GUANGXUN;NAN, GUANGXIAN;SHIN, CHAE-WON;PARK, HYEYOUNG;LEE, KWEE-YUM;JEON, BEOMSEOK	ALARCÓN F, 2001, ARCH NEUROL-CHICAGO, V58, P1125, DOI 10.1001/ARCHNEUR.58.7.1125;GANOS C, 2014, MOVEMENT DISORD, V29, P437, DOI 10.1002/MDS.25867;HOFFLAND BS, 2014, CEREBELLUM, V13, P760, DOI 10.1007/S12311-014-0594-Z;KOH KN, 2010, J CHILD NEUROL, V25, P728, DOI 10.1177/0883073809342273;MINK JW, 2003, NEUROLOGY, V61, P829, DOI 10.1212/01.WNL.0000082441.97535.ED;NEYCHEV VK, 2008, BRAIN, V131, P249…	BACKGROUND: MYOCLONUS IS A CLINICAL SIGN CHARACTERIZED BY SUDDEN, BRIEF JERKY, SHOCK-LIKE INVOLUNTARY MOVEMENTS OF A MUSCLE OR GROUP OF MUSCLES. DYSTONIA IS DEFINED AS A SYNDROME OF SUSTAINED MUSCLE CONTRACTIONS, FREQUENTLY CAUSING TWISTING AND REPETITIVE MOVEMENTS OR ABNORMAL POSTURES. CASES OF MYOCLONUS OR DYSTONIA SECONDARY TO A STRUCTURAL LESION IN THE CEREBELLUM HAVE BEEN REPORTED. HOWEVER, …	228				SEOUL NATL UNIV, SEOUL NATL UNIV HOSP, COLL MED, DEPT NEUROL, 101 DAEHAK RO, SEOUL 110774, SOUTH KOREA.; JILIN UNIV, CHINA JAPAN UNION HOSP, DEPT NEUROL, CHANGCHUN, PEOPLES R CHINA.; SNU SMG BORAMAE MED CTR, DEPT NEUROL, SEOUL, SOUTH KOREA.; UNIV QUEENSLAND, SCH MED, BRISBANE, QLD 4072, AUSTRALIA.;	SEOUL NATIONAL UNIVERSITY (SNU); SEOUL NATIONAL UNIVERSITY HOSPITAL; JILIN UNIVERSITY; UNIVERSITY OF QUEENSLAND		2025-01-03	MYOCLONUS; DYSTONIA; CEREBELLAR LESION; MAGNETIC RESONANCE IMAGING; ELECTROMYOGRAPHY; PROGRESSIVE MYOCLONUS; CORTICAL MYOCLONUS; MASS	MYOCLONUS; DYSTONIA; CEREBELLAR LESION; MAGNETIC RESONANCE IMAGING; ELECTROMYOGRAPHY	10.1186/s12883-016-0745-6	ARTICLE			BRAIN@SNU.AC.KR					EC4UM			PROGRESSIVE MYOCLONUS; CORTICAL MYOCLONUS; MASS		BMC NEUROL	BMC NEUROL.	ENGLISH	11	GREEN PUBLISHED, GOLD	SHIN, CHAEWON/0000-0002-4157-492X	236 GRAYS INN RD, FLOOR 6, LONDON WC1X 8HL, ENGLAND	NOV 17	4	LONDON	27855656		J	BIOMED CENTRAL LTD	2016		JEON, B (CORRESPONDING AUTHOR), SEOUL NATL UNIV, SEOUL NATL UNIV HOSP, COLL MED, DEPT NEUROL, 101 DAEHAK RO, SEOUL 110774, SOUTH KOREA.	NEUROSCIENCES & NEUROLOGY			1471-2377	BMC NEUROLOGY
BERNARDES C;PIRES R;FARINHA C;LEMOS J;LIMA C;BATISTA S	BERNARDES, CATARINA;PIRES, RICARDO;FARINHA, CLAUDIA;LEMOS, JOAO;LIMA, CLAUDIA;BATISTA, SONIA	DÖRR J, 2013, NAT REV NEUROL, V9, P307, DOI 10.1038/NRNEUROL.2013.82;JARIUS S, 2014, J NEUROINFLAMM, V11, DOI 10.1186/1742-2094-11-46;MARRODAN M, 2022, BRAIN, V145, P858, DOI 10.1093/BRAIN/AWAB476;RENNEBOHM RM, 2020, INT J STROKE, V15, P484, DOI 10.1177/1747493017751737;SUSAC JO, 2003, NEUROLOGY, V61, P1783, DOI 10.1212/01.WNL.0000103880.29693.48;WILLEKENS B, 2021, THER ADV NEUROL DISO, V14, DOI …	THE BROAD DIFFERENTIAL DIAGNOSIS ASSOCIATED WITH PROGRESSIVE SUBACUTE ENCEPHALOPATHY CAN BE INTIMIDATING, ESPECIALLY IN A YOUNG, PREGNANT WOMAN. IN THIS CASE, A 24-YEAR-OLD WOMAN AT 21 WEEKS OF GESTATION PRESENTED WITH PERSISTENT, DRUG-RESISTANT FRONTO-PARIETAL HEADACHE, WITH SUBSEQUENT PROGRESSIVE DEVELOPMENT OF PSYCHOMOTOR LENTIFICATION AND INAPPROPRIATE BEHAVIOR. PHYSICAL EXAMINATION WAS NORMA…				E2331	COIMBRA UNIV HOSP CTR, NEUROL DEPT, COIMBRA, PORTUGAL.; COIMBRA UNIV HOSP CTR, DEPT MED IMAGING, FUNCT UNIT NEURORRADIOL, COIMBRA, PORTUGAL.; COIMBRA UNIV HOSP CTR, OPHTHALMOL DEPT, COIMBRA, PORTUGAL.;	UNIVERSIDADE DE COIMBRA; CENTRO HOSPITALAR E UNIVERSITARIO DE COIMBRA (CHUC); UNIVERSIDADE DE COIMBRA; CENTRO HOSPITALAR E UNIVERSITARIO DE COIMBRA (CHUC); UNIVERSIDADE DE COIMBRA; CENTRO HOSPITALAR E UNIVERSITARIO DE COIMBRA (CHUC)		2025-01-03	NA		10.1212/WNL.0000000000207859	ARTICLE		1526-632X	ACATARINABERNARDES@GMAIL.COM	E2337				Y8KJ0				22	NEUROLOGY	NEUROLOGY	ENGLISH	6	BRONZE	LEMOS, JOAO/0000-0002-9128-7064; FARINHA, CLAUDIA/0000-0003-4596-0913; GASPAR PIRES, RICARDO/0000-0003-3309-5096; BERNARDES, CATARINA/0009-0003-7322-2800; BATISTA, SONIA/0000-0002-6081-6955	TWO COMMERCE SQ, 2001 MARKET ST, PHILADELPHIA, PA 19103 USA	NOV 28	7	PHILADELPHIA	37648530		J	LIPPINCOTT WILLIAMS & WILKINS	2023	LEMOS, JOAO/AAK-5580-2020; BERNARDES, CATARINA/KUF-0103-2024; FARINHA, CLAUDIA/R-1392-2017	BERNARDES, C (CORRESPONDING AUTHOR), COIMBRA UNIV HOSP CTR, NEUROL DEPT, COIMBRA, PORTUGAL.	NEUROSCIENCES & NEUROLOGY			0028-3878	NEUROLOGY
RASHID S;FIELDS AR;BAUMRUCKER SJ	RASHID, SAIMA;FIELDS, AMANDA R.;BAUMRUCKER, STEVEN J.	ARGOFF CE, 2002, CLIN J PAIN, V18, PS177, DOI 10.1097/00002508-200211001-00010;ATTRI JP., 2016, N J ISA, V1, P7;BAUMRUCKER STEVEN J, 2002, AM J HOSP PALLIAT CARE, V19, P83, DOI 10.1177/104990910201900203;BENEDETTI F, 1997, ANN THORAC SURG, V64, P207, DOI 10.1016/S0003-4975(97)82829-9;BOHLULI B, 2011, ORAL SURG ORAL MED O, V111, P47, DOI 10.1016/J.TRIPLEO.2010.04.043;CHEN WT, 2013, CLIN J PAIN, V2…	POST-THORACOTOMY PAIN SYNDROME (PTPS) IS A TRAUMATIC NEUROPATHY THAT CAN AFFECT AS MANY AS 50% OF PATIENTS UNDERGOING THORACOTOMY. PATIENTS ARE OFTEN REFRACTORY TO CONSERVATIVE MANAGEMENT AND MAY REQUIRE MULTIPLE ANALGESICS FOR ADEQUATE PAIN CONTROL. BOTULINUM TOXIN, DERIVED FROM CLOSTRIDIUM BOTULINUM, HAS MANY USES IN TREATING CONDITIONS INVOLVING SPASTICITY, DYSTONIA, CHRONIC MIGRAINE, AND A VA…				511	EAST TENNESSEE STATE UNIV, JAMES H QUILLEN COLL MED, JOHNSON CITY, TN USA.; WELLMONT HLTH SYST, HOSP & PALLIAT MED, KINGSPORT, TN 37660 USA.;	EAST TENNESSEE STATE UNIVERSITY		2025-01-03	BOTULINUM TOXIN; POST-THORACOTOMY PAIN SYNDROME; NEUROPATHIC PAIN; POSTOPERATIVE PAIN; SURGERY	BOTULINUM TOXIN; POST-THORACOTOMY PAIN SYNDROME; NEUROPATHIC PAIN	10.1177/1049909117716460	ARTICLE		1938-2715	STEVEN.BAUMRUCKER@WELLMONT.ORG	513				FU3LK			POSTOPERATIVE PAIN; SURGERY	3	AM J HOSP PALLIAT ME	AM. J. HOSP. PALLIAT. MED.	ENGLISH	30		AMBROSE, AMANDA/0009-0006-5288-2844; BAUMRUCKER, STEVEN/0000-0002-4902-8579	2455 TELLER RD, THOUSAND OAKS, CA 91320 USA	MAR	3	THOUSAND OAKS	28641445		J	SAGE PUBLICATIONS INC	2018	; BAUMRUCKER, STEVEN/AAN-2707-2020	BAUMRUCKER, SJ (CORRESPONDING AUTHOR), WELLMONT HLTH SYST, HOSP & PALLIAT MED, KINGSPORT, TN 37660 USA.	HEALTH CARE SCIENCES & SERVICES			1049-9091	AMERICAN JOURNAL OF HOSPICE & PALLIATIVE MEDICINE
KNORR S;RAUSCHENBERGER L;LANG T;VOLKMANN J;IP CW	KNORR, SUSANNE;RAUSCHENBERGER, LISA;LANG, TAMI;VOLKMANN, JENS;IP, CHI WANG	BAUDER AR, 2012, JOVE-J VIS EXP, DOI 10.3791/3606;IANNACCONE PM, 2009, DIS MODEL MECH, V2, P206, DOI 10.1242/DMM.002733;IP CW, 2016, ACTA NEUROPATHOL COM, V4, DOI 10.1186/S40478-016-0375-7;JOHANSSON BB, 1996, EXP NEUROL, V139, P322, DOI 10.1006/EXNR.1996.0106;KAPLAN HM, 2015, J MATER SCI-MATER M, V26, DOI 10.1007/S10856-015-5558-4;KIM DH, 2004, J NEUROSURG, V101, P8, DOI 10.3171/JNS.2004.101.1.00…	THE INDUCTION OF A PERIPHERAL NERVE INJURY IS A WIDELY USED METHOD IN NEUROSCIENCE FOR THE ASSESSMENT OF REPAIR AND PAIN MECHANISMS AMONG OTHERS. IN ADDITION, IN THE RESEARCH FIELD OF MOVEMENT DISORDERS, SCIATIC CRUSH INJURY HAS BEEN EMPLOYED TO TRIGGER A DYSTONIA-LIKE PHENOTYPE IN GENETICALLY PREDISPOSED DYT-TOR1A RODENT MODELS OF DYSTONIA. TO ACHIEVE CONSISTENT, REPRODUCIBLE AND COMPARABLE RESU…	E62606				UNIV HOSP WURZBURG, DEPT NEUROL, WURZBURG, GERMANY.;	UNIVERSITY OF WURZBURG		2025-01-03	CEREBRAL INFARCTION; TRANSPLANTATION; MANAGEMENT; WALKING		10.3791/62606	ARTICLE			IP_C@UKW.DE			GERMAN FEDERAL MINISTRY OF EDUCATION AND RESEARCH (BMBF DYSTRACT); INTERDISCIPLINARY CENTER FOR CLINICAL RESEARCH (IZKF) AT THE UNIVERSITY OF WURZBURG [N-362, Z2-CSP3]; EUROPEAN UNION [825575]; VERUM FOUNDATION; DEUTSCHE FORSCHUNGSGEMEINSCHAFT (DFG, GERMAN RESEACH FOUNDATION) [424778381-TRR 295]; DEUTSCHE STIFTUNG NEUROLOGIE; PARKINSONFONDS; DYSTONIA MEDICAL RESEACH FOUNDATION	THIS WORK WAS SUPPORTED BY THE GERMAN FEDERAL MINISTRY OF EDUCATION AND RESEARCH (BMBF DYSTRACT TO C.W.I.) AND BY THE INTERDISCIPLINARY CENTER FOR CLINICAL RESEARCH (IZKF) AT THE UNIVERSITY OF WURZBURG (N-362 TO C.W.I.; Z2-CSP3 TO L.R.). IN ADDITION, THIS PROJECT HAS RECEIVED FUNDING FROM THE EUROPEAN UNION'S HORIZON 2020 RESEARCH AND INNOVATION PROGRAMME UNDER THE EJP RD COFUND-EJP N DEGREES 825…	TX0QO			CEREBRAL INFARCTION; TRANSPLANTATION; MANAGEMENT; WALKING	173	JOVE-J VIS EXP	J. VIS. EXP.	ENGLISH	19	BRONZE	IP, CHI WANG/0000-0003-0484-385X; KNORR, SUSANNE/0000-0002-4589-3856	1 ALEWIFE CENTER, STE 200, CAMBRIDGE, MA 02140 USA	JUL	20	CAMBRIDGE	34398157		J	JOURNAL OF VISUALIZED EXPERIMENTS	2021	IP, CHI WANG/HCH-3822-2022	IP, CW (CORRESPONDING AUTHOR), UNIV HOSP WURZBURG, DEPT NEUROL, WURZBURG, GERMANY.	SCIENCE & TECHNOLOGY - OTHER TOPICS			1940-087X	JOVE-JOURNAL OF VISUALIZED EXPERIMENTS
YANG J;SHAO Y;SHEN YK;ZHU HS;LI B;YU QY;KANG M;XU SH;YING P;LING Q;ZOU J;WEI H;HE YL	YANG, JUN;SHAO, YI;SHEN, YAN-KUN;ZHU, HONG-SHUI;LI, BIN;YU, QIU-YUE;KANG, MIN;XU, SAN-HUA;YING, PING;LING, QIAN;ZOU, JIE;WEI, HONG;HE, YU-LIN	ALTAN AHMET, 2019, J DENT ANESTH PAIN MED, V19, P379, DOI 10.17245/JDAPM.2019.19.6.379;APA, 2014, AM PSYCH ASS DIAGN S, VDSM-5, DOI 10.1176/APPI.BOOKS.9780890425596, DOI 10.1176/APPI.BOOKS.9780890425596, 10.1176/APPI.BOOKS.9780890425596.744053;BALDERSTON NL, 2020, NEUROPSYCHOPHARMACOL, V45, P694, DOI 10.1038/S41386-019-0583-5;BALDERSTON NL, 2017, TRANSL PSYCHIAT, V7, DOI 10.1038/S41398-017-0006-5…	OBJECTIVETHE PERCENT AMPLITUDE OF FLUCTUATION (PERAF) TECHNIQUE WAS UTILIZED TO EVALUATE THE NEURAL FUNCTIONS OF SPECIFIC CEREBRUM AREAS IN PATIENTS WITH TOOTHACHE (TA). PATIENTS AND METHODSAN AGGREGATION OF 18 PATIENTS WITH TA (EIGHT MALES AND 10 FEMALES) WERE INCLUDED IN THE STUDY. WE ALSO RECRUITED 18 HEALTHY CONTROLS (HCS; EIGHT MEN AND 10 WOMEN) ALIGNED FOR SEX AND AGE. RESTING FUNCTIONAL MA…	934501				NANCHANG UNIV, KEY LAB ORAL BIOMED, AFFILIATED STOMATOL HOSP, NANCHANG, PEOPLES R CHINA.; NANCHANG UNIV, DEPT OPHTHALMOL, AFFILIATED HOSP 1, NANCHANG, PEOPLES R CHINA.; NANCHANG UNIV, DEPT RADIOL, AFFILIATED HOSP 1, NANCHANG, PEOPLES R CHINA.;	NANCHANG UNIVERSITY; NANCHANG UNIVERSITY; NANCHANG UNIVERSITY		2025-01-03	TOOTHACHE; PERCENT AMPLITUDE OF FLUCTUATION; SUPPORT VECTOR MACHINE; RECEIVER OPERATING CHARACTERISTIC; PATHOLOGICAL MECHANISM; DORSOLATERAL PREFRONTAL CORTEX; SENSORY PHENOMENA; FOCAL DYSTONIA; PAIN; CONNECTIVITY; TOUCH; RELIABILITY; DEPRESSION; FREQUENCY; SYMPTOMS	TOOTHACHE; PERCENT AMPLITUDE OF FLUCTUATION; SUPPORT VECTOR MACHINE; RECEIVER OPERATING CHARACTERISTIC; PATHOLOGICAL MECHANISM	10.3389/fneur.2022.934501	ARTICLE			173386424@QQ.COM			KEY RESEARCH FOUNDATION OF JIANGXI PROVINCE [20203BBG73059, 20181BBG70004, 20202BBGL73122]; EXCELLENT TALENTS DEVELOPMENT PROJECT OF JIANGXI PROVINCE [20192BCBL23020]; NATURAL SCIENCE FOUNDATION OF JIANGXI PROVINCE [20181BAB205034]	KEY RESEARCH FOUNDATION OF JIANGXI PROVINCE (20203BBG73059, 20181BBG70004, AND 20202BBGL73122); EXCELLENT TALENTS DEVELOPMENT PROJECT OF JIANGXI PROVINCE (20192BCBL23020); NATURAL SCIENCE FOUNDATION OF JIANGXI PROVINCE (20181BAB205034).	3B4ZG			DORSOLATERAL PREFRONTAL CORTEX; SENSORY PHENOMENA; FOCAL DYSTONIA; PAIN; CONNECTIVITY; TOUCH; RELIABILITY; DEPRESSION; FREQUENCY; SYMPTOMS		FRONT NEUROL	FRONT. NEUROL.	ENGLISH	59	GOLD, GREEN PUBLISHED		AVENUE DU TRIBUNAL FEDERAL 34, LAUSANNE, CH-1015, SWITZERLAND	JUN 23	12	LAUSANNE	35812119		J	FRONTIERS MEDIA SA	2022		HE, YL (CORRESPONDING AUTHOR), NANCHANG UNIV, DEPT RADIOL, AFFILIATED HOSP 1, NANCHANG, PEOPLES R CHINA.	NEUROSCIENCES & NEUROLOGY			1664-2295	FRONTIERS IN NEUROLOGY
LIU HT;TSAI SK;KAO MC;HU JS	LIU, HT;TSAI, SK;KAO, MC;HU, JS	AREZZO JC, 2002, CLIN J PAIN, V18, PS125, DOI 10.1097/00002508-200211001-00003;ARGOFF CE, 2002, CLIN J PAIN, V18, PS177, DOI 10.1097/00002508-200211001-00010;BLASI J, 1993, NATURE, V365, P160, DOI 10.1038/365160A0;CERVERO F, 1996, PAIN, V68, P13, DOI 10.1016/S0304-3959(96)03165-X;CUI ML, 2004, PAIN, V107, P125, DOI 10.1016/J.PAIN.2003.10.008;EIDE PK, 1995, PAIN, V61, P221, DOI 10.1016/0304-3959(9…	BOTULINUM TOXIN TYPE A (BTX-A((R))) HAS BEEN WIDELY USED IN MANY CLINICAL DISORDERS INCLUDING MIGRAINE, CERVICAL DYSTONIA, ETC. THE USE OF BTX-A IN NEUROPATHIC PAIN, HOWEVER, IS UNCOMMON, AND THE APPLICATION OF THE ANTI-NOCICEPTIVE EFFECT OF BOTULINUM TOXIN IS EMERGING. HERE WE REPORT A CASE OF AN 80-YEAR-OLD MAN WHO SUFFERED FROM SEVERE PAIN OF POST-HERPETIC NEURALGIA WHICH WAS REFRACTORY TO THE…				89	TAIPEI VET GEN HOSP, DEPT ANESTHESIOL, TAIPEI 112, TAIWAN.; BUDDHIST TZU CHI MED CTR, DEPT ANESTHESIOL, HUALIEN, TAIWAN.; NATL YANG MING UNIV, SCH MED, TAIPEI 112, TAIWAN.; NATL TAIWAN UNIV, COLL MED, DEPT ANESTHESIOL, TAIPEI 10018, TAIWAN.;	TAIPEI VETERANS GENERAL HOSPITAL; BUDDHIST TZU CHI GENERAL HOSPITAL; NATIONAL YANG MING CHIAO TUNG UNIVERSITY; NATIONAL TAIWAN UNIVERSITY		2025-01-03	ALLODYNIA; BOTULINUM TOXIN; NEUROPATHIC PAIN; RECEPTOR ANTAGONIST KETAMINE; MECHANISMS; MODEL	ALLODYNIA; BOTULINUM TOXIN; NEUROPATHIC PAIN	10.1111/j.1526-4637.2006.00100.x	ARTICLE		1526-4637	PEERRESIST@YAHOO.COM	91				016YX			RECEPTOR ANTAGONIST KETAMINE; MECHANISMS; ALLODYNIA; MODEL	1	PAIN MED	PAIN MED.	ENGLISH	14	BRONZE	KAO, MING-CHANG/0000-0003-3639-5318	GREAT CLARENDON ST, OXFORD OX2 6DP, ENGLAND	JAN-FEB	3	OXFORD	16533208		J	OXFORD UNIV PRESS	2006	KAO, MING-CHANG/HGA-5761-2022	TAIPEI VET GEN HOSP, DEPT ANESTHESIOL, 201,SEC 2,SHIH PAI RD, TAIPEI 112, TAIWAN.	ANESTHESIOLOGY; GENERAL & INTERNAL MEDICINE			1526-2375	PAIN MEDICINE
WIECKIEWICZ M;SMARDZ J;MARTYNOWICZ H;WOJAKOWSKA A;MAZUR G;WINOCUR E	WIECKIEWICZ, MIESZKO;SMARDZ, JOANNA;MARTYNOWICZ, HELENA;WOJAKOWSKA, ANNA;MAZUR, GRZEGORZ;WINOCUR, EFRAIM	ABE S, 2009, INT J PROSTHODONT, V22, P342;AMEMORI Y, 1999, KOKUBYO GAKKAI ZASSHI, V66, P76;ANONYMOUS, 2014, INT CLASSIFICATION S;ARIMA T, 1999, J OROFAC PAIN, V13, P104;AGUILERA AB, 2014, J ORAL REHABIL, V41, P564, DOI 10.1111/JOOR.12172;CAMARA-SOUZA MB, 2018, CRANIO, V16, P1;CASTRILLON EDUARDO E, 2018, DENT CLIN NORTH AM, V62, P657, DOI 10.1016/J.CDEN.2018.06.003;CASTROFLORIO T, 2015, ARCH ORAL …	INTRODUCTION BRUXISM IS OFTEN INDICATED AS A RISK FACTOR FOR THE OCCURRENCE OF TEMPOROMANDIBULAR DISORDERS (TMD). DESPITE THE FREQUENT CO-OCCURRENCE OF BRUXISM AND TMD, THE EXACT RELATIONSHIP BETWEEN THESE PHENOMENA HAS NOT BEEN THOROUGHLY EXPLAINED, AND THEIR CAUSAL RELATIONSHIP IS STILL CONSIDERED CONTROVERSIAL. AIM THE AIM OF THIS STUDY WAS TO EVALUATE THE DISTRIBUTION OF TMD AMONG SLEEP BRUXE…				820	WROCLAW MED UNIV, DEPT EXPT DENT, 26 KRAKOWSKA ST, PL-50425 WROCLAW, POLAND.; WROCLAW MED UNIV, DEPT INTERNAL MED OCCUPAT DIS HYPERTENS & CLIN ON, WROCLAW, POLAND.; TEL AVIV UNIV, SACKLER FAC MED, SCH DENT MED, DEPT ORAL REHABIL, TEL AVIV, ISRAEL.;	WROCLAW MEDICAL UNIVERSITY; WROCLAW MEDICAL UNIVERSITY; TEL AVIV UNIVERSITY		2025-01-03	MASTICATORY MUSCLE ACTIVITY; POLYSOMNOGRAPHY; SLEEP BRUXISM; TEMPOROMANDIBULAR DISORDERS; DIAGNOSTIC-CRITERIA; RISK-FACTORS; BRUXISM; PAIN; ASSOCIATION; TMD; AWAKE; WEAR	MASTICATORY MUSCLE ACTIVITY; POLYSOMNOGRAPHY; SLEEP BRUXISM; TEMPOROMANDIBULAR DISORDERS	10.1111/joor.12955	ARTICLE		1365-2842	M.WIECKIEWICZ@ONET.PL	826		YOUNG RESEARCHERS OF WROCLAW MEDICAL UNIVERSITY [STM.B022.17.011] FUNDING SOURCE: MEDLINE		LY3VD			DIAGNOSTIC-CRITERIA; RISK-FACTORS; BRUXISM; PAIN; ASSOCIATION; TMD; AWAKE; WEAR	7	J ORAL REHABIL	J. ORAL REHABIL.	ENGLISH	38		SMARDZ, JOANNA/0000-0003-0004-3134; MAZUR, GRZEGORZ/0000-0001-6610-2008; MARTYNOWICZ, HELENA/0000-0003-1283-8460; WOJAKOWSKA, ANNA/0000-0002-8699-6448; WIECKIEWICZ, MIESZKO/0000-0003-4953-7143	111 RIVER ST, HOBOKEN 07030-5774, NJ USA	JUL	7	HOBOKEN	32119142		J	WILEY	2020	WOJAKOWSKA, ANNA/ABC-6899-2021; WIECKIEWICZ, MIESZKO/AAG-8147-2021; SMARDZ, JOANNA/ABF-1544-2021; MARTYNOWICZ, HELENA/ISU-9538-2023	WIECKIEWICZ, M (CORRESPONDING AUTHOR), WROCLAW MED UNIV, DEPT EXPT DENT, 26 KRAKOWSKA ST, PL-50425 WROCLAW, POLAND.	DENTISTRY, ORAL SURGERY & MEDICINE			0305-182X	JOURNAL OF ORAL REHABILITATION
IMERCI A;ROGERS KJ;MILLER F;SEES JP	IMERCI, AHMET;ROGERS, KENNETH J.;MILLER, FREEMAN;SEES, JULIEANNE P.	ALBRIGHT AL, 2005, NEUROSURGERY, V56, P93, DOI 10.1227/01.NEU.0000144779.32401.A2;BAYHAN IA, 2016, J PEDIATR ORTHOPED, V36, P305, DOI 10.1097/BPO.0000000000000443;BENDEL MA, 2016, PAIN RES TREAT, V2016, DOI 10.1155/2016/2134959;BOROWSKI A, 2010, J PEDIATR ORTHOPED, V30, P76, DOI 10.1097/BPO.0B013E3181C6B257;BUTLER C, 2000, DEV MED CHILD NEUROL, V42, P634, DOI 10.1017/S0012162200001183;GHOSH D, 20…	BACKGROUND:INSERTION OF AN INTRATHECAL BACLOFEN (ITB) PUMP CAN PROVIDE SIGNIFICANT BENEFITS IN PATIENTS WITH CEREBRAL PALSY (CP). HOWEVER, THERE ARE LITTLE DATA DESCRIBING THE RISK OF COMPLICATIONS. SPECIFICALLY, THERE IS A LACK OF DATA DESCRIBING THE INCIDENCE OF CEREBROSPINAL FLUID (CSF) LEAKAGE AND RISK FACTORS FOLLOWING ITB PLACEMENT. THE PURPOSE OF OUR STUDY WAS TO DESCRIBE RISK FACTORS FOR …				E522	ALFRED I DUPONT HOSP CHILDREN, DEPT ORTHOPAED SURG, WILMINGTON, DE USA.; MUGLA SITKI KOCMAN UNIV, DEPT ORTHOPAED & TRAUMATOL, FAC MED, MUGLA, TURKEY.;	NEMOURS ALFRED I. DUPONT HOSPITAL FOR CHILDREN; MUGLA SITKI KOCMAN UNIVERSITY		2025-01-03	CEREBRAL PALSY; CEREBROSPINAL FLUID LEAK; DYSTONIC; INTRATHECAL BACLOFEN; SPINAL HEADACHE; SEVERE SPASTICITY; COMPLICATIONS; CHILDREN; THERAPY; PUMP; MANAGEMENT	CEREBRAL PALSY; CEREBROSPINAL FLUID LEAK; DYSTONIC; INTRATHECAL BACLOFEN; SPINAL HEADACHE	10.1097/BPO.0000000000001472	ARTICLE		1539-2570	JPSEES@GMAIL.COM	E526				MC0EH			SEVERE SPASTICITY; COMPLICATIONS; CHILDREN; THERAPY; PUMP; MANAGEMENT	6	J PEDIATR ORTHOPED	J. PEDIATR. ORTHOP.	ENGLISH	22		SEES, JULIEANNE/0000-0002-4425-2301; ROGERS, KENNETH/0000-0003-4157-6009	TWO COMMERCE SQ, 2001 MARKET ST, PHILADELPHIA, PA 19103 USA	JUL	5	PHILADELPHIA	32501926		J	LIPPINCOTT WILLIAMS & WILKINS	2020		SEES, JP (CORRESPONDING AUTHOR), NEMOURS ALFRED I DUPONT HOSP CHILDREN, DEPT ORTHOPAED, 1600 ROCKLAND RD, WILMINGTON, DE 19803 USA.	ORTHOPEDICS; PEDIATRICS			0271-6798	JOURNAL OF PEDIATRIC ORTHOPAEDICS
LINGREL JB;WILLIAMS MT;VORHEES CV;MOSELEY AE	LINGREL, JERRY B.;WILLIAMS, MICHAEL T.;VORHEES, CHARLES V.;MOSELEY, AMY E.	AGUIAR DPI, 2004, NEURON, V43, P1;BARCROFT LC, 2004, MECH DEVELOP, V121, P417, DOI 10.1016/J.MOD.2004.04.005;DE FUSCO M, 2003, NAT GENET, V33, P192, DOI 10.1038/NG1081;HE SW, 2001, AM J PHYSIOL-REG I, V281, PR917, DOI 10.1152/AJPREGU.2001.281.3.R917;IKEDA K, 2003, J NEUROSCI, V23, P4667;JAMES PF, 1999, MOL CELL, V3, P555, DOI 10.1016/S1097-2765(00)80349-4;KAPLAN JH, 2002, ANNU REV BIOCHEM, V71, P…	THE NA,K-ATPASE IS COMPOSED OF MULTIPLE ISOFORMS AND THE ISOFORM DISTRIBUTION VARIES WITH THE TISSUE AND DURING DEVELOPMENT. THE ALPHA 1 ISOFORM FOR EXAMPLE, IS THE MAJOR ISOFORM IN THE KIDNEY AND MANY OTHER TISSUES, WHILE THE ALPHA 2 ISOFORM IS THE PREDOMINATE ONE IN SKELETAL MUSCLE. ALL THREE ISOFORMS ARE FOUND IN THE BRAIN ALTHOUGH IN ADULT RODENT BRAIN, THE ALPHA 3 ISOFORM IS LOCATED ESSENTIA…				385	CINCINNATI CHILDRENS HOSP, MED CTR, CINCINNATI, OH 45229 USA.; UNIV CINCINNATI, DEPT MOL GENET BIOCHEM & MICROBIOL, CINCINNATI, OH 45267 USA.;	CINCINNATI CHILDREN'S HOSPITAL MEDICAL CENTER; UNIVERSITY SYSTEM OF OHIO; UNIVERSITY OF CINCINNATI		2025-01-03	NA,K-ATPASE; ALPHA ISOFORMS; RAPID-ONSET DYSTONIA PARKINSONISM; FAMILIAL HEMIPLEGIC MIGRAINE TYPE 2 HEADACHE; MUTATION	NA,K-ATPASE; ALPHA ISOFORMS; RAPID-ONSET DYSTONIA PARKINSONISM; FAMILIAL HEMIPLEGIC MIGRAINE TYPE 2 HEADACHE	10.1007/s10863-007-9107-9	ARTICLE		1573-6881	JERRY.LINGREL@UC.EDU	389		NHLBI NIH HHS [HL66062, HL28573] FUNDING SOURCE: MEDLINE; NIDA NIH HHS [DA14269, DA06733] FUNDING SOURCE: MEDLINE		252TC			MUTATION	5-6	J BIOENERG BIOMEMBR	J. BIOENERG. BIOMEMBR.	ENGLISH	17		VORHEES, CHARLES/0000-0003-3558-8812; WILLIAMS, MICHAEL/0000-0001-9841-9683	233 SPRING ST, NEW YORK, NY 10013 USA	DEC	5	NEW YORK	18044013		J	SPRINGER/PLENUM PUBLISHERS	2007		LINGREL, JB (CORRESPONDING AUTHOR), CINCINNATI CHILDRENS HOSP, MED CTR, 3333 BURNET AVE, CINCINNATI, OH 45229 USA.	BIOPHYSICS; CELL BIOLOGY			0145-479X	JOURNAL OF BIOENERGETICS AND BIOMEMBRANES
PEDREIRA G;CARDOSO E;MELO A	PEDREIRA, GLICIA;CARDOSO, EDUARDO;MELO, AILTON	AOKI KR, 2003, HEADACHE, V43, PS9;BAKHEIT AMO, 2004, J NEUROL NEUROSUR PS, V75, P665, DOI 10.1136/JNNP.2003.026096;BEHMAND RA, 2003, HEADACHE, V43, P1085, DOI 10.1046/J.1526-4610.2003.03210.X;BERGFELDT U, 2006, J REHABIL MED, V38, P166, DOI 10.1080/16501970500415348;BOHANNON RW, 1986, ARCH PHYS MED REHAB, V67, P514;CARDOSO E, 2007, ARQ NEURO-PSIQUIAT, V65, P592, DOI 10.1590/S0004-282X200700040000…	BOTULINUM TOXIN TYPE A (BTX-A) HAS BEEN USED TO TREAT SEVERAL NEUROLOGICAL CONDITIONS SUCH AS SIALORRHEA, HYPERHYDROSIS, DYSTONIA, HEMIFACIAL SPASM, SPASTICITY AND PAIN. ALTHOUGH SPASTICITY HAS BEEN SUCCESSFULLY TREATED WITH BTX-A, FEW ARE THE AUTHORS STUDYING THE USE OF BTX-A TO TREAT SHOULDER PAIN SECONDARY TO STROKE. IN ORDER TO STUDY IF BTX-A IS EFFECTIVE TO TREAT POST-STROKE SHOULDER PAIN, W…				213	UNIV FED BAHIA, DIV NEUROL & EPIDEMIOL, SALVADOR, BA, BRAZIL.;	UNIVERSIDADE FEDERAL DA BAHIA		2025-01-03	BOTULINUM TOXIN; SPASTICITY; PAIN; STROKE; HEMIPLEGIA; INJECTION; MIGRAINE	BOTULINUM TOXIN; SPASTICITY; PAIN; STROKE; HEMIPLEGIA	10.1590/S0004-282X2008000200014	ARTICLE		1678-4227	ASM@UFBA.BR	215				309UI			SPASTICITY; HEMIPLEGIA; INJECTION; MIGRAINE; STROKE	2A	ARQ NEURO-PSIQUIAT	ARQ. NEURO-PSIQUIATR.	ENGLISH	13	GOLD, GREEN PUBLISHED	MELO, AILTON/0000-0001-7457-0573	PR AMADEU AMARAL 47/33, 01327-010 SAO PAULO SP, BRAZIL	JUN	3	SAO PAULO SP	18545785		J	ASSOC ARQUIVOS NEURO- PSIQUIATRIA	2008		MELO, A (CORRESPONDING AUTHOR), AVENIDA MAGALHAES NETO 735-802, BR-41820011 SALVADOR, BA, BRAZIL.	NEUROSCIENCES & NEUROLOGY; PSYCHIATRY			0004-282X	ARQUIVOS DE NEURO-PSIQUIATRIA
ZLOTNIK Y;GADOTH A;ABU-SALAMEH I;HOREV A;NOVOA R;IFERGANE G	ZLOTNIK, YAIR;GADOTH, AVI;ABU-SALAMEH, IBRAHIM;HOREV, ANAT;NOVOA, ROSA;IFERGANE, GAL	AL-MASHDALI AF, 2021, ANN MED SURG, V69, DOI 10.1016/J.AMSU.2021.102803;ANAND P, 2021, PATIENT SAF SURG, V15, DOI 10.1186/S13037-021-00291-9;BALDELLI L, 2021, J NEUROIMMUNOL, V358, DOI 10.1016/J.JNEUROIM.2021.577661;CASAULT C, 2015, J NEUROIMMUNOL, V289, P84, DOI 10.1016/J.JNEUROIM.2015.10.010;GIANNOTTA G., 2018, INT J PUB HLTH SAFE, V3, P163;GOSS AL, 2021, ANN NEUROL, V89, P856, DOI 10.1002/ANA.…	ANTI-LEUCINE RICH GLIOMA INACTIVATED 1 (LGI1) AUTOIMMUNE ENCEPHALITIS (AE) IS CHARACTERIZED BY COGNITIVE IMPAIRMENT OR RAPID PROGRESSIVE DEMENTIA, PSYCHIATRIC DISORDERS, FACIOBRACHIAL DYSTONIC SEIZURES (FBDS) AND REFRACTORY HYPONATREMIA. SINCE DECEMBER 2020, MILLIONS OF PEOPLE WORLDWIDE HAVE BEEN VACCINATED AGAINST COVID-19. SEVERAL SOFT NEUROLOGICAL SYMPTOMS LIKE PAIN, HEADACHE, DIZZINESS, OR MU…	813487				SOROKA UNIV, MED CTR, DEPT NEUROL, BEER SHEVA, ISRAEL.; TEL AVIV MED CTR & SCH MED, ENCEPHALITIS CTR, DEPT NEUROL, TEL AVIV, ISRAEL.; BEN GURION UNIV NEGEV, SOROKA UNIV, MED CTR, DEPT RADIOL, BEER SHEVA, ISRAEL.;	BEN GURION UNIVERSITY; SOROKA MEDICAL CENTER; TEL AVIV UNIVERSITY; BEN GURION UNIVERSITY; SOROKA MEDICAL CENTER		2025-01-03	CASE REPORT; ANTI-LGI1 AUTOIMMUNE ENCEPHALITIS; COVID-19 VACCINATION; COVID-19 VACCINATION ADVERSE EFFECT; AUTOIMMUNE ENCEPHALITIS (AE); LEUCINE-RICH	CASE REPORT; ANTI-LGI1 AUTOIMMUNE ENCEPHALITIS; COVID-19 VACCINATION; COVID-19 VACCINATION ADVERSE EFFECT; AUTOIMMUNE ENCEPHALITIS (AE)	10.3389/fimmu.2021.813487	ARTICLE			YAIRZL@CLALIT.ORG.IL					YL3TJ			LEUCINE-RICH		FRONT IMMUNOL	FRONT. IMMUNOL.	ENGLISH	21	GOLD, GREEN PUBLISHED	IFERGANE, GAL/0000-0001-7450-3776; HOREV, ANAT/0000-0001-7898-8272	AVENUE DU TRIBUNAL FEDERAL 34, LAUSANNE, CH-1015, SWITZERLAND	JAN 5	4	LAUSANNE	35069602		J	FRONTIERS MEDIA SA	2022	GADOTH, AVI/KZY-0924-2024; IFERGANE, GAL/AAD-3653-2019; HOREV, ANAT/AAB-4919-2021	ZLOTNIK, Y (CORRESPONDING AUTHOR), SOROKA UNIV, MED CTR, DEPT NEUROL, BEER SHEVA, ISRAEL.	IMMUNOLOGY			1664-3224	FRONTIERS IN IMMUNOLOGY
PRADHAN S;KUMAR R;GUPTA RK	PRADHAN, S;KUMAR, R;GUPTA, RK	ANGELERI F, 1999, EPILEPSIA, V40, P1222, DOI 10.1111/J.1528-1157.1999.TB00850.X;ANONYMOUS, 1993, EPILEPSIA, V34, P592;ARTS WFM, 1988, EPILEPSIA, V29, P244, DOI 10.1111/J.1528-1157.1988.TB03713.X;CALLAGHAN N, 1988, NEW ENGL J MED, V318, P942, DOI 10.1056/NEJM198804143181502;CARPIO A, 1998, EPILEPSIA, V39, P1025, DOI 10.1111/J.1528-1157.1998.TB01287.X;DEBITTENCOURT PRM, 1996, EPILEPSIA, V37, P1121,…	OBJECTIVES - SOME PATIENTS WITH NEUROCYSTICERCOSIS (NCC) DEVELOP PERILESIONAL GLIOSIS DURING THE COURSE OF HEALING AND CARRY POOR PROGNOSIS FOR THE SEIZURE CONTROL. WE EVALUATED THE CLINICAL STATUS OF THESE PATIENTS DURING COMPLETE CONTROL OF THEIR ORIGINAL SEIZURES ON ANTI-EPILEPTIC DRUGS (AED). MATERIAL AND METHODS - WE STUDIED 172 PATIENTS WITH SOLITARY NCC, 45 WITH PERILESIONAL GLIOSIS AS VIS…				260	SANJAY GANDHI POSTGRAD INST MED SCI, DEPT NEUROL, LUCKNOW 226014, UTTAR PRADESH, INDIA.; SANJAY GANDHI POSTGRAD INST MED SCI, DEPT RADIOL, LUCKNOW 226014, UTTAR PRADESH, INDIA.;	SANJAY GANDHI POSTGRADUATE INSTITUTE OF MEDICAL SCIENCES; SANJAY GANDHI POSTGRADUATE INSTITUTE OF MEDICAL SCIENCES		2025-01-03	EPILEPSY; SEIZURES; NEUROCYSTICERCOSIS; HEADACHE; SYMPTOMS; GLIOSIS; GRANULOMA; MAGNETIZATION-TRANSFER; RISK-FACTORS; PERILESIONAL GLIOSIS; CYSTICERCOSIS; WITHDRAWAL; EPIDEMIOLOGY; ASTROCYTES; DRUGS	EPILEPSY; SEIZURES; NEUROCYSTICERCOSIS; HEADACHE; SYMPTOMS; GLIOSIS; GRANULOMA	10.1034/j.1600-0404.2003.01380.x	ARTICLE		1600-0404	SPRADHAN@SGPGI.AC.IN	266				663MB			MAGNETIZATION-TRANSFER; RISK-FACTORS; PERILESIONAL GLIOSIS; CYSTICERCOSIS; WITHDRAWAL; EPIDEMIOLOGY; ASTROCYTES; DRUGS	4	ACTA NEUROL SCAND	ACTA NEUROL. SCAND.	ENGLISH	24	GOLD		111 RIVER ST, HOBOKEN 07030-5774, NJ USA	APR	7	HOBOKEN	12675699		J	WILEY	2003		SANJAY GANDHI POSTGRAD INST MED SCI, DEPT NEUROL, RAEBARELI RD, LUCKNOW 226014, UTTAR PRADESH, INDIA.	NEUROSCIENCES & NEUROLOGY			0001-6314	ACTA NEUROLOGICA SCANDINAVICA
AOKI KR	AOKI, KR	ACQUADRO MA, 1994, ANESTHESIOLOGY, V80, P705, DOI 10.1097/00000542-199403000-00041;ALDERSON K, 1991, NEUROLOGY, V41, P1800, DOI 10.1212/WNL.41.11.1800;AOKI KR, 1999, EUR J NEUROL, V6, PS3, DOI 10.1111/J.1468-1331.1999.TB00032.X;AOKI KR, 1998, PAIN DIGEST, V8, P337;AOKI R, 1999, NEUROLOGY, V52, PA521;ATASSI MZ, 1999, CRIT REV IMMUNOL, V19, P219;BARWOOD S, 2000, DEV MED CHILD NEUROL, V42, P116, DOI…	BOTULINUM TOXIN PREPARATIONS CAN PROVIDE PATIENTS WITH A THERAPEUTIC MODALITY THAT MAY IMPROVE BOTH THEIR MEDICAL CONDITION AND QUALITY OF LIFE. THE MECHANISM OF ACTION OF THE VARIOUS BOTULINUM TOXIN PREPARATIONS AND SEROTYPES IS SIMILAR: THEY ALL BLOCK NEUROTRANSMITTER RELEASE. THE MAJORITY OF CLINICAL CONDITIONS TREATED ARE BASED UPON THE TARGETED TEMPORARY CHEMODENERVATION OF THE SELECTED ORGA…				S3	ALLERGAN PHARMACEUT INC, IRVINE, CA 92623 USA.;	ABBVIE; ALLERGAN		2025-01-03	BOTOX (R); DYSPORT (R); MYOBLOC (TM) CHEMODENERVATION; ANALGESIA; SAFETY MARGIN; BOTULINUM TOXIN TYPE A; BOTULINUM TOXIN TYPE B; NEUROTOXIN TYPE-A; MYOFASCIAL PAIN SYNDROME; TENSION-TYPE HEADACHE; CHRONIC ANAL-FISSURE; DOUBLE-BLIND; CLOSTRIDIUM-BOTULINUM; CERVICAL DYSTONIA; SPASMODIC TORTICOLLIS; ABDUCENS MOTONEURONS; HEMIFACIAL SPASM	BOTOX (R); DYSPORT (R); MYOBLOC (TM) CHEMODENERVATION; ANALGESIA; SAFETY MARGIN; BOTULINUM TOXIN TYPE A; BOTULINUM TOXIN TYPE B		ARTICLE		1432-1459		S10				430NZ			NEUROTOXIN TYPE-A; MYOFASCIAL PAIN SYNDROME; TENSION-TYPE HEADACHE; CHRONIC ANAL-FISSURE; DOUBLE-BLIND; CLOSTRIDIUM-BOTULINUM; CERVICAL DYSTONIA; SPASMODIC TORTICOLLIS; ABDUCENS MOTONEURONS; HEMIFACIAL SPASM		J NEUROL	J. NEUROL.	ENGLISH	81			TIERGARTENSTRASSE 17, D-69121 HEIDELBERG, GERMANY	APR	8	HEIDELBERG			J	SPRINGER HEIDELBERG	2001		ALLERGAN PHARMACEUT INC, IRVINE, CA 92623 USA.	NEUROSCIENCES & NEUROLOGY			0340-5354	JOURNAL OF NEUROLOGY
RIEDER CRM;ZIOMKOWSKI SC	RIEDER, CRM;ZIOMKOWSKI, SC	BERGER JR, 1998, J NEUROVIROL, V4, P59, DOI 10.3109/13550289809113482;BERGER JR, 1988, NEUROLOGY, V38, P1060, DOI 10.1212/WNL.38.7.1060;BERGER JR, 1999, SEMIN NEUROL, V19, P193, DOI 10.1055/S-2008-1040837;BHATIA KP, 1996, J NEUROL, V243, P91;CLIFFORD DB, 1999, NEUROLOGY, V52, P623, DOI 10.1212/WNL.52.3.623;DE LUCA A, 2001, J NEUROVIROL, V7, P364;DEUSCHL G., 1998, PARKINSONS DIS MOVEM, P419;FONTOU…	PROGRESSIVE MULTIFOCAL LEUKOENCEPHALOPATHY(PML) IS CAUSED BY REPLICATION OF JC VIRUS IN OLIGODENDROCYTES OF IMMUNOCOMPROMISED PATIENTS. COMMON MANIFESTATIONS ARE FOCAL MOTOR AND SENSORY DEFICITS, GAIT ABNORMALITIES, SPEECH AND LANGUAGE DISTURBANCES, COGNITIVE DISORDERS, HEADACHE, AND VISUAL IMPAIRMENT. ALTHOUGH THE OCCURRENCE OF MOVEMENT DISORDERS IS RARE IN PML, BRADYKINESIA, RIGIDITY, DYSTONIA,…				150	HOSP CLIN PORTO ALEGRE, DEPT NEUROL, PORTO ALEGRE, RS, BRAZIL.;			2025-01-03	PROGRESSIVE MULTIFOCAL LEUKOENCEPHALOPATHY; TREMOR; MOVEMENT DISORDERS; AIDS; MIDBRAIN INFARCTION; HIV-INFECTION; ATAXIA	PROGRESSIVE MULTIFOCAL LEUKOENCEPHALOPATHY; TREMOR; MOVEMENT DISORDERS; AIDS	10.1590/S0004-282X2005000100027	ARTICLE			CRIEDER@LOGIC.COM.BR	153				912TV			MIDBRAIN INFARCTION; HIV-INFECTION; ATAXIA	1	ARQ NEURO-PSIQUIAT	ARQ. NEURO-PSIQUIATR.	ENGLISH	19	GOLD, GREEN SUBMITTED	RIEDER, CARLOS ROBERTO DE MELLO/0000-0003-2950-7211	PR AMADEU AMARAL 47/33, 01327-010 SAO PAULO SP, BRAZIL	MAR	4	SAO PAULO SP	15830082		J	ASSOC ARQUIVOS DE NEURO- PSIQUIATRIA	2005	RIEDER, CARLOS ROBERTO DE MELLO/O-6600-2018	RIEDER, CRM (CORRESPONDING AUTHOR), HOSP CLIN PORTO ALEGRE, DEPT NEUROL, PORTO ALEGRE, RS, BRAZIL.	NEUROSCIENCES & NEUROLOGY; PSYCHIATRY			0004-282X	ARQUIVOS DE NEURO-PSIQUIATRIA
CHEN LW;CHENG JF;CHANG TM;HSU MH;HUANG CC;CHANG YC	CHEN, LI-WEN;CHENG, JU-FANG;CHANG, TUNG-MING;HSU, MEI-HSIN;HUANG, CHAO-CHING;CHANG, YING-CHAO	ANLAR B, 2003, NEUROPEDIATRICS, V34, P194;ARKTOUT S, 2020, INT J RADIOL IMAGING TECHNOL., V6, P063, DOI 10.23937/2572-3235.1510063, DOI 10.23937/2572-3235.1510063;BANKS JL, 2007, STROKE, V38, P1091, DOI 10.1161/01.STR.0000258355.23810.C6;BAUMANN M, 2015, J NEUROL NEUROSUR PS, V86, P265, DOI 10.1136/JNNP-2014-308346;BEATTY C, 2016, PEDIATR NEUROL, V57, P64, DOI 10.1016/J.PEDIATRNEUROL.2016.01.003;…	BACKGROUND: ACUTE DISSEMINATED ENCEPHALOMYELITIS (ADEM) IS AN IMMUNE-MEDIATED ENCEPHALOPATHY WITH HET-EROGENEOUS DISEASE COURSES. HOWEVER, CLINICAL CHARACTERISTICS FOR A PROGNOSTICATION OF FUNCTIONAL RECOVERY FROM ACUTE EPISODES OF ADEM REMAIN LIMITED. THE STUDY AIMS TO CHARACTERIZE THE CLINICAL PRESENTATIONS AND NEURO-IMAGING FINDINGS OF CHILDREN WITH POOR FUNCTIONAL RECOVERIES FROM ACUTE EPISOD…	104056				NATL CHENG KUNG UNIV, NATL CHENG KUNG UNIV HOSP, COLL MED, DEPT PEDIAT, 138 SHENG LI RD, TAINAN, TAIWAN.; CHANGHUA CHRISTIAN CHILDRENS HOSP, DEPT PEDIAT, 320 XUGUANG RD, CHANGHUA, CHANGHUA COUNTY, TAIWAN.; NATL YANG MING CHIAO TUNG UNIV, COLL BIOL SCI & TECHNOL, DEPT BIOL SCI & TECHNOL, 1001 DAXUE RD, HSINCHU, TAIWAN.; CHANG GUNG UNIV, KAOHSIUNG CHANG GUNG MEM HOSP, DEPT PEDIAT, COLL MED, 123 DAP…	NATIONAL CHENG KUNG UNIVERSITY; NATIONAL CHENG KUNG UNIVERSITY HOSPITAL; NATIONAL YANG MING CHIAO TUNG UNIVERSITY; CHANG GUNG UNIVERSITY; CHANG GUNG MEMORIAL HOSPITAL; TAIPEI MEDICAL UNIVERSITY		2025-01-03	ACUTE DEMYELINATING ENCEPHALOMYELITIS; PEDIATRIC; OUTCOME; MOVEMENT DISORDER; CEREBELLUM; CNS INFLAMMATORY DEMYELINATION; MULTIPLE-SCLEROSIS; FEBRILE MYOCLONUS; ADEM; OUTCOMES; COHORT	ACUTE DEMYELINATING ENCEPHALOMYELITIS; PEDIATRIC; OUTCOME; MOVEMENT DISORDER; CEREBELLUM	10.1016/j.msard.2022.104056	ARTICLE	JUL 2022	2211-0356	YCCHAO@CGMH.ORG.TW			TAIWAN CHILD NEUROLOGY SOCIETY	THIS WORK WAS SUPPORTED BY THE TAIWAN CHILD NEUROLOGY SOCIETY. THE FUNDING SOURCE HAD NO ROLES IN THE DESIGN AND CONDUCT OF THE STUDY; MANAGEMENT, ANALYSIS, AND INTERPRETATION OF THE DATA; PREPARA-TION, REVIEW, OR APPROVAL OF THE MANUSCRIPT; AND DECISION TO SUBMIT THE MANUSCRIPT FOR PUBLICATION.	3P9LO			CNS INFLAMMATORY DEMYELINATION; MULTIPLE-SCLEROSIS; FEBRILE MYOCLONUS; CEREBELLUM; ADEM; OUTCOMES; COHORT		MULT SCLER RELAT DIS	MULT. SCLER. RELAT. DISORD.	ENGLISH	37			THE BOULEVARD, LANGFORD LANE, KIDLINGTON, OXFORD OX5 1GB, OXON, ENGLAND	OCT	6	OXFORD	35878513		J	ELSEVIER SCI LTD	2022		CHANG, YC (CORRESPONDING AUTHOR), CHANG GUNG UNIV, KAOHSIUNG CHANG GUNG MEM HOSP, DEPT PEDIAT, COLL MED, 123 DAPI RD, KAOHSIUNG 833, TAIWAN.	NEUROSCIENCES & NEUROLOGY			2211-0348	MULTIPLE SCLEROSIS AND RELATED DISORDERS
IMERCI A;ROGERS KJ;PARGAS C;SEES JP;MILLER F	IMERCI, A.;ROGERS, K. J.;PARGAS, C.;SEES, J. P.;MILLER, F.	ALBRIGHT AL, 2006, J NEUROSURG, V104, P233, DOI 10.3171/PED.2006.104.4.233;ALBRIGHT AL, 1998, J NEUROSURG, V88, P73, DOI 10.3171/JNS.1998.88.1.0073;ALBRIGHT AL, 1993, JAMA-J AM MED ASSOC, V270, P2475, DOI 10.1001/JAMA.270.20.2475;ALDEN TD, 2002, CHILD NERV SYST, V18, P522, DOI 10.1007/S00381-002-0634-8;BAYHAN IA, 2016, J PEDIATR ORTHOPED, V36, P305, DOI 10.1097/BPO.0000000000000443;BONOUVRIÉ LA, …	PURPOSE INTRATHECAL BACLOFEN (ITB) TREATMENT IS USED WITH INCREASING FREQUENCY IN THE CEREBRAL PALSY POPULATION. WE DESCRIBE THE COMPLICATIONS OF ITB TREATMENT, THE INCIDENCE OF COMPLICATIONS, AND OUR EXPERIENCE WITH THEIR TREATMENT. METHODS IN A PERIOD OF 15 YEARS, 341 PAEDIATRIC PATIENTS WITH CEREBRAL PALSY TREATED WITH ITB WERE EVALUATED. DEVICE PROBLEMS ASSOCIATED WITH THE CATHETER OR PUMP, O…				529	ALFRED I DUPONT HOSP CHILDREN, DEPT ORTHOPAED SURG, 1600 ROCKLAND RD, DELAWARE, OH 19803 USA.;	NEMOURS ALFRED I. DUPONT HOSPITAL FOR CHILDREN		2025-01-03	CEREBRAL PALSY; COMPLICATION; INTRATHECAL BACLOFEN; THERAPY; MANAGEMENT; CHILDREN; INFUSION; INFECTIONS; WITHDRAWAL; SPASTICITY; DYSTONIA	CEREBRAL PALSY; COMPLICATION; INTRATHECAL BACLOFEN	10.1302/1863-2548.13.190112	ARTICLE		1863-2548	FREEMAN.MILLER@GMAIL.COM	535				JE3CC			THERAPY; MANAGEMENT; CHILDREN; INFUSION; INFECTIONS; WITHDRAWAL; SPASTICITY; DYSTONIA	5	J CHILD ORTHOP	J. CHILD. ORTHOP.	ENGLISH	34	GREEN PUBLISHED, GOLD	ROGERS, KENNETH/0000-0003-4157-6009	22 BUCKINGHAM STREET, LONDON WC2N 6ET, ENGLAND	OCT	7	LONDON	31695821		J	BRITISH EDITORIAL SOC BONE JOINT SURGERY	2019		MILLER, F (CORRESPONDING AUTHOR), ALFRED I DUPONT HOSP CHILDREN, DEPT ORTHOPAED SURG, 1600 ROCKLAND RD, DELAWARE, OH 19803 USA.	ORTHOPEDICS; PEDIATRICS			1863-2521	JOURNAL OF CHILDRENS ORTHOPAEDICS
KOC F;AKGUL E;DEMIRKIRAN M	KOC, FILIZ;AKGUL, EROL;DEMIRKIRAN, MELTEM	CATALTEPE O, 1991, TURK NOROSIRURUJI DE, V2, P50;DEFER GL, 1994, J NEUROL NEUROSUR PS, V57, P987, DOI 10.1136/JNNP.57.8.987;FINDLEY LJ, 1980, BRIT MED J, V281, P1043, DOI 10.1136/BMJ.281.6247.1043;FIORELLA D, 2006, NEUROSURGERY S3, V59, P163;KRAUSS JK, 1999, CLIN NEUROL NEUROSUR, V101, P92, DOI 10.1016/S0303-8467(99)00020-7;LEE SJ, 2008, MOVEMENT DISORD, V23, P2094, DOI 10.1002/MDS.22213;LING MJ,…	ARTERIOVENOUS MALFORMATION (AVM) IS A CONGENITAL DISORDER CONSISTING OF A CONNECTION BETWEEN VEINS AND ARTERIES. CLINICAL FINDINGS MAY BE HEADACHE, VERTIGO, EPILEPSY, HEMIPARESIS, SPEECH DISTURBANCE, AND CONFUSION. INVOLUNTARY MOVEMENTS HAVE RARELY BEEN REPORTED IN AVMS. A 12-YEAR-OLD MALE PATIENT WITH A 3-YEAR HISTORY OF TREMOR IN ASSOCIATION WITH A THALAMIC AVM WAS REPORTED. THE LESION WAS LOCA…				36	CUKUROVA UNIV, DEPT NEUROL, SCH MED, ADANA, TURKEY.; CUKUROVA UNIV, DEPT RADIOL, SCH MED, ADANA, TURKEY.;	CUKUROVA UNIVERSITY; CUKUROVA UNIVERSITY		2025-01-03	ARTERIOVENOUS MALFORMATION; AVM; DYSTONIA; TREMOR; THALAMUS; REST TREMOR; HEMORRHAGE; BRAIN	ARTERIOVENOUS MALFORMATION; AVM; DYSTONIA; TREMOR; THALAMUS	10.1097/WNQ.0b013e3181cddf0c	ARTICLE			KOC.FILIZ@GMIAL.COM	38				568AA			REST TREMOR; HEMORRHAGE; BRAIN	1	NEUROSURG QUART	NEUROSURG. Q.	ENGLISH	14		DEMIRKIRAN, DURUHAN MELTEM/0000-0002-4649-5315; AKGUL, EROL/0000-0003-0020-3759	530 WALNUT ST, PHILADELPHIA, PA 19106-3621 USA	MAR 10	3	PHILADELPHIA			J	LIPPINCOTT WILLIAMS & WILKINS	2010	KOC, FILIZ/JAN-7182-2023; DEMIRKIRAN, DURUHAN MELTEM/E-9078-2018; AKGUL, EROL/A-3401-2016	KOC, F (CORRESPONDING AUTHOR), CUKUROVA UNIV, DEPT NEUROL, SCH MED, ADANA, TURKEY.	NEUROSCIENCES & NEUROLOGY; SURGERY			1050-6438	NEUROSURGERY QUARTERLY
MORGAN JC;IYER SS;MOSER ET;SINGER C;SETHI KD	MORGAN, JC;IYER, SS;MOSER, ET;SINGER, C;SETHI, KD	ALLERGAN PHARMACEUTICALS, 2004, BOTOX PACK INS;CERSÓSIMO MG, 2004, CLIN NEUROPHARMACOL, V27, P6, DOI 10.1097/00002826-200401000-00004;FERTL E, 2000, EUR NEUROL, V44, P139, DOI 10.1159/000008222;FUINUCANE AK, 1994, NEUROL CLIN, V12, P637;GARZA JJ, 2003, J PEDIATR SURG, V38, P511, DOI 10.1053/JPSU.2003.50090;HILDEBRAND G, 1961, P SOC EXP BIOL MED, V107, P284, DOI 10.3181/00379727-107-26604;LANGE DJ…	BOTULINUM TOXIN A (BTXA) IS WIDELY USED FOR COSMETIC PURPOSES, HEADACHES, DYSTONIA, SPASTICITY, PAIN AND OTHER ON AND OFF LABEL USES. DESPITE THE WIDESPREAD USE OF BTXA IN WOMEN OF CHILDBEARING POTENTIAL, THERE ARE FEW DATA ON THE EFFECTS OF THIS DRUG ON PREGNANT WOMEN AND THE FETUS. THE GOAL OF THIS STUDY WAS TO SURVEY PHYSICIANS WHO USE BTXA, TO DETERMINE THEIR EXPERIENCE WITH PREGNANT WOMEN. W…				117	MED COLL GEORGIA, DEPT NEUROL, MOVEMENT DISORDERS PROGRAM, AUGUSTA, GA 30912 USA.; UNIV MIAMI, SCH MED, DEPT NEUROL, MIAMI, FL USA.;	UNIVERSITY SYSTEM OF GEORGIA; AUGUSTA UNIVERSITY; UNIVERSITY OF MIAMI		2025-01-03	SINGLE-FIBER EMG; INJECTION		10.1136/jnnp.2005.063792	ARTICLE			JMORGAN@MCG.EDU	119				997EJ			SINGLE-FIBER EMG; INJECTION	1	J NEUROL NEUROSUR PS	J. NEUROL. NEUROSURG. PSYCHIATRY	ENGLISH	19	GREEN PUBLISHED, BRONZE		BRITISH MED ASSOC HOUSE, TAVISTOCK SQUARE, LONDON WC1H 9JR, ENGLAND	JAN	3	LONDON	16361610		J	B M J PUBLISHING GROUP	2006	SINGER, CARLOS/AAI-6643-2020	MORGAN, JC (CORRESPONDING AUTHOR), MED COLL GEORGIA, DEPT NEUROL, MOVEMENT DISORDERS PROGRAM, 1429 HARPER ST,HF-1121, AUGUSTA, GA 30912 USA.	NEUROSCIENCES & NEUROLOGY; PSYCHIATRY; SURGERY			0022-3050	JOURNAL OF NEUROLOGY NEUROSURGERY AND PSYCHIATRY
LANIER-BOHAN EM;HEATH SL	LANIER-BOHAN, ELAINE M.;HEATH, SUSAN L.	ALBERTS MS, 1989, INT J PSYCHIAT MED, V19, P91;BILOTTA F, 2013, CURR OPIN ANESTHESIO, V26, P517, DOI 10.1097/01.ACO.0000432513.92822.C2;DEUSCHL G, 2006, MOVEMENT DISORD, V21, PS219, DOI 10.1002/MDS.20957;DEVINE EC, 1986, RES NURS HEALTH, V9, P89, DOI 10.1002/NUR.4770090204;DEVINE EC, 1983, NURS RES, V32, P267;DI BLASI Z, 2001, LANCET, V357, P757, DOI 10.1016/S0140-6736(00)04169-6;DURITY M B, 2000…	DEEP BRAIN STIMULATION (DBS) HAS DEVELOPED INTO AN IMPORTANT THERAPY FOR PARKINSON DISEASE, ESSENTIAL TREMOR, AND DYSTONIA WITH MORE NURSES IN VARIED SETTINGS OFTEN PREPARING PATIENTS AND FAMILIES FOR THIS TYPE OF SURGERY. THIS EXPLORATORY STUDY SOUGHT TO OBTAIN PATIENT AND CAREGIVER PERSPECTIVES OF THE CURRENT DBS TEACHING FOR PARKINSON DISEASE, ESSENTIAL TREMOR, AND DYSTONIA; TO IMPROVE THE TEA…				247	SAN FRANCISCO VA MED CTR, PARKINSONS DIS RES EDUC & CLIN CTR, SAN FRANCISCO, CA 94121 USA.; UNIV CALIF SAN FRANCISCO, SCH NURSING, SAN FRANCISCO, CA 94143 USA.;	US DEPARTMENT OF VETERANS AFFAIRS; VETERANS HEALTH ADMINISTRATION (VHA); SAN FRANCISCO VA MEDICAL CENTER; UNIVERSITY OF CALIFORNIA SYSTEM; UNIVERSITY OF CALIFORNIA SAN FRANCISCO		2025-01-03	DEEP BRAIN STIMULATION; DYSTONIA; ESSENTIAL TREMOR; PARKINSON DISEASE; PREOPERATIVE TEACHING; PRIMARY HEADACHE DISORDERS; PSYCHOEDUCATIONAL INTERVENTIONS; PARKINSON-DISEASE; NUCLEUS; NEUROSTIMULATION; NEUROMODULATION; METAANALYSIS; MECHANISMS; HISTORY; COST	DEEP BRAIN STIMULATION; DYSTONIA; ESSENTIAL TREMOR; PARKINSON DISEASE; PREOPERATIVE TEACHING	10.1097/JNN.0000000000000221	ARTICLE		1945-2810	ELAINELB1949@GMAIL.COM	255				DX4BT			PRIMARY HEADACHE DISORDERS; PSYCHOEDUCATIONAL INTERVENTIONS; PARKINSON-DISEASE; NUCLEUS; NEUROSTIMULATION; NEUROMODULATION; METAANALYSIS; MECHANISMS; HISTORY; COST	5	J NEUROSCI NURS	J. NEUROSCI. NURS.	ENGLISH	29			TWO COMMERCE SQ, 2001 MARKET ST, PHILADELPHIA, PA 19103 USA	OCT	9	PHILADELPHIA	27579958		J	LIPPINCOTT WILLIAMS & WILKINS	2016		LANIER-BOHAN, EM (CORRESPONDING AUTHOR), SAN FRANCISCO VA MED CTR, PARKINSONS DIS RES EDUC & CLIN CTR, SAN FRANCISCO, CA 94121 USA.; LANIER-BOHAN, EM (CORRESPONDING AUTHOR), UNIV CALIF SAN FRANCISCO, SCH NURSING, SAN FRANCISCO, CA 94143 USA.	NEUROSCIENCES & NEUROLOGY; NURSING			0888-0395	JOURNAL OF NEUROSCIENCE NURSING
JANKOVIC J;CARRUTHERS J;NAUMANN M;OGILVIE P;BOODHOO T;ATTAR M;GUPTA S;SINGH R;SOLIMAN J;YUSHMANOVA I;BRIN MF;SHEN J	JANKOVIC, J;CARRUTHERS, JEAN;NAUMANN, MARKUS;OGILVIE, PATRICIA;BOODHOO, TERRY;ATTAR, MAYSSA;GUPTA, SWATI;SINGH, RITU;SOLIMAN, JOHN;YUSHMANOVA, IRINA;BRIN MF;SHEN, JIE	ALBRECHT P, 2019, NEUROLOGY, V93, P767, DOI 10.1212/WNL.0000000000008378;ALBRECHT P, 2019, NEUROLOGY, V92, PE48, DOI 10.1212/WNL.0000000000006688;ANONYMOUS, 2021, EMGALITY;ANONYMOUS, 2021, AJOVY;ANONYMOUS, 2021, INFORMATION FOR THE PATIENT;ANONYMOUS, 2020, BOTOX COSMETIC;ANONYMOUS, 2021, AIMOVIG;ANONYMOUS, 2021, BOTOX ONABOTULINUMTO;ANONYMOUS, 2021, XEOMIN;AURORA SK, 2007, HEADACHE, V47, P486, DO…	THOUGH THE FORMATION OF NEUTRALIZING ANTIBODIES (NABS) DURING TREATMENT WITH BOTULINUM NEUROTOXIN IS RARE, THEIR PRESENCE MAY NONETHELESS AFFECT THE BIOLOGICAL ACTIVITY OF BOTULINUM TOXIN AND NEGATIVELY IMPACT CLINICAL RESPONSE. THE GOAL OF THIS UPDATED META-ANALYSIS WAS TO EVALUATE AND CHARACTERIZE THE RATE OF NAB FORMATION USING AN EXPANDED DATASET COMPOSED OF 33 PROSPECTIVE PLACEBO-CONTROLLED …	342				BAYLOR COLL MED, HOUSTON, TX 77030 USA.; UNIV BRITISH COLUMBIA, DEPT OPHTHALMOL, VANCOUVER, BC V6T 1Z4, CANADA.; JEAN CARRUTHERS COSMET SURG INC, VANCOUVER, BC V5Z 4E1, CANADA.; UNIV HOSP, DEPT NEUROL & CLIN NEUROPHYSIOL, D-86156 AUGSBURG, GERMANY.; SKIN CONCEPT, D-80333 MUNICH, GERMANY.; ABBVIE, IRVINE, CA 92612 USA.; UNIV CALIF IRVINE, DEPT NEUROL, IRVINE, CA 92697 USA.;	BAYLOR COLLEGE OF MEDICINE; UNIVERSITY OF BRITISH COLUMBIA; ABBVIE; UNIVERSITY OF CALIFORNIA SYSTEM; UNIVERSITY OF CALIFORNIA IRVINE		2025-01-03	AESTHETICS; BLEPHAROSPASM; CERVICAL DYSTONIA; HYPERHIDROSIS; MIGRAINE DISORDERS; SPASTICITY; BLADDER; OVERACTIVE; NEUROTOXINS; TYPE A BOTULINUM TOXINS; TOXIN TYPE-A; CROWS FEET LINES; NEUROGENIC DETRUSOR OVERACTIVITY; PRIMARY AXILLARY HYPERHIDROSIS; CHRONIC DAILY HEADACHE; BOTULINUM-TOXIN; DOUBLE-BLIND; URINARY-INCONTINENCE; PROPHYLACTIC TREATMENT	AESTHETICS; BLEPHAROSPASM; CERVICAL DYSTONIA; HYPERHIDROSIS; MIGRAINE DISORDERS; SPASTICITY; BLADDER; OVERACTIVE; NEUROTOXINS; TYPE A BOTULINUM TOXINS	10.3390/toxins15050342	ARTICLE		2072-6651	SHENJ@ABBVIE.COM			ABBVIE	ABBVIE FUNDED THIS STUDY AND PARTICIPATED IN THE STUDY DESIGN, RESEARCH, ANALYSIS, DATA COLLECTION, INTERPRETATION OF DATA, REVIEWING, AND APPROVAL OF THE PUBLICATION. ALL AUTHORS HAD ACCESS TO THE RELEVANT DATA AND PARTICIPATED IN THE DRAFTING, REVIEW, AND APPROVAL OF THIS PUBLICATION. NO HONORARIA OR PAYMENTS WERE MADE FOR AUTHORSHIP. MEDICAL WRITING ASSISTANCE WAS PROVIDED TO THE AUTHORS BY RE…	H5UM9			TOXIN TYPE-A; CROWS FEET LINES; NEUROGENIC DETRUSOR OVERACTIVITY; PRIMARY AXILLARY HYPERHIDROSIS; CHRONIC DAILY HEADACHE; BOTULINUM-TOXIN; DOUBLE-BLIND; URINARY-INCONTINENCE; PROPHYLACTIC TREATMENT; CERVICAL DYSTONIA	5	TOXINS	TOXINS	ENGLISH	60	GREEN PUBLISHED, GOLD	GUPTA, SWATI/0000-0002-3727-6647	ST ALBAN-ANLAGE 66, CH-4052 BASEL, SWITZERLAND	MAY 17	16	BASEL	37235376		J	MDPI	2023	JANKOVIC, J/A-7590-2014	SHEN, J (CORRESPONDING AUTHOR), ABBVIE, IRVINE, CA 92612 USA.	FOOD SCIENCE & TECHNOLOGY; TOXICOLOGY				TOXINS
CATALANO G;CATALANO MC;RODRIGUEZ R	CATALANO, G;CATALANO, MC;RODRIGUEZ, R	AKPAFFIONG M J, 1991, PSYCHIATRIC QUARTERLY (NEW YORK), V62, P299;ARANA CW, 1995, COMPREHENSIVE TXB PS, P1919;BELTRAN RS, 1995, PEDIATR NEUROL, V12, P354, DOI 10.1016/0887-8994(95)00050-P;CARDOSO FEC, 1993, MOVEMENT DISORD, V8, P175, DOI 10.1002/MDS.870080210;CHOYKWONG M, 1990, NEUROLOGY, V40, P863, DOI 10.1212/WNL.40.5.863-A;CHOYKWONG M, 1989, NEUROLOGY, V39, P996, DOI 10.1212/WNL.39.7.996-A;DAR…	COCAINE IS A SUBSTANCE THAT HAS SIGNIFICANT CENTRAL STIMULANT ACTION IN THE CENTRAL NERVOUS SYSTEM. AS COCAINE ABUSE SPREADS THROUGHOUT SOCIETY, MANY NEUROLOGIC SIDE EFFECTS ARE APPEARING WITH INCREASING FREQUENCY. THESE SIDE EFFECTS INCLUDE SEIZURES, TREMOR, FOCAL NEUROLOGIC DEFICITS, HEADACHE, AND DIZZINESS. RECENTLY, THERE HAVE BEEN REPORTS OF MOVEMENT DISORDERS ASSOCIATED WITH COCAINE USE. CO…				1050	UNIV S FLORIDA, COLL MED, DEPT PSYCHIAT & BEHAV SCI, TAMPA, FL USA.; JAMES A HALEY VET HOSP, PSYCHIAT SERV, TAMPA, FL 33612 USA.;	STATE UNIVERSITY SYSTEM OF FLORIDA; UNIVERSITY OF SOUTH FLORIDA; US DEPARTMENT OF VETERANS AFFAIRS; VETERANS HEALTH ADMINISTRATION (VHA); JAMES A. HALEY VETERANS HOSPITAL		2025-01-03	COMPLICATIONS; WITHDRAWAL		10.1097/00007611-199710000-00017	ARTICLE		1541-8243		1052				YB564			COMPLICATIONS; WITHDRAWAL	10	SOUTH MED J	SOUTH.MED.J.	ENGLISH	18			TWO COMMERCE SQ, 2001 MARKET ST, PHILADELPHIA, PA 19103 USA	OCT	3	PHILADELPHIA	9347821		J	LIPPINCOTT WILLIAMS & WILKINS	1997			GENERAL & INTERNAL MEDICINE			0038-4348	SOUTHERN MEDICAL JOURNAL
ANDREWS MB;ADLER DG	ANDREWS, MICHAEL B.;ADLER, DOUGLAS G.	ANONYMOUS, 2018, QUESTIONS AND ANSWERS ON FDA'S ADVERSE EVENT REPORTING SYSTEM (FAERS), CONTENT CURRENT AS OF JUNE 4, 2018.;BACH T, 2001, N-S ARCH PHARMACOL, V363, P146, DOI 10.1007/S002100000299;DIN ATU, 2019, CUREUS J MED SCIENCE, V11, DOI 10.7759/CUREUS.4382;KARAYOL R, 2021, MOL PSYCHIATR, V26, P2334, DOI 10.1038/S41380-020-00994-Y;LEE A, 2010, EXPERT REV ENDOCRINO, V5, P653, DOI 10.1586/EEM.1…	BACKGROUNDWE AIMED TO EXAMINE THE COMMON ADVERSE DRUG REACTIONS (ADRS) OF METOCLOPRAMIDE, FDA-APPROVED FOR TREATING MANY GASTROINTESTINAL CONDITIONS INCLUDING GASTROPARESIS, AND PRUCALOPRIDE, FDA-APPROVED FOR TREATING CHRONIC IDIOPATHIC CONSTIPATION BUT USED OFF-LABEL FOR OTHER GASTROINTESTINAL CONDITIONS INCLUDING GASTROPARESIS.RESEARCH DESIGN AND METHODSTHE FDA ADVERSE EVENT REPORTING SYSTEM (F…				389	VIRGINIA COMMONWEALTH UNIV, RICHMOND, VA USA.; PORTER ADVENTIST HOSP, PEAK GASTROENTEROL, CTR ADV THERAPEUT ENDOSCOPY CATE, DENVER, CO USA.;	VIRGINIA COMMONWEALTH UNIVERSITY		2025-01-03	FAERS; GASTROPARESIS; METOCLOPRAMIDE; PRUCALOPRIDE; TARDIVE DYSKINESIA; ADVERSE EVENTS; RECEPTOR AGONISTS	FAERS; GASTROPARESIS; METOCLOPRAMIDE; PRUCALOPRIDE; TARDIVE DYSKINESIA; ADVERSE EVENTS	10.1080/17474124.2024.2380315	ARTICLE	JUL 2024	1747-4132	DOUGRAHAM2001@GMAIL.COM	395				E3X9T			RECEPTOR AGONISTS	7	EXPERT REV GASTROENT	EXPERT REV. GASTROENTEROL. HEPATOL.	ENGLISH	17			2-4 PARK SQUARE, MILTON PARK, ABINGDON OR14 4RN, OXON, ENGLAND	JUL 2	7	ABINGDON	38995209		J	TAYLOR & FRANCIS LTD	2024		ADLER, DG (CORRESPONDING AUTHOR), ADVENT HLTH PORTER HOSP, PORTER ADVENTIST HOSP, CTR ADV THERAPEUT ENDOSCOPY CATE, CENTURA HLTH, 2525 SOUTH DOWNING ST, DENVER, CO 80210 USA.	GASTROENTEROLOGY & HEPATOLOGY			1747-4124	EXPERT REVIEW OF GASTROENTEROLOGY & HEPATOLOGY
MENSE S	MENSE, S	ADREANI CM, 1998, J APPL PHYSIOL, V84, P1827, DOI 10.1152/JAPPL.1998.84.6.1827;ALO KM, 1997, PAIN CLINIC, V10, P107;AOKI K R, 2001, J NEUROL, V248 SUPPL 1, P3;AOKI KR, 2003, HEADACHE, V43, PS9;ARGOFF CE, 2002, CLIN J PAIN, V18, PS177, DOI 10.1097/00002508-200211001-00010;ARGOFF CHARLES E., 2003, CURR TREAT OPTIONS NEUROL, V5, P483, DOI 10.1007/S11940-996-0016-8;BLASI J, 1993, NATURE, V365, P160, …	THE VARIOUS SEROTYPES OF BOTULINURN TOXIN (BONT) EXERT THEIR ACTION BY INHIBITING THE EXOCYTOSIS OF ACETYLCHOLINE (ACH) IN CHOLINERGIC NERVE ENDINGS. BONT CLEAVES PROTEINS (E.G. SNAP-25 OR VAMP) THAT ARE NECESSARY FOR THE DOCKING OF THE ACH VESICLE TO THE PRESYNAPTIC MEMBRANE. WITHOUT DOCKING, NO ACH CAN BE RELEASED INTO THE SYNAPTIC CLEFT AND THE INNERVATED STRUCTURE IS PARALYZED. THIS ARTICLE F…				1	UNIV HEIDELBERG, INST ANAT & ZELLBIOL 3, D-69120 HEIDELBERG, GERMANY.;	RUPRECHT KARLS UNIVERSITY HEIDELBERG		2025-01-03	MUSCLE PAIN; MUSCLE TONE; CONTRACTURE; SPASM; ANALGESIA; MYOFASCIAL PAIN; DOUBLE-BLIND; GROUP-III; MUSCLE; SPASTICITY; RECEPTORS; RESPONSES; MANAGEMENT; AFFERENTS; REDUCTION	MUSCLE PAIN; MUSCLE TONE; CONTRACTURE; SPASM; ANALGESIA	10.1007/s00415-004-1102-z	ARTICLE			MENSE@URZ.UNI-HEIDELBERG.DE	7				852NE			MYOFASCIAL PAIN; DOUBLE-BLIND; GROUP-III; MUSCLE; SPASTICITY; RECEPTORS; RESPONSES; MANAGEMENT; AFFERENTS; REDUCTION		J NEUROL	J. NEUROL.	ENGLISH	36		MENSE, SIEGFRIED/0000-0002-6942-7550	TIERGARTENSTRASSE 17, D-69121 HEIDELBERG, GERMANY	FEB	7	HEIDELBERG	14991335		J	SPRINGER HEIDELBERG	2004		MENSE, S (CORRESPONDING AUTHOR), UNIV HEIDELBERG, INST ANAT & ZELLBIOL 3, NEUENHEIMER FELD 307, D-69120 HEIDELBERG, GERMANY.	NEUROSCIENCES & NEUROLOGY			0340-5354	JOURNAL OF NEUROLOGY
LOVICK T	LOVICK, THELMA	ADAMS CE, 2007, COCHRANE DB SYST REV, DOI 10.1002/14651858.CD000284;AN X, 1998, J COMP NEUROL, V401, P455;ASHKAN K, 2013, POSTGRAD MED J, V89, P323, DOI 10.1136/POSTGRADMEDJ-2012-131520;AYSIN B, 2006, 2006 28TH ANNUAL INTERNATIONAL CONFERENCE OF THE IEEE ENGINEERING IN MEDICINE AND BIOLOGY SOCIETY, VOLS 1-15, P1726;CARRIVE P, 1991, EXP BRAIN RES, V84, P599;CARRIVE P, 1991, BRAIN RES, V541, P206, …	NEW FINDINGS WHAT IS THE TOPIC OF THIS REVIEW? THIS ARTICLE REVIEWS DATA FROM STUDIES ON HUMAN PARTICIPANTS AND ANIMAL MODELS SHOWING HOW ELECTRICAL STIMULATION IN DEEP BRAIN STRUCTURES (DEEP BRAIN STIMULATION) CAN INFLUENCE AUTONOMIC FUNCTION. WHAT ADVANCES DOES IT HIGHLIGHT? FOCUSING ON THE CONTROL OF THE CARDIOVASCULAR SYSTEM AND BLADDER FUNCTION, IT HIGHLIGHTS THE POTENTIAL FOR DEVELOPMENT OF…				320	UNIV BRISTOL, BRISTOL BS8 1TD, AVON, ENGLAND.;	UNIVERSITY OF BRISTOL		2025-01-03	MIDBRAIN PERIAQUEDUCTAL GRAY; PREFRONTAL CORTICAL PROJECTIONS; ARTERIAL-BLOOD-PRESSURE; HEART-RATE-VARIABILITY; PARKINSONS-DISEASE; GREY-MATTER; CARDIOVASCULAR-RESPONSES; SUBTHALAMIC STIMULATION; ELECTRICAL-STIMULATION; MYOCARDIAL-INFARCTION		10.1113/expphysiol.2013.072694	ARTICLE		1469-445X	THELMA.LOVICK@BRISTOL.AC.UK	325				AJ4GJ			MIDBRAIN PERIAQUEDUCTAL GRAY; PREFRONTAL CORTICAL PROJECTIONS; ARTERIAL-BLOOD-PRESSURE; HEART-RATE-VARIABILITY; PARKINSONS-DISEASE; GREY-MATTER; CARDIOVASCULAR-RESPONSES; SUBTHALAMIC STIMULATION; ELECTRICAL-STIMULATION; MYOCARDIAL-INFARCTION	2	EXP PHYSIOL	EXP. PHYSIOL.	ENGLISH	55		LOVICK, THELMA/0000-0002-7329-4607	111 RIVER ST, HOBOKEN 07030-5774, NJ USA	FEB 1	6	HOBOKEN	24058185		J	WILEY	2014	LOVICK, THELMA/ABC-1044-2020	LOVICK, T (CORRESPONDING AUTHOR), UNIV BRISTOL, BRISTOL BS8 1TD, AVON, ENGLAND.	PHYSIOLOGY			0958-0670	EXPERIMENTAL PHYSIOLOGY
PARACKA L;KOLLEWE K;WEGNER F;DRESSLER D	PARACKA, LEJLA;KOLLEWE, KATJA;WEGNER, FLORIAN;DRESSLER, DIRK	BAUMANN L, 2003, DERMATOL SURG, V29, P1057, DOI 10.1046/J.1524-4725.2003.29302.X;BAUMGÄRTNER U, 2002, PAIN, V96, P141, DOI 10.1016/S0304-3959(01)00438-9;CARRUTHERS A, 2005, DERMATOL SURG, V31, P1655;DRESSLER D., 2000, BOTULINUM TOXIN THERAPY;DRESSLER D, 2016, J NEURAL TRANSM, V123, P527, DOI 10.1007/S00702-016-1522-9;ELIBOL O, 2007, OPHTHAL PLAST RECONS, V23, P130, DOI 10.1097/IOP.0B013E318030459…	BOTULINUM TOXIN IS NOW USED FOR NUMEROUS INDICATIONS INCLUDING DYSTONIAS, SPASTICITY, CEREBRAL PALSY, HYPERHIDROSIS, COSMETICS AND CHRONIC MIGRAINE. IT HAS TO BE INJECTED INTO ITS TARGET TISSUES THUS CAUSING INJECTION SITE PAIN. WE WANTED TO COMPARE THE EFFICACY OF VARIOUS ANALGESIC INTERVENTIONS SUGGESTED FOR REDUCTION OF INJECTION SITE PAIN. IN 13 HEALTHY CONTROLS, PAIN THRESHOLDS IN THE FINGER…				1213	HANNOVER MED SCH, MOVEMENT DISORDERS SECT, DEPT NEUROL, CARL NEUBERG STR 1, D-30625 HANNOVER, GERMANY.;	HANNOVER MEDICAL SCHOOL		2025-01-03	INJECTION SITE PAIN; ANALGESIA; NITROUS OXIDE/OXYGEN; ICE SPRAY; LOCAL ANAESTHETIC CREAM; FOREARM ISCHAEMIA; HYPERHIDROSIS; REDUCTION; EFFICACY; CREAM	INJECTION SITE PAIN; ANALGESIA; NITROUS OXIDE/OXYGEN; ICE SPRAY; LOCAL ANAESTHETIC CREAM; FOREARM ISCHAEMIA	10.1007/s00702-017-1764-1	ARTICLE		1435-1463	PARACKA.LEJLA@MH-HANNOVER.DE	1216				FI4JU			HYPERHIDROSIS; REDUCTION; EFFICACY; CREAM	10	J NEURAL TRANSM	J. NEURAL TRANSM.	ENGLISH	9			SACHSENPLATZ 4-6, PO BOX 89, A-1201 WIEN, AUSTRIA	OCT	4	WIEN	28741118		J	SPRINGER WIEN	2017		PARACKA, L (CORRESPONDING AUTHOR), HANNOVER MED SCH, MOVEMENT DISORDERS SECT, DEPT NEUROL, CARL NEUBERG STR 1, D-30625 HANNOVER, GERMANY.	NEUROSCIENCES & NEUROLOGY			0300-9564	JOURNAL OF NEURAL TRANSMISSION
SCHWENKREIS P;JANSSEN F;ROMMEL O;PLEGER B;VÖLKER B;HOSBACH I;DERTWINKEL R;MAIER C;TEGENTHOFF M	SCHWENKREIS, P;JANSSEN, F;ROMMEL, O;PLEGER, B;VÖLKER, B;HOSBACH, I;DERTWINKEL, R;MAIER, C;TEGENTHOFF, M	BARRERA P, 1992, CLIN RHEUMATOL, V11, P416, DOI 10.1007/BF02207208;BHATIA KP, 1993, BRAIN, V116, P843, DOI 10.1093/BRAIN/116.4.843;BIRKLEIN F, 2001, PAIN, V94, P1, DOI 10.1016/S0304-3959(01)00393-1;BLUMBERG H., 1994, TXB PAIN, V3RD, P685;CHEN R, 1998, J NEUROSCI, V18, P3443;DASKALAKIS ZJ, 2002, ARCH GEN PSYCHIAT, V59, P347, DOI 10.1001/ARCHPSYC.59.4.347;DI LAZZARO V, 1998, EXP BRAIN RES, V119, P2…	BACKGROUND: COMPLEX REGIONAL PAIN SYNDROME TYPE I ( CRPS I) DEVELOPS AS A CONSEQUENCE OF TRAUMA AFFECTING THE LIMBS, WITHOUT OBVIOUS NERVE LESION. ITS FEATURES INCLUDE PAIN, EDEMA, AUTONOMIC DYSFUNCTION, MOVEMENT DISORDER, AND TROPHIC CHANGES. CNS INVOLVEMENT IS SUGGESTED BY THE SYMPTOMS, BUT THE PATHOPHYSIOLOGY OF CRPS I IS UNKNOWN. OBJECTIVE: TO ASSESS EXCITABILITY CHANGES IN THE MOTOR CORTEX I…				515	RUHR UNIV BOCHUM, BG KLINIKEN BERGMANNSHEIL, DEPT NEUROL, D-44789 BOCHUM, GERMANY.; RUHR UNIV BOCHUM, BG KLINIKEN BERGMANNSHEIL, DEPT ANESTHESIOL INTENS CARE & PAIN TREATMENT, D-4630 BOCHUM, GERMANY.; RUHR UNIV BOCHUM, BG KLINIKEN BERGMANNSHEIL, DEPT PAIN TREATMENT, D-4630 BOCHUM, GERMANY.;	RUHR UNIVERSITY BOCHUM; RUHR UNIVERSITY BOCHUM; RUHR UNIVERSITY BOCHUM		2025-01-03	REFLEX SYMPATHETIC DYSTROPHY; TRANSCRANIAL MAGNETIC STIMULATION; SCIATIC-NERVE INJURY; CORTICAL EXCITABILITY; INHIBITION; DYSTONIA; PATTERNS; ACTIVATION; MODEL; LIMB		10.1212/WNL.61.4.515	ARTICLE				519				715CX			REFLEX SYMPATHETIC DYSTROPHY; TRANSCRANIAL MAGNETIC STIMULATION; SCIATIC-NERVE INJURY; CORTICAL EXCITABILITY; INHIBITION; DYSTONIA; PATTERNS; ACTIVATION; MODEL; LIMB	4	NEUROLOGY	NEUROLOGY	ENGLISH	49			530 WALNUT ST, PHILADELPHIA, PA 19106-3621 USA	AUG 26	6	PHILADELPHIA	12939426		J	LIPPINCOTT WILLIAMS & WILKINS	2003	PLEGER, BURKHARD/JAT-3047-2023	SCHWENKREIS, P (CORRESPONDING AUTHOR), RUHR UNIV BOCHUM, BG KLINIKEN BERGMANNSHEIL, DEPT NEUROL, BUERKLE DE LA CAMP PL 1, D-44789 BOCHUM, GERMANY.	NEUROSCIENCES & NEUROLOGY			0028-3878	NEUROLOGY
CASTIGLIONI C;LÓPEZ I;RIANT F;BERTINI E;TERRACCIANO A	CASTIGLIONI, CLAUDIA;LOPEZ, ISABEL;RIANT, FLORENCE;BERTINI, ENRICO;TERRACCIANO, ALESSANDRA	BHATIA KP, 2011, MOVEMENT DISORD, V26, P1157, DOI 10.1002/MDS.23765;BRUNO MK, 2007, NEUROLOGY, V68, P1782, DOI 10.1212/01.WNL.0000262029.91552.E0;CHEN WJ, 2011, NAT GENET, V43, P1252, DOI 10.1038/NG.1008;CHEN YC, 2011, PLOS ONE, V6, DOI 10.1371/JOURNAL.PONE.0027673;DALE RC, 2012, DEV MED CHILD NEUROL, V54, P958, DOI 10.1111/J.1469-8749.2012.04394.X;DUNCAN CE, 2008, PSYCHIAT GENET, V18, P226, DOI …	PRRT2 GENE MUTATIONS HAVE RECENTLY BEEN IDENTIFIED AS A CAUSATIVE GENE OF PAROXYSMAL KINESIGENIC DYSKINESIA (PKD), A RARE MOVEMENT DISORDER CHARACTERISED BY THE OCCURRENCE OF CHOREA, DYSTONIA OR ATHETOSIS TRIGGERED BY SUDDEN ACTION. SOME PATIENTS HAVE ADDITIONAL INTERMITTENT NEUROLOGIC DISORDERS LIKE INFANTILE CONVULSIONS. THE ASSOCIATION WITH MIGRAINE HAS BEEN RARELY REPORTED IN THIS CONDITION. …				254	CLIN LAS CONDES, DEPT PEDIAT, NEUROL UNIT, SANTIAGO, CHILE.; HOP LARIBOISIERE, LAB GENET MOL, F-75475 PARIS, FRANCE.; BAMBINO GESU CHILDRENS RES HOSP IRCCS, MOL MED LAB, UNIT NEUROMUSCULAR DISORDERS, ROME, ITALY.;	CLINICA LAS CONDES; ASSISTANCE PUBLIQUE HOPITAUX PARIS (APHP); UNIVERSITE PARIS CITE; HOPITAL UNIVERSITAIRE LARIBOISIERE-FERNAND-WIDAL - APHP; IRCCS BAMBINO GESU		2025-01-03	MOVEMENT DISORDERS; HEMIPLEGIC MIGRAINE; NEUROGENETICS; PAROXYSMAL KINESIGENIC DYSKINESIA; MAJOR CAUSE; DISORDERS; MECHANISM	MOVEMENT DISORDERS; HEMIPLEGIC MIGRAINE; NEUROGENETICS; PAROXYSMAL KINESIGENIC DYSKINESIA	10.1016/j.ejpn.2012.10.010	ARTICLE		1532-2130	CCASTIGLIONI@CLC.CL	258		ITALIAN MINISTRY OF HEALTH	WE WANT TO ACKNOWLEDGE A GRANT FROM THE ITALIAN MINISTRY OF HEALTH TO EB, AND AT.	129UW			MAJOR CAUSE; DISORDERS; MECHANISM	3	EUR J PAEDIATR NEURO	EUR. J. PAEDIATR. NEUROL.	ENGLISH	20		CASTIGLIONI, CLAUDIA/0000-0002-1981-7550; RIANT, FLORENCE/0000-0002-8648-2295; LOPEZ SAFFIE, ISABEL/0000-0002-9832-1122; BERTINI, ENRICO/0000-0001-9276-4590	THE BOULEVARD, LANGFORD LANE, KIDLINGTON, OXFORD OX5 1GB, OXON, ENGLAND	MAY	5	OXFORD	23182655		J	ELSEVIER SCI LTD	2013	CASTIGLIONI, CLAUDIA/A-3570-2017; BERTINI, ENRICO/A-2284-2014	CASTIGLIONI, C (CORRESPONDING AUTHOR), CLIN LAS CONDES, DEPT PEDIAT, NEUROL UNIT, LO FONTECILLA 441, SANTIAGO, CHILE.	NEUROSCIENCES & NEUROLOGY; PEDIATRICS			1090-3798	EUROPEAN JOURNAL OF PAEDIATRIC NEUROLOGY
GANS SD;MICHAELS E;THALER DE;LEUNG LY	GANS, SARAH D.;MICHAELS, ELENA;THALER, DAVID E.;LEUNG, LESTER Y.	ARNTZ R, 2013, PLOS ONE, V8, DOI 10.1371/JOURNAL.PONE.0055498;BROOKS R, 1996, HEALTH POLICY, V37, P53, DOI 10.1016/0168-8510(96)00822-6;CHOI-KWON S, 2017, ACTA NEUROL SCAND, V135, P419, DOI 10.1111/ANE.12617;GLOZIER N, 2017, CEREBROVASC DIS EXTR, V7, P9, DOI 10.1159/000455751;GRAHAM NSN, 2013, STROKE, V44, P605, DOI 10.1161/STROKEAHA.111.000220;IM HW, 2020, J STROKE CEREBROVASC, V29, DOI 10.1016/…	PURPOSE STROKE SURVIVORS DEVELOP LATE COMPLICATIONS AFTER STROKE (LCAS) THAT IMPAIR RETURN TO PRE-STROKE RESPONSIBILITIES. OPTIMAL STRATEGIES FOR DETECTION HAVE NOT BEEN DEVELOPED. WE ASSESSED DIFFERENCES IN LCAS SYMPTOM DETECTION AMONG YOUNG STROKE SURVIVORS UNDERGOING ACTIVE SURVEILLANCE VERSUS USUAL CARE. METHODS THIS WAS A RETROSPECTIVE COHORT STUDY INCLUDING PATIENTS AGE 18-50 WITH ISCHEMIC …				4023	TUFTS MED CTR, DEPT NEUROL, DIV STROKE & CEREBROVASC DIS, BOSTON, MA 02111 USA.;	TUFTS MEDICAL CENTER		2025-01-03	STROKE; STROKE IN YOUNG ADULTS; OUTPATIENT; CHRONIC STROKE; REHABILITATION; DISABILITY	STROKE; STROKE IN YOUNG ADULTS; OUTPATIENT; CHRONIC STROKE; REHABILITATION; DISABILITY	10.1080/09638288.2021.1883749	ARTICLE	FEB 2021	1464-5165	LLEUNG@TUFTSMEDICALCENTER.ORG	4028				3M0IP				15	DISABIL REHABIL	DISABIL. REHABIL.	ENGLISH	19			2-4 PARK SQUARE, MILTON PARK, ABINGDON OR14 4RN, OXON, ENGLAND	JUL 17	6	ABINGDON	33605166		J	TAYLOR & FRANCIS LTD	2022		LEUNG, LY (CORRESPONDING AUTHOR), TUFTS MED CTR, DEPT NEUROL, BOX 314,800 WASHINGTON ST, BOSTON, MA 02111 USA.	REHABILITATION			0963-8288	DISABILITY AND REHABILITATION
CHARLES PD	CHARLES, PD	*ALL INC, 2004, BOT PACK INS;*AM ASS OPHTH STRA, ADULT STRAB GEN INF;ANNESE V, 2000, GUT, V46, P597, DOI 10.1136/GUT.46.5.597;ANONYMOUS, HEART DIS STROK STAT;ANONYMOUS, WHO GETS MS?;ARTHURS B, 1987, CAN J OPHTHALMOL, V22, P24;BARWOOD S, 2000, DEV MED CHILD NEUROL, V42, P116, DOI 10.1017/S0012162200000220;*BEN ESS BLEPH RES, BEBRF BLEPH PAG;*BETH ISR MED CTR, PAIN MED;BINDER WJ, 2000, OTOLARYNG HE…	PURPOSE. CLINICAL EXPERIENCE WITH BOTULINUM TOXIN TYPE A FOR NON-COSMETIC USES THAT ARE APPROVED BY THE FOOD AND DRUG ADMINISTRATION (FDA) AND VARIOUS OTHER NON-COSMETIC USES THAT ARE NOT APPROVED BY FDA, INCLUDING SOME APPLICATIONS THAT ARE WIDELY KNOWN AND OTHERS THAT CURRENTLY ARE EMERGING, IS DISCUSSED. SUMMARY. FDA-APPROVED INDICATIONS FOR BOTULINUM TOXIN TYPE A (BOTOX) INCLUDE THE TEMPORARY…				S11	VANDERBILT UNIV, MOVEMENT DISORDERS CLIN, NASHVILLE, TN 37240 USA.;	VANDERBILT UNIVERSITY		2025-01-03	BOTULINUM TOXIN A; DOSAGE; DRUGS; FOOD AND DRUG ADMINISTRATION (US); SKELETAL MUSCLE RELAXANTS; TOXICITY; TOXIN TYPE-A; CHRONIC ANAL-FISSURE; DETRUSOR-SPHINCTER DYSSYNERGIA; PLACEBO-CONTROLLED TRIAL; TRAUMATIC BRAIN-INJURY; DOUBLE-BLIND; CERVICAL DYSTONIA; CEREBRAL-PALSY; SPASMODIC TORTICOLLIS; ESOPHAGEAL ACHALASIA	BOTULINUM TOXIN A; DOSAGE; DRUGS; FOOD AND DRUG ADMINISTRATION (US); SKELETAL MUSCLE RELAXANTS; TOXICITY	10.1093/ajhp/61.suppl_6.S11	ARTICLE		1535-2900	DAVID.CHARLES@VANDERBILT.EDU	S23				874UC			TOXIN TYPE-A; CHRONIC ANAL-FISSURE; DETRUSOR-SPHINCTER DYSSYNERGIA; PLACEBO-CONTROLLED TRIAL; TRAUMATIC BRAIN-INJURY; DOUBLE-BLIND; CERVICAL DYSTONIA; CEREBRAL-PALSY; SPASMODIC TORTICOLLIS; ESOPHAGEAL ACHALASIA	22	AM J HEALTH-SYST PH	AM. J. HEALTH-SYST. PHARM.	ENGLISH	85	BRONZE	CHARLES, DAVID/0000-0003-1205-6661	7272 WISCONSIN AVE, BETHESDA, MD 20814 USA	NOV 15	13	BETHESDA	15598005		J	AMER SOC HEALTH-SYSTEM PHARMACISTS	2004	CHARLES, DAVID/ABX-5369-2022	VANDERBILT UNIV, MOVEMENT DISORDERS CLIN, NASHVILLE, TN 37240 USA.	PHARMACOLOGY & PHARMACY			1079-2082	AMERICAN JOURNAL OF HEALTH-SYSTEM PHARMACY
THAPA T;GRAVEN-NIELSEN T;CHIPCHASE LS;SCHABRUN SM	THAPA, TRIBIKRAM;GRAVEN-NIELSEN, THOMAS;CHIPCHASE, LUCINDA S.;SCHABRUN, SIOBHAN M.	ABBRUZZESE G, 2001, BRAIN, V124, P537, DOI 10.1093/BRAIN/124.3.537;ANTAL A, 2008, CEREB CORTEX, V18, P2701, DOI 10.1093/CERCOR/BHN032;BALAGUÉ F, 2012, LANCET, V379, P482, DOI 10.1016/S0140-6736(11)60610-7;BASHIR S, 2013, J CLIN NEUROPHYSIOL, V30, P390, DOI 10.1097/WNP.0B013E31829DDA6B;BIENENSTOCK EL, 1982, J NEUROSCI, V2, P32, DOI 10.1523/JNEUROSCI.02-01-00032.1982;BRASILNETO JP, 1992, J CLIN NEU…	OBJECTIVE: HOMEOSTATIC PLASTICITY MECHANISMS REGULATE SYNAPTIC PLASTICITY IN THE HUMAN BRAIN. IMPAIRED HOMEOSTATIC PLASTICITY MAY CONTRIBUTE TO MALADAPTIVE SYNAPTIC PLASTICITY AND SYMPTOM PERSISTENCE IN CHRONIC MUSCULOSKELETAL PAIN. METHODS: WE EXAMINED HOMEOSTATIC PLASTICITY IN FIFTY INDIVIDUALS WITH CHRONIC LOW BACK PAIN (CLBP) AND TWENTY-FIVE PAIN-FREE CONTROLS. A SINGLE BLOCK (7-MIN) OF ANODA…				1090	WESTERN SYDNEY UNIV, BRAIN REHABIL & NEUROPLAST UNIT, SCH SCI & HLTH, LOCKED BAG 1797, PENRITH, NSW 2751, AUSTRALIA.; AALBORG UNIV, FAC MED, DEPT HLTH SCI & TECHNOL, CTR NEUROPLAST & PAIN CNAP,SMI, AALBORG, DENMARK.;	WESTERN SYDNEY UNIVERSITY; AALBORG UNIVERSITY		2025-01-03	CHRONIC LOW BACK PAIN; HOMEOSTATIC PLASTICITY; HUMAN; MUSCULOSKELETAL PAIN; TRANSCRANIAL MAGNETIC STIMULATION; HUMAN MOTOR CORTEX; OF-THE-ART; ABNORMAL PLASTICITY; PRESSURE PAIN; MIGRAINE; HAND; REPRESENTATIONS; METAPLASTICITY; DYSTONIA	CHRONIC LOW BACK PAIN; HOMEOSTATIC PLASTICITY; HUMAN; MUSCULOSKELETAL PAIN; TRANSCRANIAL MAGNETIC STIMULATION	10.1016/j.clinph.2018.01.060	ARTICLE		1872-8952	T.THAPA@WESTERNSYDNEY.EDU.AU; TGN@HST.AAU.DK; L.CHIPCHASE@WESTERNSYDNEY.EDU.AU; S.SCHABRUN@WESTERNSYDNEY.EDU.AU	1096		NATIONAL HEALTH AND MEDICAL RESEARCH COUNCIL OF AUSTRALIA [1105040]; DANISH NATIONAL RESEARCH FOUNDATION [DNRF121]	THE AUTHORS HAVE NO CONFLICTS OF INTEREST TO DECLARE. SMS RECEIVES SALARY SUPPORT FROM THE NATIONAL HEALTH AND MEDICAL RESEARCH COUNCIL OF AUSTRALIA (#1105040). TGN IS A PART OF THE CENTER FOR NEUROPLASTICITY AND PAIN (CNAP) WHICH IS SUPPORTED BY THE DANISH NATIONAL RESEARCH FOUNDATION (DNRF121).	GB3GY			TRANSCRANIAL MAGNETIC STIMULATION; HUMAN MOTOR CORTEX; OF-THE-ART; ABNORMAL PLASTICITY; PRESSURE PAIN; MIGRAINE; HAND; REPRESENTATIONS; METAPLASTICITY; DYSTONIA	5	CLIN NEUROPHYSIOL	CLIN. NEUROPHYSIOL.	ENGLISH	49		SCHABRUN, SIOBHAN/0000-0002-9083-3107; CHIPCHASE, LUCY/0000-0003-0228-3326; THAPA, TRIBIKRAM/0000-0003-2036-6117	ELSEVIER HOUSE, BROOKVALE PLAZA, EAST PARK SHANNON, CO, CLARE, 00000, IRELAND	MAY	7	CLARE	29472134		J	ELSEVIER IRELAND LTD	2018	SCHABRUN, SIOBHAN/F-6925-2010; CHIPCHASE, LUCINDA/C-7982-2009; THAPA, TRIBIKRAM/Y-9870-2019	SCHABRUN, SM (CORRESPONDING AUTHOR), WESTERN SYDNEY UNIV, SCH SCI & HLTH, CAMPBELLTOWN CAMPUS,LOCKED BAG 1797, PENRITH, NSW 2751, AUSTRALIA.	NEUROSCIENCES & NEUROLOGY			1388-2457	CLINICAL NEUROPHYSIOLOGY
SIONGCO PRL;ROSALES RL;MOORE AP;FREYNHAGEN R;ARIMURA K;KANOVSKY P;KAJI R;FERNANDEZ HH;DRESSLER D	SIONGCO, PAULA RUTH L.;ROSALES, RAYMOND L.;MOORE, AUSTEN PETER;FREYNHAGEN, RAINER;ARIMURA, KIMIYOSHI;KANOVSKY, PETR;KAJI, RYUJI;FERNANDEZ, HUBERT H.;DRESSLER, DIRK	AKAIKE N, 2013, J PHYSIOL-LONDON, V591, P1031, DOI 10.1113/JPHYSIOL.2012.242131;ANONYMOUS, 2016, METAANALYSIS STATA U;ANTONUCCI F, 2008, J NEUROSCI, V28, P3689, DOI 10.1523/JNEUROSCI.0375-08.2008;AOKI KR, 2005, NEUROTOXICOLOGY, V26, P785, DOI 10.1016/J.NEURO.2005.01.017;APALLA Z, 2013, CLIN J PAIN, V29, P857, DOI 10.1097/AJP.0B013E31827A72D2;QUAGLIATO EMAB, 2010, CLIN NEUROPHARMACOL, V33, P22, DO…	APART FROM THE KNOWN EFFICACY OF BOTULINUM NEUROTOXIN TYPE A (BONT/A) IN HYPERACTIVE STRIATED AND SMOOTH MUSCLES, DIFFERENT PAIN STATES HAVE BECOME POTENTIAL TARGETS OF TOXIN EFFECTS. THIS PRESENT STUDY DETERMINED THE COMPARATIVE TOXIN EFFECTIVENESS IN PAIN REDUCTION AMONG THOSE PATIENTS INJECTED WITH BONT/A IN MUSCLE-BASED AND IN NON-MUSCLE-BASED CONDITIONS. RANDOMIZED CONTROLLED TRIALS (RCTS) O…				935	UNIV SANTO TOMAS HOSP, DEPT NEUROL & PSYCHIAT, MANILA 1008, PHILIPPINES.; UNIV SANTO TOMAS, FAC MED & SURG, MANILA 1008, PHILIPPINES.; WALTON CTR NHS FDN TRUST, DEPT NEUROL, LIVERPOOL L9 7LJ, MERSEYSIDE, ENGLAND.; BENEDICTUS KRANKENHAUS TUTZING, ZENTRUM ANDSTHESIOL INTENS MED SCHMERZMED & PALLI, TUTZING, GERMANY.; TECH UNIV MUNICH, KLIN ANASTHESIOL, MUNICH, GERMANY.; KAGOSHIMA UNIV HOSP, DEPT NEU…	UNIVERSITY OF SANTO TOMAS; UNIVERSITY OF SANTO TOMAS; WALTON CENTRE; TECHNICAL UNIVERSITY OF MUNICH; KAGOSHIMA UNIVERSITY; PALACKY UNIVERSITY OLOMOUC; UNIVERSITY HOSPITAL OLOMOUC; TOKUSHIMA UNIVERSITY; CLEVELAND CLINIC FOUNDATION; HANNOVER MEDICAL SCHOOL		2025-01-03	BOTULINUM NEUROTOXIN; BONT; A; PAIN; MUSCLE-BASED PAIN; NON-MUSCLE-BASED PAIN; TOXIN TYPE-A; RANDOMIZED CONTROLLED-TRIAL; HEMIPLEGIC SHOULDER PAIN; UPPER-LIMB SPASTICITY; DOUBLE-BLIND; TRIGEMINAL NEURALGIA; EFFICACY; STROKE; SAFETY; INHIBITION	BOTULINUM NEUROTOXIN; BONT; A; PAIN; MUSCLE-BASED PAIN; NON-MUSCLE-BASED PAIN	10.1007/s00702-020-02163-5	ARTICLE		1435-1463	PAULASIONGCO@YMAIL.COM	951				LR0EY			TOXIN TYPE-A; RANDOMIZED CONTROLLED-TRIAL; HEMIPLEGIC SHOULDER PAIN; UPPER-LIMB SPASTICITY; DOUBLE-BLIND; TRIGEMINAL NEURALGIA; EFFICACY; STROKE; SAFETY; INHIBITION	6	J NEURAL TRANSM	J. NEURAL TRANSM.	ENGLISH	56		AFIFA, SAYYIDAH/0000-0002-1151-9583	SACHSENPLATZ 4-6, PO BOX 89, A-1201 WIEN, AUSTRIA	JUN	17	WIEN	32146504		J	SPRINGER WIEN	2020		SIONGCO, PRL (CORRESPONDING AUTHOR), UNIV SANTO TOMAS HOSP, DEPT NEUROL & PSYCHIAT, MANILA 1008, PHILIPPINES.	NEUROSCIENCES & NEUROLOGY			0300-9564	JOURNAL OF NEURAL TRANSMISSION
KRIS MG;GRALLA RJ;CLARK RA;TYSON LB	KRIS, MG;GRALLA, RJ;CLARK, RA;TYSON, LB	ALLAN SG, 1984, BRIT MED J, V289, P878, DOI 10.1136/BMJ.289.6449.878-A;ALLEN JC, 1985, J CLIN ONCOL, V3, P1136, DOI 10.1200/JCO.1985.3.8.1136;BRADLEY PB, 1986, NEUROPHARMACOLOGY, V25, P563, DOI 10.1016/0028-3908(86)90207-8;BRITTAIN R T, 1987, BRITISH JOURNAL OF PHARMACOLOGY, V90, P87P;CASSILETH PA, 1983, ARCH INTERN MED, V143, P1347, DOI 10.1001/ARCHINTE.143.7.1347;COSTALL B, 1987, BRITISH JOURNA…	GR-C507/75 (GR38032F) ANTAGONIZES THE 5-HT3 (SEROTONIN) RECEPTOR AND PREVENTS CISPLATIN-INDUCED EMESIS IN ANIMALS. IN THIS DOSE-RANGING TRIAL, 44 PATIENTS WITH CANCER RECEIVING CHEMOTHERAPY KNOWN TO PRODUCE NAUSEA AND VOMITING (INCLUDING CISPLATIN, CYCLOPHOSPHAMIDE, AND DOXORUBICIN) RECEIVED THREE INTRAVENOUS (IV) INFUSIONS OF GR-C507/75 EVERY TWO HOURS BEGINNING 30 MINUTES BEFORE CHEMOTHERAPY. T…				659	MEM SLOAN KETTERING CANC CTR, DEPT MED, SOLID TUMOR SERV, 1275 YORK AVE, NEW YORK, NY 10021 USA.; CORNELL UNIV, MED CTR, COLL MED, NEW YORK, NY 10021 USA.;			2025-01-03	NA		10.1200/JCO.1988.6.4.659	ARTICLE		1527-7755		662				N0073				4	J CLIN ONCOL	J. CLIN. ONCOL.	ENGLISH	21			TWO COMMERCE SQ, 2001 MARKET ST, PHILADELPHIA, PA 19103 USA	APR	4	PHILADELPHIA	2965755		J	LIPPINCOTT WILLIAMS & WILKINS	1988			ONCOLOGY			0732-183X	JOURNAL OF CLINICAL ONCOLOGY
NIELSEN KJ;CARSTENSEN O;KAERGAARD A;VESTERGAARD JM;BIERING K	NIELSEN, KENT J.;CARSTENSEN, OLE;KAERGAARD, ANETTE;VESTERGAARD, JESPER MEDOM;BIERING, KARIN	ANDREWS CJ, 2017, NEURAL REGEN RES, V12, P677, DOI 10.4103/1673-5374.206636;ANONYMOUS, OSH SYSTEM NATL LEVE;ANONYMOUS, POPULATION;ANONYMOUS, REGISTER BASED LABOU;ARNOLDO BD, 2004, J BURN CARE REHABIL, V25, P479, DOI 10.1097/01.BCR.0000144536.22284.5C;ASADI-POOYA AA, 2012, SEIZURE-EUR J EPILEP, V21, P165, DOI 10.1016/J.SEIZURE.2011.10.009;BAILEY B, 2008, AM J EMERG MED, V26, P413, DOI 10.1016/J.AJ…	INTRODUCTIONELECTRIC SHOCKS MAY HAVE NEUROLOGICAL CONSEQUENCES FOR THE VICTIMS. ALTHOUGH THE LITERATURE ON THE NEUROLOGICAL CONSEQUENCES OF ELECTRIC SHOCKS IS LIMITED BY RETROSPECTIVE DESIGNS, CASE STUDIES AND STUDIES OF SELECTED PATIENT GROUPS, PREVIOUS RESEARCH PROVIDES SOME EVIDENCE OF A LINK BETWEEN ELECTRIC SHOCKS, AND DISEASES AND SYMPTOMS OF THE CENTRAL NERVOUS SYSTEM (CNS)(E.G. EPILEPSY, …	E0264857				UNIV RES CLIN, GOEDSTRUP HOSP, DANISH RAMAZZINI CTR, DEPT OCCUPAT MED, HERNING, DENMARK.;			2025-01-03	LONG-TERM SEQUELAE; LOW-VOLTAGE; RISK; EPILEPSY; SHOCKS		10.1371/journal.pone.0264857	ARTICLE			KENNIE@RM.DK			DANISH WORKING ENVIRONMENT [22-2017-09]	KN, OC, AK, JMV AND KB RECEIVED FUNDING FROM THE DANISH WORKING ENVIRONMENT, GRANT NUMBER 22-2017-09, WWW.AMFF.DK. THE FUNDERS HAD NO ROLE IN STUDY DESIGN, DATA COLLECTION AND ANALYSIS, DECISION TO PUBLISH, OR PREPARATION OF THE MANUSCRIPT.	0T6JP			LONG-TERM SEQUELAE; LOW-VOLTAGE; RISK; EPILEPSY; SHOCKS	3	PLOS ONE	PLOS ONE	ENGLISH	36	GOLD, GREEN PUBLISHED	VESTERGAARD, JESPER MEDOM/0000-0002-7435-6566; NIELSEN, KENT/0000-0002-4643-5697	1160 BATTERY STREET, STE 100, SAN FRANCISCO, CA 94111 USA		20	SAN FRANCISCO	35235596		J	PUBLIC LIBRARY SCIENCE	2022	NIELSEN, KENT/CAG-3066-2022	NIELSEN, KJ (CORRESPONDING AUTHOR), UNIV RES CLIN, GOEDSTRUP HOSP, DANISH RAMAZZINI CTR, DEPT OCCUPAT MED, HERNING, DENMARK.	SCIENCE & TECHNOLOGY - OTHER TOPICS			1932-6203	PLOS ONE
LUVISETTO S;MARINELLI S;PANASITI MS;D'AMATO FR;FLETCHER CF;PAVONE F;PIETROBON D	LUVISETTO, S.;MARINELLI, S.;PANASITI, M. S.;D'AMATO, F. R.;FLETCHER, C. F.;PAVONE, F.;PIETROBON, D.	ALTIER C, 2004, TRENDS PHARMACOL SCI, V25, P465, DOI 10.1016/J.TIPS.2004.07.004;BENNETT GJ, 1988, PAIN, V33, P87, DOI 10.1016/0304-3959(88)90209-6;BLASS EM, 1993, PHARMACOL BIOCHEM BE, V44, P643, DOI 10.1016/0091-3057(93)90180-2;BOURINET E, 1999, NAT NEUROSCI, V2, P407, DOI 10.1038/8070;CHAPLAN SR, 1994, J PHARMACOL EXP THER, V269, P1117;CHUNG YH, 2001, BRAIN RES, V903, P247, DOI 10.1016/S0006-89…	THE ROLE OF VOLTAGE-GATED CA2+ (CA-V) CHANNELS IN PAIN MECHANISMS HAS BEEN THE OBJECT OF INTENSE INVESTIGATION USING PHARMACOLOGICAL APPROACHES AND, MORE RECENTLY, USING MUTANT MOUSE MODELS LACKING THE CAVA, PORE-FORMING SUBUNIT OF N-, R- AND T-TYPE CHANNELS. THE ROLE OF P/Q-TYPE CHANNELS IN NOCICEPTION AND PAIN TRANSMISSION HAS BEEN INVESTIGATED BY PHARMACOLOGICAL APPROACHES BUT REMAINS TO BE FU…				823	CNR, INST NEUROSCI, SECT PSYCHOBIOL & PSYCHOPHARMACOL, I-00143 ROME, ITALY.; NOVARTIS RES FDN, GENOM INST, SAN DIEGO, CA 92121 USA.; CNR, INST NEUROSCI, I-35121 PADUA, ITALY.; DEPT BIOMED SCI, I-35121 PADUA, ITALY.;	CONSIGLIO NAZIONALE DELLE RICERCHE (CNR); NOVARTIS; NOVARTIS USA; CONSIGLIO NAZIONALE DELLE RICERCHE (CNR)		2025-01-03	TAIL-FLICK; WRITHING; FORMALIN; INFLAMMATORY PAIN; NEUROPATHIC PAIN; KNOCK-OUT MICE; FAMILIAL HEMIPLEGIC MIGRAINE; DORSAL-HORN NEURONS; CALCIUM-CHANNELS; P-TYPE; N-TYPE; FORMALIN TEST; SPINAL-CORD; NOCICEPTIVE NEURONS; ALPHA(1) SUBUNITS	TAIL-FLICK; WRITHING; FORMALIN; INFLAMMATORY PAIN; NEUROPATHIC PAIN; KNOCK-OUT MICE	10.1016/j.neuroscience.2006.06.049	ARTICLE		1873-7544	SIRO.LUVISETTO@IPSIFAR.RM.CNR.IT	832		TELETHON [E.1297] FUNDING SOURCE: MEDLINE		098NW			FAMILIAL HEMIPLEGIC MIGRAINE; DORSAL-HORN NEURONS; CALCIUM-CHANNELS; P-TYPE; N-TYPE; NEUROPATHIC PAIN; FORMALIN TEST; SPINAL-CORD; NOCICEPTIVE NEURONS; ALPHA(1) SUBUNITS	3	NEUROSCIENCE	NEUROSCIENCE	ENGLISH	75		D'AMATO, FRANCESCA/0000-0002-4577-4574; PANASITI, MARIA SERENA/0000-0002-3149-8855; MARINELLI, SARA/0000-0001-5393-4796; LUVISETTO, SIRO/0000-0003-1399-2152; PAVONE, FLAMINIA/0000-0001-5189-2748	THE BOULEVARD, LANGFORD LANE, KIDLINGTON, OXFORD OX5 1GB, ENGLAND	OCT 27	10	OXFORD	16890369		J	PERGAMON-ELSEVIER SCIENCE LTD	2006	LUVISETTO, SIRO/K-1844-2019; PAVONE, FRANCESCO/F-4945-2015; MARINELLI, SARA/L-7738-2019; PIETROBON, DANIELA/JUF-4037-2023; PANASITI, MARIA SERENA/J-5893-2016	LUVISETTO, S (CORRESPONDING AUTHOR), CNR, INST NEUROSCI, SECT PSYCHOBIOL & PSYCHOPHARMACOL, VIA FOSSO FIORANO 64, I-00143 ROME, ITALY.	NEUROSCIENCES & NEUROLOGY			0306-4522	NEUROSCIENCE
RESNICK AS;FOOTE KD;RODRIGUEZ RL;MALATY IA;MOLL JL;CARDEN DL;KROCK NE;MEDLEY MM;BURDICK A;HAQ IU;OKUN MS	RESNICK, ANDREW S.;FOOTE, KELLY D.;RODRIGUEZ, RAMON L.;MALATY, IRENE A.;MOLL, JOEL L.;CARDEN, DONNA L.;KROCK, NOLIE E.;MEDLEY, MATTHEW M.;BURDICK, ADAM;HAQ, IHTSHAM U.;OKUN, MICHAEL S.	ABELSON JL, 2005, BIOL PSYCHIAT, V57, P510, DOI 10.1016/J.BIOPSYCH.2004.11.042;ASHENHURST EM, 1973, CAN MED ASSOC J, V109, P876;BELL E, 2008, CAN PSYCHIAT AUJOURD, V4, P1124;CONSTANTOYANNIS C, 2005, CAN J NEUROL SCI, V32, P194, DOI 10.1017/S0317167100003966;CRITCHLEY E, 1972, J NEUROL NEUROSUR PS, V35, P365, DOI 10.1136/JNNP.35.3.365;DEUSCHL G, 2008, NEW ENGL J MED, V355, P896;DIAMOND A, 2005, J …	DEEP BRAIN STIMULATION (DBS) HAS BECOME AN INCREASINGLY COMMON MODALITY FOR CONTROL OF SEVERAL NEUROLOGICAL DISORDERS SUCH AS PARKINSON'S DISEASE, DYSTONIA, ESSENTIAL TREMOR (ET), AND OTHERS. OUR EXPERIENCE HAS DEMONSTRATED THE NEED FOR EMERGENCY PHYSICIANS TO FAMILIARIZE THEMSELVES WITH THE POTENTIAL COMPLICATIONS OF THE DBS DEVICE AS WELL AS THE DEVICE ITSELF. THEREFORE, OUR AIM IN THIS PAPER W…				122	UNIV FLORIDA, DEPT NEUROL, GAINESVILLE, FL 32611 USA.; UNIV FLORIDA, DEPT NEUROSURG, GAINESVILLE, FL USA.; UNIV FLORIDA, DEPT EMERGENCY MED, GAINESVILLE, FL USA.;	STATE UNIVERSITY SYSTEM OF FLORIDA; UNIVERSITY OF FLORIDA; STATE UNIVERSITY SYSTEM OF FLORIDA; UNIVERSITY OF FLORIDA; STATE UNIVERSITY SYSTEM OF FLORIDA; UNIVERSITY OF FLORIDA		2025-01-03	DEEP BRAIN STIMULATION; EMERGENCY DEPARTMENT; ENCOUNTERS; COMPLICATIONS; QUALITY-OF-LIFE; SUBTHALAMIC NUCLEUS STIMULATION; HARDWARE-RELATED COMPLICATIONS; PARKINSONS-DISEASE; MOVEMENT-DISORDERS; ESSENTIAL TREMOR; TERM; MULTICENTER; INFECTIONS; MANAGEMENT	DEEP BRAIN STIMULATION; EMERGENCY DEPARTMENT; ENCOUNTERS; COMPLICATIONS	10.1007/s00415-009-5343-8	ARTICLE		1432-1459	ARESNICK@UFL.EDU	131		NATIONAL PARKINSON FOUNDATION CENTER OF EXCELLENCE	THIS WORK WAS SUPPORTED BY A GRANT FROM THE NATIONAL PARKINSON FOUNDATION CENTER OF EXCELLENCE. ALSO, WE THANK THE SUPPORT OF THE MCDOWELL FAMILY.	536GW			QUALITY-OF-LIFE; SUBTHALAMIC NUCLEUS STIMULATION; HARDWARE-RELATED COMPLICATIONS; PARKINSONS-DISEASE; MOVEMENT-DISORDERS; ESSENTIAL TREMOR; TERM; MULTICENTER; INFECTIONS; MANAGEMENT	1	J NEUROL	J. NEUROL.	ENGLISH	37		OKUN, MICHAEL/0000-0002-6247-9358; HAQ, IHTSHAM/0000-0002-8001-8440; MALATY, IRENE/0000-0001-6914-9223; FOOTE, KELLY/0000-0002-2436-4138	TIERGARTENSTRASSE 17, D-69121 HEIDELBERG, GERMANY	JAN	10	HEIDELBERG	19813069		J	SPRINGER HEIDELBERG	2010	MALATY, IRENE/AAE-2553-2020; MOLL, JOEL/AEU-2983-2022; OKUN, MICHAEL/JCP-5824-2023; HAQ, IHTSHAM/AAO-5392-2020	RESNICK, AS (CORRESPONDING AUTHOR), UNIV FLORIDA, DEPT NEUROL, GAINESVILLE, FL 32611 USA.	NEUROSCIENCES & NEUROLOGY			0340-5354	JOURNAL OF NEUROLOGY
ERBETTA A;CICERI E;CHIAPPARINI L;BOTTEON G;ERBA A;NARDOCCI N;SAVOIARDO M	ERBETTA, A;CICERI, E;CHIAPPARINI, L;BOTTEON, G;ERBA, A;NARDOCCI, N;SAVOIARDO, M	FRIEDE RL, 1989, DEV NEUROPATHOLOGY, P478;HANSEN TWR, 1986, ACTA PAEDIATR SCAND, V75, P513, DOI 10.1111/J.1651-2227.1986.TB10242.X;LARROCHE JC, 1984, GREENFIELDS NEUROPAT, P451;MARTICHKRISS V, 1995, AM J NEURORADIOL, V16, P819	PURPOSE: TO REPORT THE MAGNETIC RESONANCE IMAGING (MRT) FINDINGS IN TWO PATIENTS WITH KERNICTERUS (BILIRUBIN ENCEPHALOPATHY), A NEUROLOGIC DISORDER CAUSED BY CEREBRAL DEPOSITION OF TOXIC UNCONJUGATED BILIRUBIN, METHODS: TWO PATIENTS WITH PERINATAL ICTERUS AND MOVEMENT DISORDER WERE STUDIED. ONE PATIENT WITH SPASTIC DYSTONIC TETRAPARESIS AND MENTAL RETARDATION UNDERWENT MRI AT 0.5 T AT 2 YEARS OF …				161	IST NAZL NEUROL C BESTA, DEPT NEURORADIOL, I-20122 MILAN, ITALY.; IST NAZL NEUROL C BESTA, DEPT PEDIAT NEUROL, I-20122 MILAN, ITALY.;	FONDAZIONE IRCCS ISTITUTO NEUROLOGICO CARLO BESTA; FONDAZIONE IRCCS ISTITUTO NEUROLOGICO CARLO BESTA		2025-01-03	BASAL GANGLIA; BILIRUBIN ENCEPHALOPATHY; HYPERBILIRUBINEMIA; KERNICTERUS; MAGNETIC RESONANCE IMAGING, BRAIN, PEDIATRIC; PERINATAL BRAIN INJURY	BASAL GANGLIA; BILIRUBIN ENCEPHALOPATHY; HYPERBILIRUBINEMIA; KERNICTERUS; MAGNETIC RESONANCE IMAGING, BRAIN, PEDIATRIC; PERINATAL BRAIN INJURY		ARTICLE				164				111FU				3	INT J NEURORADIOL	INT. J. NEURORADIOL.	ENGLISH	4		NARDOCCI, NARDO/0000-0001-5863-5592	227 EAST WASHINGTON SQ, PHILADELPHIA, PA 19106 USA	MAY-JUN	4	PHILADELPHIA			J	LIPPINCOTT WILLIAMS & WILKINS	1998	ERBETTA, ALESSANDRA/K-6787-2016; CICERI, ELISA/AAH-5512-2021; NARDOCCI, NARDO/AAB-9903-2019		NEUROSCIENCES & NEUROLOGY; RADIOLOGY, NUCLEAR MEDICINE & MEDICAL IMAGING			1079-8110	INTERNATIONAL JOURNAL OF NEURORADIOLOGY
HAR-GIL M;EVRANI M;WATEMBERG N	HAR-GIL, MIKI;EVRANI, MERAV;WATEMBERG, NATHAN	ARMSTRONG D, 1965, PLAST RECONSTR SURG, V35, P14, DOI 10.1097/00006534-196501000-00003;BURAK T, 2006, PEDIATR NEUROL, V34, P41;CALLEN DJA, 2009, NEUROLOGY, V72, P968, DOI 10.1212/01.WNL.0000338630.20412.45;DALE RUSSELL C, 2003, SEMIN PEDIATR INFECT DIS, V14, P90;DALE RC, 2009, CURR OPIN NEUROL, V22, P233, DOI 10.1097/WCO.0B013E32832B4C47;GARG RK, 2003, POSTGRAD MED J, V79, P11, DOI 10.1136/PMJ.79…	TORTICOLLIS CAN BE EITHER CONGENITAL OR ACQUIRED. ACQUIRED TORTICOLLIS IS OFTEN THE MANIFESTATION OF AN UNDERLYING CENTRAL NERVOUS SYSTEM DISORDER. ACUTE PAINLESS TORTICOLLIS SHOULD ALWAYS RAISE SUSPICION OF A POSTERIOR FOSSA TUMOR. ACUTE DISSEMINATED ENCEPHALOMYELITIS IS AN INFLAMMATORY DEMYELINATING DISEASE OF THE CENTRAL NERVOUS SYSTEM INVOLVING THE SUBCORTICAL WHITE MATTER, AND TO A LESSER EX…				1415	TEL AVIV UNIV, CHILD NEUROL UNIT, MEIR MED CTR, KEFAR SAVA, ISRAEL.; TEL AVIV UNIV, DEPT PEDIAT, MEIR MED CTR, KEFAR SAVA, ISRAEL.;	TEL AVIV UNIVERSITY; TEL AVIV UNIVERSITY		2025-01-03	TORTICOLLIS; ACUTE DISSEMINATED ENCEPHALOMYELITIS; CENTRAL-NERVOUS-SYSTEM; MULTIPLE-SCLEROSIS	TORTICOLLIS; ACUTE DISSEMINATED ENCEPHALOMYELITIS	10.1177/0883073810368995	ARTICLE		1708-8283	NATHAN.WATEMBERG@CLALIT.ORG.IL	1418				679IR			CENTRAL-NERVOUS-SYSTEM; MULTIPLE-SCLEROSIS	11	J CHILD NEUROL	J. CHILD NEUROL.	ENGLISH	15		WATEMBERG, NATHAN/0000-0002-9071-2401	2455 TELLER RD, THOUSAND OAKS, CA 91320 USA	NOV	4	THOUSAND OAKS	20606059		J	SAGE PUBLICATIONS INC	2010		WATEMBERG, N (CORRESPONDING AUTHOR), TEL AVIV UNIV, CHILD NEUROL UNIT, MEIR MED CTR, KEFAR SAVA, ISRAEL.	NEUROSCIENCES & NEUROLOGY; PEDIATRICS			0883-0738	JOURNAL OF CHILD NEUROLOGY
OH SK;BAEK JI;WEIGAND KM;VENSELAAR H;SWARTS HGP;PARK SH;RAZA MH;JUNG DJ;CHOI SY;LEE SH;FRIEDRICH T;VRIEND G;KOENDERINK JB;KIM UK;LEE KY	OH, SE-KYUNG;BAEK, JEONG-IN;WEIGAND, KARL M.;VENSELAAR, HANKA;SWARTS, HERMAN G. P.;PARK, SEONG-HYUN;RAZA, MUHAMMAD HASHIM;JUNG, DA JUNG;CHOI, SOO-YOUNG;LEE, SANG-HEUN;FRIEDRICH, THOMAS;VRIEND, GERT;KOENDERINK, JAN B.;KIM, UN-KYUNG;LEE, KYU-YUP	AGUIAR PD, 2004, NEURON, V43, P169, DOI 10.1016/J.NEURON.2004.06.028;BAEK JI, 2011, BBA-MOL BASIS DIS, V1812, P536, DOI 10.1016/J.BBADIS.2010.09.001;CANNON SC, 2004, NEURON, V43, P153, DOI 10.1016/J.NEURON.2004.07.002;CASTRO MJ, 2008, CLIN GENET, V73, P37, DOI 10.1111/J.1399-0004.2007.00918.X;CHA YH, 2008, OTOL NEUROTOL, V29, P93, DOI 10.1097/MAO.0B013E31815C2ABB;CHEN ZQ, 2010, J NEUROPHYSIOL, V1…	HEREDITARY SENSORINEURAL HEARING LOSS IS AN EXTREMELY CLINICAL AND GENETIC HETEROGENEOUS DISORDER IN HUMANS. ESPECIALLY, SYNDROMIC HEARING LOSS IS SUBDIVIDED BY COMBINATIONS OF VARIOUS PHENOTYPES, AND EACH SUBTYPE IS RELATED TO DIFFERENT GENES. WE PRESENT A NEW FORM OF PROGRESSIVE HEARING LOSS WITH MIGRAINE FOUND TO BE ASSOCIATED WITH A VARIANT IN THE ATP1A2 GENE. THE ATP1A2 GENE HAS BEEN REPORTE…				639	KYUNGPOOK NATL UNIV, COLL NAT SCI, DEPT BIOL, TAEGU 702701, SOUTH KOREA.; KYUNGPOOK NATL UNIV, SCH LIFE SCI, KNU CREAT BIORES GRP, PLUS PROJECT BK21, TAEGU 702701, SOUTH KOREA.; UNIV PENN, DEPT MED, PHILADELPHIA, PA 19104 USA.; RADBOUD UNIV NIJMEGEN, MED CTR, NIJMEGEN CTR MOL LIFE SCI, DEPT PHARMACOL & TOXICOL, NL-6525 ED NIJMEGEN, NETHERLANDS.; RADBOUD UNIV NIJMEGEN, MED CTR, NL-6525 ED NIJMEGEN…	KYUNGPOOK NATIONAL UNIVERSITY (KNU); KYUNGPOOK NATIONAL UNIVERSITY (KNU); UNIVERSITY OF PENNSYLVANIA; RADBOUD UNIVERSITY NIJMEGEN; RADBOUD UNIVERSITY NIJMEGEN; KYUNGPOOK NATIONAL UNIVERSITY (KNU); KYUNGPOOK NATIONAL UNIVERSITY HOSPITAL (KNUH); NATIONAL INSTITUTES OF HEALTH (NIH) - USA; NIH NATIONAL INSTITUTE ON DEAFNESS & OTHER COMMUNICATION DISORDERS (NIDCD); KYUNGPOOK NATIONAL UNIVERSITY (KNU);…		2025-01-03	FAMILIAL HEMIPLEGIC MIGRAINE; GASTRIC H,K-ATPASE; BINDING POCKET; K+-ATPASE; MUTATIONS; NA,K-ATPASE; PUMP; NA+; ACCURACY; DYSTONIA		10.1038/ejhg.2014.154	ARTICLE		1476-5438	KIMUK@KNU.AC.KR; KYLEE@KNU.AC.KR	645		KOREA HEALTH TECHNOLOGY R&D PROJECT THROUGH KOREA HEALTH INDUSTRY DEVELOPMENT INSTITUTE - MINISTRY OF HEALTH & WELFARE, REPUBLIC OF KOREA [HI12C1004(A121100)]; TJ PARK SCIENCE FELLOWSHIP - POSCO FOUNDATION OF KOREA	WE ARE GRATEFUL TO THE FAMILY FOR THEIR COLLABORATION IN THIS STUDY. WE THANK DR SUSAN SPILLER FOR ELECTROPHYSIOLOGICAL EXPERIMENTS, AND DR DRAYNA FOR CRITICAL COMMENTS ON THE MANUSCRIPT. THIS RESEARCH WAS SUPPORTED BY A GRANT OF THE KOREA HEALTH TECHNOLOGY R&D PROJECT THROUGH THE KOREA HEALTH INDUSTRY DEVELOPMENT INSTITUTE, FUNDED BY THE MINISTRY OF HEALTH & WELFARE, REPUBLIC OF KOREA (GRANT NUM…	CG1JF			FAMILIAL HEMIPLEGIC MIGRAINE; GASTRIC H,K-ATPASE; BINDING POCKET; K+-ATPASE; MUTATIONS; NA,K-ATPASE; PUMP; NA+; ACCURACY; DYSTONIA	5	EUR J HUM GENET	EUR. J. HUM. GENET.	ENGLISH	40	BRONZE, GREEN PUBLISHED	RAZA, MUHAMMAD HASHIM/0000-0002-7027-5195; VENSELAAR, HANKA/0000-0001-9824-6559	MACMILLAN BUILDING, 4 CRINAN ST, LONDON N1 9XW, ENGLAND	MAY	7	LONDON	25138102		J	NATURE PUBLISHING GROUP	2015	FRIEDRICH, THOMAS/AAA-3418-2022; KIM, YUN/E-7117-2015; VRIEND, G./H-8112-2014; LEE, DOH YOUNG/GLR-9586-2022; KOENDERINK, JAN/N-3578-2014; LEE, HYE AH/ABC-8131-2021; BAEK, JEONG-IN/AAD-2164-2019; VENSELAAR, HANKA/D-2009-2016	KIM, UK (CORRESPONDING AUTHOR), KYUNGPOOK NATL UNIV, COLL NAT SCI, DEPT BIOL, TAEGU 702701, SOUTH KOREA.	BIOCHEMISTRY & MOLECULAR BIOLOGY; GENETICS & HEREDITY			1018-4813	EUROPEAN JOURNAL OF HUMAN GENETICS
VINCENT MB;CARVALHO-E-SILVA FML;LUIZ RR	VINCENT, MAURICE B.;CARVALHO-E-SILVA, FERNANDA M. L.;LUIZ, RONIR R.	ALTER M, 1973, NEUROLOGY, V23, P503, DOI 10.1212/WNL.23.5.503;BARABAS G, 1984, ARCH NEUROL-CHICAGO, V41, P871, DOI 10.1001/ARCHNEUR.1984.04050190077018;BARBANTI P, 2002, CEPHALALGIA, V22, P2, DOI 10.1046/J.1468-2982.2002.00313.X;BIARY N, 1990, J NEUROL NEUROSUR PS, V53, P1060, DOI 10.1136/JNNP.53.12.1060;CAPITANI D, 2002, J NEUROL, V249, P1441, DOI 10.1007/S00415-002-0864-4;GROENEWEGEN HENK J., 2…	THE DIGITI QUINTI SIGN (DQS), DESCRIBED ORIGINALLY AS A CLINICAL INDICATION OF SUBTLE MOTOR DEFICIT, CONSISTS OF A RELATIVELY GREATER ABDUCTION OF THE FIFTH FINGER ON THE AFFECTED SIDE WHEN BOTH ARMS ARE EXTENDED FORWARDS. THIS SIGN WAS PREVIOUSLY OBSERVED INTERICTALLY IN THREE CONSECUTIVE HEMIPLEGIC MIGRAINE (HM) PATIENTS. PATIENTS AND METHODS: TO VERIFY WHETHER THE DQS SPECIFICALLY DISCRIMINATE…				13	UNIV FED RIO DE JANEIRO, BR-21941 RIO DE JANEIRO, BRAZIL.;	UNIVERSIDADE FEDERAL DO RIO DE JANEIRO		2025-01-03	MIGRAINE WITH AURA; SPORADIC HEMIPLEGIC MIGRAINE; NEUROLOGIC EXAMINATION; DYSTONIA	MIGRAINE WITH AURA; SPORADIC HEMIPLEGIC MIGRAINE; NEUROLOGIC EXAMINATION	10.1177/0333102410372424	ARTICLE		1468-2982	VINCENT@UFRJ.BR	17				711QH			DYSTONIA	1	CEPHALALGIA	CEPHALALGIA	ENGLISH	18	BRONZE	VINCENT, MAURICE/0000-0001-5855-6069; LUIZ, RONIR/0000-0002-7784-9905	1 OLIVERS YARD, 55 CITY ROAD, LONDON EC1Y 1SP, ENGLAND	JAN	5	LONDON	20974599		J	SAGE PUBLICATIONS LTD	2011	LUIZ, RONIR/ABE-2684-2021; VINCENT, MAURICE/B-1415-2009; LUIZ, RONIR/C-3372-2013	VINCENT, MB (CORRESPONDING AUTHOR), AV AMER 1155,ROOM 504, BR-22631000 RIO DE JANEIRO, BRAZIL.	NEUROSCIENCES & NEUROLOGY			0333-1024	CEPHALALGIA
OBESO JA;VILA EM;DELGADO G;VAAMONDE J;MARAVI E;LAGE JMM	OBESO, JA;VILA, EM;DELGADO, G;VAAMONDE, J;MARAVI, E;LAGE, JMM	BRADSHAW P, 1965, Q J MED, V34, P65;BRUYN GW, 1968, HEADACHES CRANIAL NE, V5, P59;BURKE RE, 1980, J NEUROL NEUROSUR PS, V43, P789, DOI 10.1136/JNNP.43.9.789;COHEN RJ, 1979, NEUROLOGY, V29, P1175, DOI 10.1212/WNL.29.8.1175;DOOLING EC, 1975, BRAIN, V98, P29, DOI 10.1093/BRAIN/98.1.29;DUKES HT, 1964, NEUROLOGY, V14, P636, DOI 10.1212/WNL.14.7.636;GRIMES JD, 1982, NEUROLOGY, V32, P1033, DOI 10.1212/W…	A 22-YR-OLD WOMAN DEVELOPED COMPLETE LEFT HEMIPLEGIA AND SENSORY LOSS DURING AN ATTACK OF MIGRAINE. SHE RECOVERED ALMOST TOTALLY BUT 2 MO. LATER INCOORDINATION AND TWISTING OF THE LEFT LIMB WAS NOTICEABLE. EXAMINATION SHOWED TREMOR OF THE LEFT ARM AND DYSTONIA OF THE HAND AND FOOD SECONDARY TO A SMALL INFARCTION OF THE RIGHT POSTEROLATERAL THALAMIC NUCLEI. LATE ONSET DYSTONIA MAY BE ANOTHER SEQUE…				266	UNIV NAVARRA CLIN, DEPT NEUROL, MOVEMENT DISORDERS UNIT, PAMPLONA, SPAIN.;			2025-01-03	NA			ARTICLE		1526-4610		268				TK453				5	HEADACHE	HEADACHE	ENGLISH	15		MARTINEZ-VILA, EDUARDO/0000-0003-3422-4726	111 RIVER ST, HOBOKEN 07030-5774, NJ USA		3	HOBOKEN	6490363		J	WILEY	1984	OBESO, JOSE/AFF-2521-2022		NEUROSCIENCES & NEUROLOGY			0017-8748	HEADACHE
CAGNIN A;GASPAROLI E;SANTELLI L;MARCANTE A;BRIANI C	CAGNIN, ANNACHIARA;GASPAROLI, ELISABETTA;SANTELLI, LUCA;MARCANTE, ANDREA;BRIANI, CHIARA	ABBRUZZESE G, 2001, BRAIN, V124, P537, DOI 10.1093/BRAIN/124.3.537;BARA-JIMENEZ W, 1998, ANN NEUROL, V44, P828, DOI 10.1002/ANA.410440520;DE VRIES B, 2007, NEUROLOGY, V69, P2170, DOI 10.1212/01.WNL.0000295670.01629.5A;GARRAUX G, 2004, ANN NEUROL, V55, P736, DOI 10.1002/ANA.20113;HILL MD, 1999, MOVEMENT DISORD, V14, P684, DOI 10.1002/1531-8257(199907)14:4<684::AID-MDS1021>3.0.CO;2-G;JANKOVIC J, 19…	THE DEVELOPMENT OF FOCAL HAND DYSTONIA AFTER A TRAUMATIC INJURY OF THE CENTRAL OR THE PERIPHERAL NERVOUS SYSTEM IS A RARE CONDITION WITH MULTIFACTORIAL PREDISPOSING FACTORS. WE REPORT ON A PATIENT WHO DEVELOPED FOCAL DYSTONIA OF THE LEFT HAND AFTER A CERVICAL WHIPLASH INJURY. MAGNETIC RESONANCE IMAGING DID NOT SHOW CEREBRAL OR SPINAL LESIONS, WHEREAS A BRAIN F-18-FDG PET SCAN REVEALED HYPOMETABOL…				36	UNIV PADUA, DEPT NEUROSCI, I-35128 PADUA, ITALY.; OSPED SAN CAMILLO, IRCCS, VENICE, ITALY.;	UNIVERSITY OF PADUA; IRCCS OSPEDALE SAN CAMILLO		2025-01-03	POST-TRAUMATIC DYSTONIA; HEMIPLEGIC MIGRAINE; FOCAL HAND DYSTONIA; ABNORMALITIES	POST-TRAUMATIC DYSTONIA; HEMIPLEGIC MIGRAINE; FOCAL HAND DYSTONIA	10.1097/NRL.0b013e31823d7aa9	ARTICLE			ANNACHIARA.CAGNIN@UNIPD.IT	38				877FN			FOCAL HAND DYSTONIA; ABNORMALITIES	1	NEUROLOGIST	NEUROLOGIST	ENGLISH	15		MARCANTE, ANDREA/0000-0002-0869-6175	TWO COMMERCE SQ, 2001 MARKET ST, PHILADELPHIA, PA 19103 USA	JAN	3	PHILADELPHIA	22217613		J	LIPPINCOTT WILLIAMS & WILKINS	2012	MARCANTE, ANDREA/K-7703-2016	CAGNIN, A (CORRESPONDING AUTHOR), UNIV PADUA, DEPT NEUROSCI, VIA GIUSTINIANI 5, I-35128 PADUA, ITALY.	NEUROSCIENCES & NEUROLOGY			1074-7931	NEUROLOGIST
DE REPENTIGNY Y;DESCHÊNES-FURRY J;JASMIN BJ;KOTHARY R	DE REPENTIGNY, Y;DESCHÊNES-FURRY, J;JASMIN, BJ;KOTHARY, R	BERNARDO ABI, 1996, PHILIPPINE J ED MEAS, V7, P29;BERNIER G, 1998, DEVELOPMENT, V125, P2135;BERNIER G, 1995, BIOCHEM CELL BIOL, V73, P605, DOI 10.1139/O95-066;BERNIER G, 2000, DEV DYNAM, V219, P216, DOI 10.1002/1097-0177(2000)9999:9999<::AID-DVDY1041>3.0.CO;2-O;BERNIER G, 1998, DEV GENET, V22, P160, DOI 10.1002/(SICI)1520-6408(1998)22:2<160::AID-DVG5>3.0.CO;2-4;BOUDREAU-LARIVIÈRE C, 2000, AM J PH…	DYSTONIA MUSCULORUM (DT) MICE SUFFER FROM A SEVERE SENSORY NEUROPATHY CAUSED BY MUTATIONS IN THE GENE ENCODING THE CYTOSKELETAL CROSS-LINKER PROTEIN DYSTONIN/BULLOUS PEMPHIGOID ANTIGEN 1 (BPAG1). LOSS OF FUNCTION OF DYSTONIN/BPAG1 WITHIN NEURONS LEADS TO A LOSS IN THE MAINTENANCE OF CYTOSKELETAL ORGANIZATION AND TO THE DEVELOPMENT OF FOCAL AXONAL SWELLINGS PRIOR TO DEATH OF THE NEURON. IN THE PRE…				564	OTTAWA HLTH RES INST, OTTAWA, ON K1H 8L6, CANADA.; UNIV OTTAWA, CTR NEUROMUSCULAR DIS, OTTAWA, ON, CANADA.; UNIV OTTAWA, DEPT MED, OTTAWA, ON, CANADA.; UNIV OTTAWA, DEPT CELLULAR & MOL MED, OTTAWA, ON, CANADA.;	UNIVERSITY OF OTTAWA; OTTAWA HOSPITAL RESEARCH INSTITUTE; UNIVERSITY OF OTTAWA; UNIVERSITY OF OTTAWA; UNIVERSITY OF OTTAWA		2025-01-03	ACETYLCHOLINESTERASE; AXONAL TRANSPORT; DYSTONIA MUSCULORUM; DYSTONIN/BULLOUS PEMPHIGOID ANTIGEN 1; PLAKINS; BULLOUS PEMPHIGOID ANTIGEN; LINKING FACTOR MACF; LINKER PROTEIN; MOLECULAR-CLONING; CELL CYTOSKELETON; ACTIN; DYSTROPHIN; DROSOPHILA; KAKAPO	ACETYLCHOLINESTERASE; AXONAL TRANSPORT; DYSTONIA MUSCULORUM; DYSTONIN/BULLOUS PEMPHIGOID ANTIGEN 1; PLAKINS	10.1046/j.1471-4159.2003.01861.x	ARTICLE				571				700JU			BULLOUS PEMPHIGOID ANTIGEN; LINKING FACTOR MACF; LINKER PROTEIN; MOLECULAR-CLONING; CELL CYTOSKELETON; ACETYLCHOLINESTERASE; ACTIN; DYSTROPHIN; DROSOPHILA; KAKAPO	3	J NEUROCHEM	J. NEUROCHEM.	ENGLISH	39		KOTHARY, RASHMI/0000-0002-9239-7310	9600 GARSINGTON RD, OXFORD OX4 2DG, OXON, ENGLAND	AUG	8	OXFORD	12859670		J	BLACKWELL PUBLISHING LTD	2003		KOTHARY, R (CORRESPONDING AUTHOR), OTTAWA HLTH RES INST, 501 SMYTH RD, OTTAWA, ON K1H 8L6, CANADA.	BIOCHEMISTRY & MOLECULAR BIOLOGY; NEUROSCIENCES & NEUROLOGY			0022-3042	JOURNAL OF NEUROCHEMISTRY
RAMAN S;YAMAMOTO Y;SUZUKI Y;MATSUKA Y	RAMAN, SWARNALAKSHMI;YAMAMOTO, YUMIKO;SUZUKI, YOSHITAKA;MATSUKA, YOSHIZO	ABABNEH OH, 2014, CLIN EXP OPHTHALMOL, V42, P254, DOI 10.1111/CEO.12165;AILANI J, 2021, HEADACHE, V61, P1021, DOI 10.1111/HEAD.14153;ALLAM N, 2005, CLIN J PAIN, V21, P182, DOI 10.1097/00002508-200503000-00010;ANANDAN C, 2021, TOXINS, V13, DOI 10.3390/TOXINS13010042;ANONYMOUS, 2005, INTERNATIONAL CLASSIFICATION OF SLEEP DISORDERS;ARMANIOUS M, 2021, J PAIN PALLIAT CARE, V35, P1, DOI 10.1080/1536028…	PURPOSE: BOTULINUM NEUROTOXIN (BONT) IS A BIOLOGICAL TOXIN PRODUCED BY CLOSTRIDIUM BOTULINUM. BONT IS A POTENT TOXIN EXTENSIVELY USED IN THERAPEUTIC INTERVENTIONS. THIS REVIEW PROVIDES AN UPDATED OVERVIEW OF THE MECHANISMS OF ACTION AND CLINICAL APPLICATIONS OF BONT IN HEAD AND FACIAL REGION.STUDY SELECTION: MEDLINE/PUBMED SEARCHES WERE CONDUCTED USING THE TERMS "BOTULINUM NEUROTOXIN" AND "DENTIS…				493	TOKUSHIMA UNIV, GRAD SCH BIOMED SCI, DEPT STOMATOGNATH FUNCT & OCCLUSAL RECONSTRUCT, TOKUSHIMA, JAPAN.; OKAYAMA UNIV, FAC MED DENT & PHARMACEUT SCI, DEPT BACTERIOL, OKAYAMA, JAPAN.; TOKUSHIMA UNIV, GRAD SCH BIOMED SCI, DEPT STOMATOGNATH FUNCT & OCCLUSAL RECONSTRUCT, 3-18-15 KURAMOTO CHO, TOKUSHIMA 7708504, JAPAN.;	TOKUSHIMA UNIVERSITY; OKAYAMA UNIVERSITY; TOKUSHIMA UNIVERSITY		2025-01-03	BOTULINUM NEUROTOXIN; CLINICAL USE; OROFACIAL; CLOSTRIDIUM BOTULINUM; TOXIN TYPE-A; REFRACTORY TRIGEMINAL NEURALGIA; EXCESSIVE GINGIVAL DISPLAY; PLACEBO-CONTROLLED PHASE; ANGULI ORIS MUSCLE; HEMIFACIAL SPASM; DOUBLE-BLIND; CHRONIC MIGRAINE; FREYS-SYNDROME; NEUROTRANSMITTER RELEASE	BOTULINUM NEUROTOXIN; CLINICAL USE; OROFACIAL; CLOSTRIDIUM BOTULINUM	10.2186/jpr.JPR_D_22_00238	ARTICLE	FEB 2023	2212-4632	MATSUKA@TOKUSHIMA-U.AC.JP	505		MINISTRY OF EDUCATION, CULTURE, SPORTS, SCIENCE, AND TECHNOLOGY OF JAPAN [18H02992, 20K12648, 21K17044, 22H03281]; JAPANESE DENTAL SCIENCE FEDERATION [JDSF-DSP1-2022-217-2]; GRANTS-IN-AID FOR SCIENTIFIC RESEARCH [20K12648] FUNDING SOURCE: KAKEN	THIS STUDY WAS SUPPORTED BY GRANTS FROM THE MINISTRY OF EDUCATION, CULTURE, SPORTS, SCIENCE, AND TECHNOLOGY OF JAPAN (NO. 18H02992, 20K12648, 21K17044, AND 22H03281) . THIS STUDY WAS SUPPORTED IN PART BY A GRANT FROM THE JAPANESE DENTAL SCIENCE FEDERATION (JDSF-DSP1-2022-217-2) . WE THANK HELEN JEAYS, BDSC AE, AND EDANZ (HTTPS://JP.EDANZ.COM /AC) FOR EDITING THE DRAFT OF THIS MANUSCRIPT.	U8MV9			TOXIN TYPE-A; REFRACTORY TRIGEMINAL NEURALGIA; EXCESSIVE GINGIVAL DISPLAY; PLACEBO-CONTROLLED PHASE; ANGULI ORIS MUSCLE; HEMIFACIAL SPASM; DOUBLE-BLIND; CHRONIC MIGRAINE; FREYS-SYNDROME; NEUROTRANSMITTER RELEASE	4	J PROSTHODONT RES	J. PROSTHODONT. RES.	ENGLISH	180	HYBRID		2-29-11-4F SHIBA, MINATO-KU, TOKYO, JAPAN		13	TOKYO	36740263		J	JAPAN PROSTHODONTIC SOC	2023		MATSUKA, Y (CORRESPONDING AUTHOR), TOKUSHIMA UNIV, GRAD SCH BIOMED SCI, DEPT STOMATOGNATH FUNCT & OCCLUSAL RECONSTRUCT, 3-18-15 KURAMOTO CHO, TOKUSHIMA 7708504, JAPAN.	DENTISTRY, ORAL SURGERY & MEDICINE			1883-1958	JOURNAL OF PROSTHODONTIC RESEARCH
HELMSTAEDTER V;WITTEKINDT C;HUTTENBRINK KB;GUNTINAS-LICHIUS O	HELMSTAEDTER, VICTOR;WITTEKINDT, CLAUS;HUTTENBRINK, KARL-BERND;GUNTINAS-LICHIUS, ORLANDO	BEERENS AJF, 2002, BRIT J SURG, V89, P116, DOI 10.1046/J.0007-1323.2001.01982.X;BHIDAYASIRI R, 2007, J NEURAL TRANSM;BINDER WJ, 2001, SEMIN CUTAN MED SURG, V20, P93, DOI 10.1053/SDER.2001.24423;BLITZER A, 1998, LARYNGOSCOPE, V108, P1435, DOI 10.1097/00005537-199810000-00003;BLITZER A, 2001, LARYNGOSCOPE, V111, P218, DOI 10.1097/00005537-200102000-00006;BLITZER A, 1986, LARYNGOSCOPE, V96, P1300;ÇA…	OBJECTIVES: THE OBJECTIVE OF THIS STUDY WAS TO ANALYZE THE SAFETY AND EFFICACY OF BOTULINUM TOXIN (BTX) THERAPY IN A SERIES OF 1,000 TREATMENTS ON 261 CONSECUTIVE PATIENTS AT THE UNIVERSITY DEPARTMENT OF OTORHINOLARYNGOLOGY-HEAD AND NECK SURGERY, COLOGNE, GERMANY. STUDY DESIGN/METHODS: A PROSPECTIVE COMPUTER DATABASE WAS ANALYZED, AND ALL PATIENT CHARTS WERE REVIEWED RETROSPECTIVELY. IN DOING SO,…				790	UNIV COLOGNE, DEPT OTORHINOLARYNGOL HEAD & NECK SURG, COLOGNE, GERMANY.; UNIV JENA, DEPT OTORHINOLARYNGOL, JENA, GERMANY.;	UNIVERSITY OF COLOGNE; FRIEDRICH SCHILLER UNIVERSITY OF JENA		2025-01-03	CLOSTRIDIUM BOTULINUM; BOTULINUM TOXIN; FOCAL DYSTONIA; FOCAL HYPERHIDROSIS; SPASMODIC DYSPHONIA; HYPERFUNCTIONAL LINES; CHRONIC NECK PAIN; FREYS-SYNDROME; CROCODILE TEARS; INJECTION; DISSECTION; BOTOX; OTOLARYNGOLOGY; BLEPHAROSPASM; HEADACHE	CLOSTRIDIUM BOTULINUM; BOTULINUM TOXIN; FOCAL DYSTONIA; FOCAL HYPERHIDROSIS; SPASMODIC DYSPHONIA; HYPERFUNCTIONAL LINES	10.1097/MLG.0b013e318162cafc	ARTICLE		1531-4995	VICTOR.HELMSTAEDTER@UNI-KOELN.DE	796				368ZK			CHRONIC NECK PAIN; SPASMODIC DYSPHONIA; FREYS-SYNDROME; CROCODILE TEARS; INJECTION; DISSECTION; BOTOX; OTOLARYNGOLOGY; BLEPHAROSPASM; HEADACHE	5	LARYNGOSCOPE	LARYNGOSCOPE	ENGLISH	37		GUNTINAS-LICHIUS, ORLANDO/0000-0001-9671-0784	111 RIVER ST, HOBOKEN 07030-5774, NJ USA	MAY	7	HOBOKEN	18300708		J	WILEY	2008	GUNTINAS-LICHIUS, ORLANDO/L-1871-2016	HELMSTAEDTER, V (CORRESPONDING AUTHOR), UNIV CLIN COLOGNE, DEPT OTORHINOLARYNGOL HEAD & NECK SURG, KERPENER STR 62, D-50924 COLOGNE, GERMANY.	RESEARCH & EXPERIMENTAL MEDICINE; OTORHINOLARYNGOLOGY			0023-852X	LARYNGOSCOPE
DRESSLER D;PAUS S;SEITZINGER A;GEBHARDT B;KUPSCH A	DRESSLER, DIRK;PAUS, SEBASTIAN;SEITZINGER, ANDREA;GEBHARDT, BERND;KUPSCH, ANDREAS	ALBANESE A, 2011, EUR J NEUROL, V18, P5, DOI 10.1111/J.1468-1331.2010.03042.X;ALLERGAN INC., BOT US PRESCR INF;BENECKE R, 2005, NEUROLOGY, V64, P1949, DOI 10.1212/01.WNL.0000163767.99354.C3;BRIN MF, 2008, MOVEMENT DISORD, V23, P1353, DOI 10.1002/MDS.22157;CHAN J, 1991, MOVEMENT DISORD, V6, P119, DOI 10.1002/MDS.870060206;COMELLA CL, 1992, NEUROLOGY, V42, P1307, DOI 10.1212/WNL.42.7.1307;COMELLA C…	INTRODUCTION PREVIOUSLY, CONTROLLED TRIALS HAVE DEMONSTRATED THE EFFICACY AND TOLERABILITY OF FIXED DOSES OF INCOBOTULINUMTOXINA (XEOMIN, NT 201, BOTULINUM TOXIN TYPE A FREE FROM COMPLEXING PROTEINS) TO TREAT CERVICAL DYSTONIA (CD). TO EXPLORE THE CLINICAL RELEVANCE OF THESE FINDINGS, THIS STUDY EVALUATED LONG-TERM USE OF FLEXIBLE DOSING REGIMENS OF INCOBOTULINUMTOXINA IN A SETTING CLOSE TO REAL-…				1014	HANNOVER MED SCH, DEPT NEUROL, MOVEMENT DISORDERS SECT, D-30625 HANNOVER, GERMANY.; UNIV BONN, DEPT NEUROL, BONN, GERMANY.; MERZ PHARMACEUT GMBH, FRANKFURT, GERMANY.; CHARITE, CLIN & POLICLIN NEUROL, D-13353 BERLIN, GERMANY.; UNIV MAGDEBURG, DEPT NEUROL & STEREOTACT NEUROSURG, D-39106 MAGDEBURG, GERMANY.;	HANNOVER MEDICAL SCHOOL; UNIVERSITY OF BONN; MERZ PHARMACEUTICALS GMBH; BERLIN INSTITUTE OF HEALTH; FREE UNIVERSITY OF BERLIN; HUMBOLDT UNIVERSITY OF BERLIN; CHARITE UNIVERSITATSMEDIZIN BERLIN; OTTO VON GUERICKE UNIVERSITY		2025-01-03	BOTULINUM TOXIN; DYSTONIA; MOVEMENT DISORDERS; TOXIN TYPE-A; NEUROTOXIN TYPE-A; BOTULINUM-TOXIN; COMPLEXING PROTEINS; DOUBLE-BLIND; NT 201; PLACEBO; XEOMIN(R); PAIN	BOTULINUM TOXIN; DYSTONIA; MOVEMENT DISORDERS	10.1136/jnnp-2012-303608	ARTICLE		1468-330X	DRESSLER.DIRK@MH-HANNOVER.DE	1019		MERZ PHARMACEUTICALS GMBH, FRANKFURT AM MAIN, GERMANY	THE STUDY WAS FUNDED BY MERZ PHARMACEUTICALS GMBH, FRANKFURT AM MAIN, GERMANY.	201ST			TOXIN TYPE-A; NEUROTOXIN TYPE-A; BOTULINUM-TOXIN; COMPLEXING PROTEINS; DOUBLE-BLIND; NT 201; PLACEBO; XEOMIN(R); PAIN	9	J NEUROL NEUROSUR PS	J. NEUROL. NEUROSURG. PSYCHIATRY	ENGLISH	34	GREEN PUBLISHED, HYBRID		BRITISH MED ASSOC HOUSE, TAVISTOCK SQUARE, LONDON WC1H 9JR, ENGLAND	SEP	6	LONDON	23687362		J	BMJ PUBLISHING GROUP	2013		DRESSLER, D (CORRESPONDING AUTHOR), HANNOVER MED SCH, DEPT NEUROL, MOVEMENT DISORDERS SECT, D-30625 HANNOVER, GERMANY.	NEUROSCIENCES & NEUROLOGY; PSYCHIATRY; SURGERY			0022-3050	JOURNAL OF NEUROLOGY NEUROSURGERY AND PSYCHIATRY
SEVIM S;KALEAGASI H;FIDANCI H	SEVIM, SERHAN;KALEAGASI, HAKAN;FIDANCI, HALIT	DAELEN B, 1997, INT J ORAL MAX SURG, V26, P458, DOI 10.1016/S0901-5027(97)80014-8;LOBBEZOO F, 2001, J ORAL REHABIL, V28, P1085, DOI 10.1046/J.1365-2842.2001.00839.X;SEE SJ, 2003, ACTA NEUROL SCAND, V107, P161, DOI 10.1034/J.1600-0404.2003.02086.X;WILLIAMS DE, 2011, CRANIO, V29, P178, DOI 10.1179/CRN.2011.026	SLEEP BRUXISM REFERS TO A NOCTURNAL PARAFUNCTIONAL ACTIVITY INCLUDING THE CLENCHING, GRINDING OR GNASHING OF TEETH. WHILE MOST OF THE NOCTURNAL BRUXISM CASES SEEN IN THE GENERAL POPULATION ARE APPARENTLY IDIOPATHIC, IT HAS BEEN REPORTED TO BE ASSOCIATED WITH A RANGE OF NEUROLOGICAL DISEASES SUCH AS HUNTINGTON'S DISEASE, CRANIO-CERVICAL DYSTONIA AND POST-ANOXIC BRAIN DAMAGE, BUT NOT MULTIPLE SCLER…				403	MERSIN UNIV, FAC MED, DEPT NEUROL, TR-33343 MERSIN, TURKEY.;	MERSIN UNIVERSITY		2025-01-03	MULTIPLE SCLEROSIS; BRUXISM; BOTULINUM TOXIN; TREATMENT; ATTACK	MULTIPLE SCLEROSIS; BRUXISM; BOTULINUM TOXIN; TREATMENT; ATTACK	10.1016/j.msard.2015.06.006	ARTICLE		2211-0356	SERHANSEVIM@SUPERONLINE.COM	405				CS5QM				5	MULT SCLER RELAT DIS	MULT. SCLER. RELAT. DISORD.	ENGLISH	4		SEVIM, SERHAN/0000-0002-0518-3374; FIDANCI, HALIT/0000-0001-6573-9090	THE BOULEVARD, LANGFORD LANE, KIDLINGTON, OXFORD OX5 1GB, OXON, ENGLAND	SEP	3	OXFORD	26346787		J	ELSEVIER SCI LTD	2015	SEVIM, SERHAN/KBA-7417-2024; FIDANCI, HALIT/JXN-5109-2024; KALEAĞASI, HAKAN/JZD-0971-2024	SEVIM, S (CORRESPONDING AUTHOR), MERSIN UNIV, FAC MED, DEPT NEUROL, TR-33343 MERSIN, TURKEY.	NEUROSCIENCES & NEUROLOGY			2211-0348	MULTIPLE SCLEROSIS AND RELATED DISORDERS
BRIN MF;BURSTEIN R	BRIN MF;BURSTEIN, RAMI	ALBANESE A, 1995, ALIMENT PHARM THERAP, V9, P599;ALDERSON K, 1991, NEUROLOGY, V41, P1800, DOI 10.1212/WNL.41.11.1800;AMBACHE N, 1951, J PHYSIOL-LONDON, V113, P1, DOI 10.1113/JPHYSIOL.1951.SP004551;APOSTOLIDIS A, 2005, J UROLOGY, V174, P977, DOI 10.1097/01.JU.0000169481.42259.54;BERGFELDT U, 2015, BMC NEUROL, V15, DOI 10.1186/S12883-015-0306-4;BINDER WJ, 2000, OTOLARYNG HEAD NECK, V123, P669, DOI …	STUDIES IN THE 1920S FOUND THAT BOTULINUM NEUROTOXIN TYPE A (BONT/A) INHIBITED THE ACTIVITY OF MOTOR AND PARASYMPATHETIC NERVE ENDINGS, CONFIRMED SEVERAL DECADES LATER TO BE DUE TO DECREASED ACETYLCHOLINE RELEASE. THE 1970S WERE MARKED BY STUDIES OF CELLULAR MECHANISMS AIDED BY USE OF NEUTRALIZING ANTIBODIES AS PHARMACOLOGIC TOOLS: BONT/A DISAPPEARED FROM ACCESSIBILITY TO NEUTRALIZING ANTIBODIES …	E32372			S7	ALLERGAN ABBVIE, IRVINE, CA USA.; UNIV CALIF IRVINE, IRVINE, CA USA.; HARVARD MED SCH, DEPT ANESTHESIA, BOSTON, MA USA.; HARVARD MED SCH, DEPT NEUROSCI, BOSTON, MA USA.; ABBVIE CO, ALLERGAN, 2525 DUPONT DR, IRVINE, CA 92612 USA.; T2-3, IRVINE, CA 92623 USA.;	UNIVERSITY OF CALIFORNIA SYSTEM; UNIVERSITY OF CALIFORNIA IRVINE; HARVARD UNIVERSITY; HARVARD MEDICAL SCHOOL; HARVARD UNIVERSITY; HARVARD MEDICAL SCHOOL; ABBVIE; ALLERGAN		2025-01-03	BOTULINUM TOXIN; CHRONIC MIGRAINE; DEPRESSION; OVERACTIVE BLADDER; SKIN QUALITY; SNAP-25; TRPV1; TOXIN TYPE-A; CLOSTRIDIUM-BOTULINUM ACTS; DOUBLE-BLIND; NEUROTRANSMITTER RELEASE; SPINAL-CORD; INTRADERMAL INJECTION; PROTEIN-RECEPTOR; NEURAL ACTIVITY; FOCAL DYSTONIA; ARM SPASTICITY	BOTULINUM TOXIN; CHRONIC MIGRAINE; DEPRESSION; OVERACTIVE BLADDER; SKIN QUALITY; SNAP-25; TRPV1	10.1097/MD.0000000000032372	ARTICLE		1536-5964	MITCHELL.BRIN@ABBVIE.COM	S14		ABBVIE	WRITING AND EDITORIAL ASSISTANCE WAS PROVIDED TO THE AUTHORS BY MARY ANN CHAPMAN, PHD AND WAS FUNDED BY ABBVIE. BOTH AUTHORS MEET THE ICMJE AUTHORSHIP CRITERIA.	N6SH6			TOXIN TYPE-A; CLOSTRIDIUM-BOTULINUM ACTS; DOUBLE-BLIND; NEUROTRANSMITTER RELEASE; SPINAL-CORD; INTRADERMAL INJECTION; PROTEIN-RECEPTOR; NEURAL ACTIVITY; FOCAL DYSTONIA; ARM SPASTICITY		MEDICINE	MEDICINE (BALTIMORE)	ENGLISH	120	GOLD, GREEN PUBLISHED		TWO COMMERCE SQ, 2001 MARKET ST, PHILADELPHIA, PA 19103 USA	JUL 1	8	PHILADELPHIA	37499078		J	LIPPINCOTT WILLIAMS & WILKINS	2023		BRIN, MF (CORRESPONDING AUTHOR), ABBVIE CO, ALLERGAN, 2525 DUPONT DR, IRVINE, CA 92612 USA.; BRIN, MF (CORRESPONDING AUTHOR), T2-3, IRVINE, CA 92623 USA.	GENERAL & INTERNAL MEDICINE			0025-7974	MEDICINE
LEW MF;BRASHEAR A;DASHTIPOUR K;ISAACSON S;HAUSER RA;MAISONOBE P;SNYDER D;ONDO W	LEW, MARK F.;BRASHEAR, ALLISON;DASHTIPOUR, KHASHAYAR;ISAACSON, STUART;HAUSER, ROBERT A.;MAISONOBE, PASCAL;SNYDER, DANIEL;ONDO, WILLIAM	ALBANESE A, 2015, J NEUROL, V262, P2201, DOI 10.1007/S00415-015-7703-X;ANONYMOUS, 2016, BOTOX COSMETIC ON IN;ANONYMOUS, 2012, HDB DYSTONIA, DOI DOI 10.3109/9781841848525.010;BENECKE R, 2005, NEUROLOGY, V64, P1949, DOI 10.1212/01.WNL.0000163767.99354.C3;BENECKE R, 2009, MANUAL OF BOTULINUM TOXIN THERAPY, P29, DOI 10.1017/CBO9780511575761.007;BENTIVOGLIO AR, 2012, NEUROL SCI, V33, P261, DOI 10.1007…	PURPOSE/AIM: ABOBOTULINUMTOXINA (DYSPORT (R), IPSEN BIOPHARMACEUTICALS, INC., BASKING RIDGE, NJ, USA) IS AN ACETYLCHOLINE RELEASE INHIBITOR AND A NEUROMUSCULAR BLOCKING AGENT. THE UNITED STATES PRESCRIBING INFORMATION FOR ABOBOTULINUMTOXINA PREVIOUSLY INDICATED ONLY ONE DILUTION FOR CERVICAL DYSTONIA: 500U/1ML. CLINICAL TRIAL DATA SUPPORTING A LARGER VOLUME WITH A 500U/2ML DILUTION WOULD OFFER CL…				619	KECK UNIV SOUTHERN CALIF, SCH MED, DEPT NEUROL, LOS ANGELES, CA 90033 USA.; WAKE FOREST SCH MED, DEPT NEUROL, MED CTR BLVD, WINSTON SALEM, NC USA.; LOMA LINDA UNIV, SCH MED, FAC MED OFF, DEPT NEUROL MOVEMENT DISORDERS, LOMA LINDA, CA USA.; PARKINSONS DIS & MOVEMENT DISORDERS CTR BOCA RATO, BOCA RATON, FL USA.; UNIV SOUTH FLORIDA HLTH, BYRD PARKINSONS DIS & MOVEMENT DISORDERS CTR EXCE, TAMPA, FL U…	WAKE FOREST UNIVERSITY; LOMA LINDA UNIVERSITY; STATE UNIVERSITY SYSTEM OF FLORIDA; UNIVERSITY OF SOUTH FLORIDA; IPSEN; IPSEN; HOUSTON METHODIST		2025-01-03	ABOBOTULINUMTOXINA; ONABOTULINUMTOXINA; TWSTRS; SPASMODIC TORTICOLLIS; CERVICAL DYSTONIA; TOXIN TYPE-B; DOSE CONVERSION; DOUBLE-BLIND; EFFICACY; SAFETY; MANAGEMENT; PROTEINS; DYSPORT	ABOBOTULINUMTOXINA; ONABOTULINUMTOXINA; TWSTRS; SPASMODIC TORTICOLLIS; CERVICAL DYSTONIA	10.1080/00207454.2017.1406935	ARTICLE		1563-5279	MARK.LEW@MED.USC.EDU	626		IPSEN BIOPHARMACEUTICALS, INC., BASKING RIDGE, NJ	THIS STUDY WAS FUNDED BY IPSEN BIOPHARMACEUTICALS, INC., BASKING RIDGE, NJ. IPSEN WAS INVOLVED IN THE STUDY DESIGN; COLLECTION, ANALYSIS, AND INTERPRETATION OF DATA; WRITING THE ARTICLE; AND IN THE DECISION TO SUBMIT THE ARTICLE FOR PUBLICATION.	GE9NG			TOXIN TYPE-B; DOSE CONVERSION; DOUBLE-BLIND; EFFICACY; SAFETY; MANAGEMENT; PROTEINS; DYSPORT	7	INT J NEUROSCI	INT. J. NEUROSCI.	ENGLISH	20	BRONZE	HAUSER, ROBERT/0000-0002-6369-1203	2-4 PARK SQUARE, MILTON PARK, ABINGDON OR14 4RN, OXON, ENGLAND		8	ABINGDON	29343142		J	TAYLOR & FRANCIS LTD	2018	HAUSER, ROBERT/I-5372-2012	LEW, MF (CORRESPONDING AUTHOR), KECK UNIV SOUTHERN CALIF, SCH MED, DEPT NEUROL, LOS ANGELES, CA 90033 USA.	NEUROSCIENCES & NEUROLOGY			0020-7454	INTERNATIONAL JOURNAL OF NEUROSCIENCE
SAHIN N;BALKAN D;DUMAN A	SAHIN, NILFER;BALKAN, DAMLA;DUMAN, AZAT	ARSLAN EA, 2018, PEDIATR EMERG CARE, V34, PE217, DOI 10.1097/PEC.0000000000001102;BAROW E, 2017, PARKINSONISM RELAT D, V36, P3, DOI 10.1016/J.PARKRELDIS.2016.11.012;BHATT M, 2004, DRUG INDUCED MOVEMEN, P111;EFRON D, 1997, PEDIATRICS, V100, P662, DOI 10.1542/PEDS.100.4.662;FINDLING RL, 2008, CLIN THER, V30, P942, DOI 10.1016/J.CLINTHERA.2008.05.006;KAZANCI SY, 2015, KLIN PSIKOFARMAKOL B, V25, P399…	METHYLPHENIDATE IS ONE OF THE AGENTS USED IN THE TREATMENT OF ATTENTION DEFICIT HYPERACTIVITY DISORDER. IN THE LITERATURE, THE FOLLOWING SIDE EFFECTS WERE REPORTED FROM THE USE OF METHYLPHENIDATE: SLEEP AND APPETITE PROBLEMS, BLOOD PRESSURE AND HEART RATE CHANGES, HEADACHE, NERVOUSNESS, CRYING, TICS, CHOREA, PSYCHOSIS, AND RARELY DYSTONIC REACTION. ACUTE DYSTONIA IS A WELL-KNOWN EXTRAPYRAMIDAL SI…				461	MUGLA SITKI KOCMAN UNIV, FAC MED, DEPT CHILD & ADOLESCENT PSYCHIAT, MUGLA, TURKEY.;	MUGLA SITKI KOCMAN UNIVERSITY		2025-01-03	METHYLPHENIDATE; ACUTE DYSTONIA; OCULOGYRIC CRISIS; ATTENTION DEFICIT HYPERACTIVITY DISORDER; AUTISM SPECTRUM DISORDER	METHYLPHENIDATE; ACUTE DYSTONIA; OCULOGYRIC CRISIS; ATTENTION DEFICIT HYPERACTIVITY DISORDER; AUTISM SPECTRUM DISORDER	10.5455/PCP.20201002093249	ARTICLE		2475-0581	NILFERSAHIN@HOTMAIL.COM	463				PO1LE				4	PSYCHIAT CLIN PSYCH	PSYCHIATRY CLIN. PSYCHOPHARMACOL.	ENGLISH	10	GOLD		FENERBAHCE MAH KISMET SOK KISMET APT NO 3 D 2, KADIKOY, ISTANBUL, TURKEY		3	ISTANBUL			J	TURKISH ASSOC PSYCHOPHARMACOLOGY	2020		SAHIN, N (CORRESPONDING AUTHOR), MUGLA SITKI KOCMAN UNIV, FAC MED, DEPT CHILD & ADOLESCENT PSYCHIAT, MUGLA, TURKEY.	PHARMACOLOGY & PHARMACY; PSYCHIATRY			2475-0573	PSYCHIATRY AND CLINICAL PSYCHOPHARMACOLOGY
MASTRORILLI V;DE ANGELIS F;VACCA V;PAVONE F;LUVISETTO S;MARINELLI S	MASTRORILLI, VALENTINA;DE ANGELIS, FEDERICA;VACCA, VALENTINA;PAVONE, FLAMINIA;LUVISETTO, SIRO;MARINELLI, SARA	BAPTISTA AF, 2007, J NEUROSCI METH, V161, P259, DOI 10.1016/J.JNEUMETH.2006.11.016;BURSTEIN R, 2020, HEADACHE, V60, P1259, DOI 10.1111/HEAD.13849;BYUN J, 2022, TOXINS, V14, DOI 10.3390/TOXINS14060365;CAR H, 2021, NEUROL NEUROCHIR POL, V55, P133, DOI 10.5603/PJNNS.A2021.0027;CHOUDHURY S, 2021, TOXINS, V13, DOI 10.3390/TOXINS13010058;COBIANCHI S, 2010, NEUROSCIENCE, V168, P273, DOI 10.1016/J.NEUROS…	XEOMIN((R)) IS A COMMERCIAL FORMULATION OF BOTULINUM NEUROTOXIN TYPE A (BONT/A) CLINICALLY AUTHORIZED FOR TREATING NEUROLOGICAL DISORDERS, SUCH AS BLEPHAROSPASM, CERVICAL DYSTONIA, LIMB SPASTICITY, AND SIALORRHEA. WE HAVE PREVIOUSLY DEMONSTRATED THAT SPINAL INJECTION OF LABORATORY PURIFIED 150 KDA BONT/A IN PARAPLEGIC MICE, AFTER UNDERGOING TRAUMATIC SPINAL CORD INJURY (SCI), WAS ABLE TO REDUCE E…	248				NATL COUNCIL RES ITALY, INST BIOCHEM & CELL BIOL, VIA ERCOLE RAMARINI 32, I-00015 MONTEROTONDO, ITALY.;	CONSIGLIO NAZIONALE DELLE RICERCHE (CNR)		2025-01-03	BOTULINUM NEUROTOXIN; SPINAL CORD INJURY; REGENERATION; MOTOR RECOVERY; SCIATIC STATIC INDEX; NEUROPATHIC PAIN; GLIAL CELLS; MICE; TOXIN TYPE-A; RECEPTOR EXPRESSION; PAIN; INHIBITION; TETANUS	BOTULINUM NEUROTOXIN; SPINAL CORD INJURY; REGENERATION; MOTOR RECOVERY; SCIATIC STATIC INDEX; NEUROPATHIC PAIN; GLIAL CELLS; MICE	10.3390/toxins15040248	ARTICLE		2072-6651	SIRO.LUVISETTO@CNR.IT; SARA.MARINELLI@CNR.IT					E8HK5			TOXIN TYPE-A; RECEPTOR EXPRESSION; PAIN; INHIBITION; TETANUS	4	TOXINS	TOXINS	ENGLISH	40	GREEN PUBLISHED, GOLD	MASTRORILLI, VALENTINA/0000-0002-2527-7618; MARINELLI, SARA/0000-0001-5393-4796	ST ALBAN-ANLAGE 66, CH-4052 BASEL, SWITZERLAND	APR	11	BASEL	37104185		J	MDPI	2023	LUVISETTO, SIRO/AAJ-6985-2021	LUVISETTO, S; MARINELLI, S (CORRESPONDING AUTHOR), NATL COUNCIL RES ITALY, INST BIOCHEM & CELL BIOL, VIA ERCOLE RAMARINI 32, I-00015 MONTEROTONDO, ITALY.	FOOD SCIENCE & TECHNOLOGY; TOXICOLOGY				TOXINS
SANSING LH;TÜZÜN E;KO MW;BACCON J;LYNCH DR;DALMAU J	SANSING, LAUREN H.;TUZUN, ERDEM;KO, MELISSA W.;BACCON, JENNIFER;LYNCH, DAVID R.;DALMAU, JOSEP	BOYER EW, 2005, NEW ENGL J MED, V352, P1112, DOI 10.1056/NEJMRA041867;CARBONE JR, 2000, EMERG MED CLIN N AM, V18, P317, DOI 10.1016/S0733-8627(05)70127-9;DALMAU J, 2007, ANN NEUROL, V61, P25, DOI 10.1002/ANA.21050;GULTEKIN SH, 2000, BRAIN, V123, P1481, DOI 10.1093/BRAIN/123.7.1481;KOIDE R, 2007, J NEURO-ONCOL, V81, P71, DOI 10.1007/S11060-006-9200-7;LEE A, 2006, J ECT, V22, P267;MOCHIZUKI Y, 2006…	BACKGROUND A 34-YEAR-OLD WOMAN PRESENTED WITH HEADACHE, FEVERISH SENSATION AND ANXIETY, RAPIDLY FOLLOWED BY HOMICIDAL IDEATION, AGGRESSIVE AGITATION, SEIZURES, HYPOVENTILATION, HYPERTHERMIA AND PROMINENT AUTONOMIC INSTABILITY REQUIRING INTUBATION AND SEDATION. SHE DEVELOPED EPISODES OF HYPOTENSION AND BRADYCARDIA WITH PERIODS OF ASYSTOLE LASTING UP TO 15 SECONDS. UPON WEANING OFF SEDATION, HER EY…				291	UNIV PENN, DEPT NEUROL, DIV NEUROONCOL, PHILADELPHIA, PA 19104 USA.; UNIV PENN, LAB NEUROONCOL & PARANEOPLAST DISORDERS, PHILADELPHIA, PA 19104 USA.;	UNIVERSITY OF PENNSYLVANIA; UNIVERSITY OF PENNSYLVANIA		2025-01-03	CATATONIA; NMDA RECEPTOR ANTIBODIES; OVARIAN TERATOMA; PARANEOPLASTIC ENCEPHALITIS; PSYCHOSIS; PARANEOPLASTIC LIMBIC ENCEPHALITIS; SYMPTOMS	CATATONIA; NMDA RECEPTOR ANTIBODIES; OVARIAN TERATOMA; PARANEOPLASTIC ENCEPHALITIS; PSYCHOSIS	10.1038/ncpneuro0493	ARTICLE			JOSEP.DALMAU@UPHS.UPENN.EDU	296		NCI NIH HHS [R01 CA107192, R01 CA089054, R01 CA107192-03, R01CA107192, R01 CA089054-05] FUNDING SOURCE: MEDLINE; NINDS NIH HHS [R56 NS045986, R01 NS045986] FUNDING SOURCE: MEDLINE		164BC			PARANEOPLASTIC LIMBIC ENCEPHALITIS; SYMPTOMS	5	NAT CLIN PRACT NEURO	NAT. CLIN. PRACT. NEUROL.	ENGLISH	16	GREEN ACCEPTED, BRONZE	KO, MELISSA/0000-0002-2452-9684; BACCON, JENNIFER/0000-0002-0261-5223; DALMAU, JOSEP/0000-0001-5856-2813; SANSING, LAUREN/0000-0002-6898-1680	75 VARICK ST, 9TH FLR, NEW YORK, NY 10013-1917 USA	MAY	6	NEW YORK	17479076		J	NATURE PUBLISHING GROUP	2007	DALMAU, JOSEP/ADW-9914-2022; TUZUN, ERDEM/AAH-9212-2019	DALMAU, J (CORRESPONDING AUTHOR), UNIV PENN, DEPT NEUROL, DIV NEUROONCOL, 3 WEST GATES,3400 SPRUCE ST, PHILADELPHIA, PA 19104 USA.	NEUROSCIENCES & NEUROLOGY			1745-834X	NATURE CLINICAL PRACTICE NEUROLOGY
STUBBLEFIELD MD;LEVINE A;CUSTODIO CM;FITZPATRICK T	STUBBLEFIELD, MICHAEL D.;LEVINE, AARON;CUSTODIO, CHRISTIAN M.;FITZPATRICK, THERESA	AOKI KR, 2005, NEUROTOXICOLOGY, V26, P785, DOI 10.1016/J.NEURO.2005.01.017;CUI M, 2002, N-S ARCH PHARMACOL, V365, PR17;CUI ML, 2004, PAIN, V107, P125, DOI 10.1016/J.PAIN.2003.10.008;DELANIAN S, 2007, SEMIN RADIAT ONCOL, V17, P99, DOI 10.1016/J.SEMRADONC.2006.11.006;DURHAM PL, 2004, HEADACHE, V44, P35, DOI 10.1111/J.1526-4610.2004.04007.X;GILLETTE EL, 1995, INT J RADIAT ONCOL, V31, P1309, DOI 10.1…	OBJECTIVE: TO DESCRIBE THE USE OF BOTULINUM TOXIN TYPE A (BTX-A) IN RADIATION FIBROSIS SYNDROME (RFS). DESIGN: RETROSPECTIVE CASE SERIES. SETTING: A LARGE TERTIARY CARE CANCER CENTER. PARTICIPANTS: TWENTY-THREE CONSECUTIVE PATIENTS TREATED FOR SEQUELAE OF RFS WITH BTX-A. INTERVENTIONS: NOT APPLICABLE. MAIN OUTCOME MEASURES: A DESCRIPTION OF THE COMPONENTS OF RFS THOUGHT TO BENEFIT FROM BTX-A INJE…				417	MEM SLOAN KETTERING CANC CTR, REHABIL MED SERV, DEPT NEUROL, NEW YORK, NY 10021 USA.; NEW YORK PRESBYTERIAN HOSP, DEPT REHABIL MED, NEW YORK, NY USA.;	MEMORIAL SLOAN KETTERING CANCER CENTER; NEWYORK-PRESBYTERIAN HOSPITAL		2025-01-03	CANCER; DYSTONIA; FIBROSIS; RADIATION; PAIN; REHABILITATION; TRIGEMINAL NEURALGIA; TRISMUS; BREAST-CANCER PATIENTS; POSTOPERATIVE RADIOTHERAPY; NECK DISSECTION; MUSCLE SPASM; INJURY; MANAGEMENT; THERAPY; DISEASE	CANCER; DYSTONIA; FIBROSIS; RADIATION; PAIN; REHABILITATION; TRIGEMINAL NEURALGIA; TRISMUS	10.1016/j.apmr.2007.11.022	ARTICLE		1532-821X	STUBBLEM@MSKCC.ORG	421				273UU			BREAST-CANCER PATIENTS; POSTOPERATIVE RADIOTHERAPY; NECK DISSECTION; MUSCLE SPASM; INJURY; PAIN; MANAGEMENT; THERAPY; DISEASE	3	ARCH PHYS MED REHAB	ARCH. PHYS. MED. REHABIL.	ENGLISH	26		CUSTODIO, CHRISTIAN/0000-0002-8534-6398	1600 JOHN F KENNEDY BOULEVARD, STE 1800, PHILADELPHIA, PA 19103-2899 USA	MAR	5	PHILADELPHIA	18295617		J	W B SAUNDERS CO-ELSEVIER INC	2008	STUBBLEFIELD, MICHAEL/ABD-2350-2021	STUBBLEFIELD, MD (CORRESPONDING AUTHOR), MEM SLOAN KETTERING CANC CTR, REHABIL MED SERV, DEPT NEUROL, BOX 349,1275 YORK AVE, NEW YORK, NY 10021 USA.	REHABILITATION; SPORT SCIENCES			0003-9993	ARCHIVES OF PHYSICAL MEDICINE AND REHABILITATION
WELLER CM;LEEN WG;NEVILLE BGR;DUNCAN JS;DE VRIES B;GEILENKIRCHEN MA;HAAN J;KAMSTEEG EJ;FERRARI MD;VAN DEN MAAGDENBERG AMJM;WILLEMSEN MAAP;SCHEFFER H;TERWINDT GM	WELLER, CLAUDIA M.;LEEN, WILHELMINA G.;NEVILLE, BRIAN G. R.;DUNCAN, JOHN S.;DE VRIES, BOUKJE;GEILENKIRCHEN, MARIJE A.;HAAN, JOOST;KAMSTEEG, ERIK-JAN;FERRARI, MICHEL D.;VAN DEN MAAGDENBERG, ARN M. J. M.;WILLEMSEN, MICHEL A. A. P.;SCHEFFER, HANS;TERWINDT, GISELA M.	BASSI MT, 2004, J MED GENET, V41, P621, DOI 10.1136/JMG.2003.017863;BROCKMANN K, 2009, BRAIN DEV-JPN, V31, P545, DOI 10.1016/J.BRAINDEV.2009.02.008;CASTIGLIONI C, 2013, EUR J PAEDIATR NEURO, V17, P254, DOI 10.1016/J.EJPN.2012.10.010;CHIPKIN SR, 1998, NEUROCHEM RES, V23, P645, DOI 10.1023/A:1022434721114;CLOAREC R, 2012, NEUROLOGY, V79, P2097, DOI 10.1212/WNL.0B013E3182752C46;DALE RC, 2012, DEV ME…	BACKGROUND: HEMIPLEGIC MIGRAINE (HM) AND ALTERNATING HEMIPLEGIA OF CHILDHOOD (AHC) ARE RARE EPISODIC NEUROLOGICAL BRAIN DISORDERS WITH PARTIAL CLINICAL AND GENETIC OVERLAP. RECENTLY, ATP1A3 MUTATIONS WERE SHOWN TO ACCOUNT FOR THE MAJORITY OF AHC PATIENTS. IN ADDITION, A MUTATION IN THE SLC2A1 GENE WAS REPORTED IN A PATIENT WITH ATYPICAL AHC. WE THEREFORE INVESTIGATED WHETHER MUTATIONS IN THESE GE…				10	LEIDEN UNIV, MED CTR, DEPT HUMAN GENET, NL-2300 RC LEIDEN, NETHERLANDS.; RADBOUD UNIV NIJMEGEN, MED CTR, DONDERS INST BRAIN COGNIT & BEHAV, DEPT NEUROL, NIJMEGEN, NETHERLANDS.; UCL MED SCH, INST CHILD HLTH, NEUROSCI UNIT, LONDON, ENGLAND.; GREAT ORMOND ST HOSP SICK CHILDREN, LONDON, ENGLAND.; UCL INST NEUROL, LONDON, ENGLAND.; RIJNLAND HOSP, DEPT NEUROL, LEIDERDORP, NETHERLANDS.; RADBOUD UNIV NIJ…	LEIDEN UNIVERSITY; LEIDEN UNIVERSITY MEDICAL CENTER (LUMC); LEIDEN UNIVERSITY - EXCL LUMC; RADBOUD UNIVERSITY NIJMEGEN; UNIVERSITY OF LONDON; UNIVERSITY COLLEGE LONDON; UNIVERSITY OF LONDON; UNIVERSITY COLLEGE LONDON; GREAT ORMOND STREET HOSPITAL FOR CHILDREN NHS FOUNDATION TRUST; UNIVERSITY OF LONDON; UNIVERSITY COLLEGE LONDON; RIJNLAND HOSPITAL; RADBOUD UNIVERSITY NIJMEGEN; LEIDEN UNIVERSITY; L…		2025-01-03	HEMIPLEGIC MIGRAINE (HM); ALTERNATING HEMIPLEGIA OF CHILDHOOD (AHC); SLC2A1 GENE; EXERCISE-INDUCED DYSTONIA; GLUT1 DEFICIENCY SYNDROME; DE-NOVO MUTATIONS; PAROXYSMAL KINESIGENIC DYSKINESIA; PRRT2 MUTATIONS; EPISODIC ATAXIA; GENE-MUTATIONS; CACNA1A; ATP1A2; DEFICIENCY; TRANSPORT; SEIZURES	HEMIPLEGIC MIGRAINE (HM); ALTERNATING HEMIPLEGIA OF CHILDHOOD (AHC); SLC2A1 GENE; EXERCISE-INDUCED DYSTONIA; GLUT1 DEFICIENCY SYNDROME	10.1177/0333102414532379	ARTICLE		1468-2982	G.M.TERWINDT@LUMC.NL	15		NETHERLANDS ORGANIZATION FOR SCIENTIFIC RESEARCH (NWO) [903-52-291, VICI 918.56.602, VIDI 917-11-319]; NWO "AGIKO-STIPENDIUM'' [92003529]; EUROPEAN COMMUNITY (EC) (EUROHEAD) [LSHM-CT-2004-504837]; EUROHEADPAIN; CENTRE FOR MEDICAL SYSTEMS BIOLOGY (CMSB) IN THE FRAMEWORK OF THE NETHERLANDS GENOMICS INITIATIVE (NGI)	THIS WORK WAS SUPPORTED BY GRANTS FROM THE NETHERLANDS ORGANIZATION FOR SCIENTIFIC RESEARCH (NWO) (903-52-291, M.D.F.; VICI 918.56.602, M.D.F.; VIDI 917-11-319, G.M.T), NWO "AGIKO-STIPENDIUM''; GRANT NUMBER 92003529, W.G.L.); THE EUROPEAN COMMUNITY (EC) (EUROHEAD, LSHM-CT-2004-504837, M.D.F.; EUROHEADPAIN (M.D.F. & A.M.J.M.V.D.M.) AND THE CENTRE FOR MEDICAL SYSTEMS BIOLOGY (CMSB) IN THE FRAMEWORK…	AW3TE			DE-NOVO MUTATIONS; PAROXYSMAL KINESIGENIC DYSKINESIA; PRRT2 MUTATIONS; EPISODIC ATAXIA; GENE-MUTATIONS; CACNA1A; ATP1A2; DEFICIENCY; TRANSPORT; SEIZURES	1	CEPHALALGIA	CEPHALALGIA	ENGLISH	35	BRONZE	FERRARI, MICHEL D./0000-0001-9691-9449; DUNCAN, JOHN S/0000-0002-1373-0681	1 OLIVERS YARD, 55 CITY ROAD, LONDON EC1Y 1SP, ENGLAND	JAN	6	LONDON	24824604		J	SAGE PUBLICATIONS LTD	2015	FERRARI, MICHEL D./ABE-3758-2021; WILLEMSEN, MICHEL/H-8119-2014; SCHEFFER, HANS/E-4644-2012; KAMSTEEG, ERIK-JAN/L-4421-2015; VAN DEN MAAGDENBERG, ARN/AAE-9052-2019	TERWINDT, GM (CORRESPONDING AUTHOR), LEIDEN UNIV, MED CTR, DEPT NEUROL, ALBINUSDREEF 2,POB 9600, NL-2300 RC LEIDEN, NETHERLANDS.	NEUROSCIENCES & NEUROLOGY			0333-1024	CEPHALALGIA
BROMET EJ;TAORMINA DP;GUEY LT;BIJLSMA JA;GLUZMAN SF;HAVENAAR JM;CARLSON H;CARLSON GA	BROMET, EVELYN J.;TAORMINA, DAVID P.;GUEY, LIN T.;BIJLSMA, JOOST A.;GLUZMAN, SEMYON F.;HAVENAAR, JOHAN M.;CARLSON, HAROLD;CARLSON, GABRIELLE A.	ASPAROUHOV T., 2006, MPLUS WEB NOTES;BARNETT L, 2006, MED C SURV, V23, P46;BAVERSTOCK K, 2006, ENVIRON HEALTH PERSP, V114, P1312, DOI 10.1289/EHP.9113;BENTLER PM, 1990, PSYCHOL BULL, V107, P238, DOI 10.1037/0033-2909.107.2.238;BREIDABLIK HJ, 2009, EUR J PUBLIC HEALTH, V19, P73, DOI 10.1093/EURPUB/CKN111;BROMET EJ, 2000, ARCH GEN PSYCHIAT, V57, P563, DOI 10.1001/ARCHPSYC.57.6.563;BROMET EJ, 2006, …	BACKGROUND: SINCE THE CHORNOBYL ACCIDENT IN 1986, THE PHYSICAL HEALTH OF EXPOSED CHILDREN IN UKRAINE HAS BEEN MONITORED, BUT THEIR PERCEIVED HEALTH HAS NOT BEEN STUDIED. THIS STUDY EXAMINES HEALTH PERCEPTIONS OF UKRAINIAN ADOLESCENTS EXPOSED TO RADIOACTIVE FALLOUT IN UTERO OR AS INFANTS, AND THE EPIDEMIOLOGIC AND CHORNOBYL-RELATED INFLUENCES ON SELF-REPORTED HEALTH. METHOD: WE ASSESSED THREE GROU…	417				SUNY STONY BROOK, DEPT PSYCHIAT, STONY BROOK, NY 11794 USA.; NEW YORK MED COLL, VALHALLA, NY 10595 USA.; UNIV AMSTERDAM, ACAD MED CTR, DIANET DIALYSIS CTR, NL-1105 AZ AMSTERDAM, NETHERLANDS.; UKRAINIAN PSYCHIAT ASSOC, KIEV, UKRAINE.; ALTRECHT INST MENTAL HLTH CARE, UTRECHT, NETHERLANDS.; SUNY STONY BROOK, DEPT MED, STONY BROOK, NY 11794 USA.;	STATE UNIVERSITY OF NEW YORK (SUNY) SYSTEM; STONY BROOK UNIVERSITY; NEW YORK MEDICAL COLLEGE; UNIVERSITY OF AMSTERDAM; ACADEMIC MEDICAL CENTER AMSTERDAM; STATE UNIVERSITY OF NEW YORK (SUNY) SYSTEM; STONY BROOK UNIVERSITY		2025-01-03	SELF-RATED HEALTH; UNIVERSITY-STUDENTS; THYROID-CANCER; ADOLESCENTS; ILLNESS; CONSEQUENCES; DETERMINANTS; BEHAVIOR; EASTERN; RISK		10.1186/1471-2458-9-417	ARTICLE		1471-2458	EVELYN.BROMET@STONYBROOK.EDU; DAVID.P.TAORMINA@GMAIL.COM; LIN.T.GUEY@GMAIL.COM; J.A.BIJLSMA@PLANET.NL; UPA2@I.COM.UA; J.HAVENAAR@GMAIL.COM; HAROLD.CARLSON@STONYBROOK.EDU; GABRIELLE.CARLSON@STONYBROOK.EDU			NATIONAL INSTITUTE OF MENTAL HEALTH [MH51947]	THIS STUDY WAS FUNDED BY THE NATIONAL INSTITUTE OF MENTAL HEALTH (MH51947). THE AUTHORS THANK CHARLES WEBB FOR DIRECTING THE FIELD WORK; VICTORIA ZAKHOZA AND VLODOMYR PANIOTTO FROM THE KIEV INTERNATIONAL INSTITUTE OF SOCIOLOGY FOR ORGANIZING AND FIELDING THE HOME INTERVIEWS; DANIIL GLUZMAN FROM THE INSTITUTE OF EXPERIMENTAL PATHOLOGY, ONCOLOGY AND RADIOBIOLOGY, ACADEMY OF SCIENCES OF THE UKRAINE,…	528MR			SELF-RATED HEALTH; UNIVERSITY-STUDENTS; THYROID-CANCER; ADOLESCENTS; ILLNESS; CONSEQUENCES; DETERMINANTS; BEHAVIOR; EASTERN; RISK		BMC PUBLIC HEALTH	BMC PUBLIC HEALTH	ENGLISH	38	GREEN PUBLISHED, GOLD		CAMPUS, 4 CRINAN ST, LONDON N1 9XW, ENGLAND	NOV 17	12	LONDON	19919706		J	BMC	2009		BROMET, EJ (CORRESPONDING AUTHOR), SUNY STONY BROOK, DEPT PSYCHIAT, STONY BROOK, NY 11794 USA.	PUBLIC, ENVIRONMENTAL & OCCUPATIONAL HEALTH				BMC PUBLIC HEALTH
KINDER S;OSSIG C;WIENECKE M;BEYER A;VON DER HAGEN M;STORCH A;SMITKA M	KINDER, S.;OSSIG, C.;WIENECKE, M.;BEYER, A.;VON DER HAGEN, M.;STORCH, A.;SMITKA, M.	BERTHOLON P, 2009, J NEUROL NEUROSUR PS, V80, P1289, DOI 10.1136/JNNP.2008.159103;GLASAUER S, 2011, ANN NY ACAD SCI, V1233, P162, DOI 10.1111/J.1749-6632.2011.06149.X;JEN J, 2004, NEUROLOGY, V62, P17, DOI 10.1212/01.WNL.0000101675.61074.50;JUNG JL, 2010, EUR NEUROL, V64, P114, DOI 10.1159/000315145;STRUPP M, 2007, NEUROTHERAPEUTICS, V4, P267, DOI 10.1016/J.NURT.2007.01.014	EPISODIC ATAXIA TYPE 2 (EA2, MIM#108500) IS THE MOST COMMON FORM OF EA AND AN AUTOSOMAL-DOMINANT INHERITED DISORDER CHARACTERIZED BY PAROXYSMAL EPISODES OF ATAXIA. THE DISEASE CAUSATIVE GENE CACNA1A ENCODES FOR THE ALPHA 1A SUBUNIT OF THE VOLTAGE-GATED P/Q-TYPE CALCIUM CHANNEL. WE REPORT ON A FAMILY WITH A NOVEL MUTATION IN THE CACNA1A GENE. THE CLINICAL SYMPTOMS WITHIN THE FAMILY VARIED FROM THE…				72	TECH UNIV DRESDEN, ABT NEUROPADIATRIE, MED FAK CARL GUSTAV CARUS, DRESDEN, GERMANY.; TECH UNIV DRESDEN, NEUROL KLIN, MED FAK CARL GUSTAV CARUS, DRESDEN, GERMANY.; TECH UNIV DRESDEN, INST KLIN GENET, MED FAK CARL GUSTAV CARUS, DRESDEN, GERMANY.;	TECHNISCHE UNIVERSITAT DRESDEN; CARL GUSTAV CARUS UNIVERSITY HOSPITAL; TECHNISCHE UNIVERSITAT DRESDEN; CARL GUSTAV CARUS UNIVERSITY HOSPITAL; TECHNISCHE UNIVERSITAT DRESDEN; CARL GUSTAV CARUS UNIVERSITY HOSPITAL		2025-01-03	EPISODIC ATAXIA; CACNA1A GENE; FAMILIAR HEMIPLEGIC MIGRAINE; DYSTONIA; ACETAZOLAMIDE; TYPE-2	EPISODIC ATAXIA; CACNA1A GENE; FAMILIAR HEMIPLEGIC MIGRAINE; DYSTONIA; ACETAZOLAMIDE	10.1016/j.ejpn.2014.10.005	ARTICLE		1532-2130	SILVIA.KINDER@UNIKLINIKUM-DRESDEN.DE	74				AZ5KJ			TYPE-2	1	EUR J PAEDIATR NEURO	EUR. J. PAEDIATR. NEUROL.	ENGLISH	5		VON DER HAGEN, MAJA/0009-0007-5491-2063; FRANKE, CHRISTIANA/0000-0002-5609-2472	THE BOULEVARD, LANGFORD LANE, KIDLINGTON, OXFORD OX5 1GB, OXON, ENGLAND	JAN	3	OXFORD	25468264		J	ELSEVIER SCI LTD	2015		KINDER, S (CORRESPONDING AUTHOR), TECH UNIV DRESDEN, ABT NEUROPADIATRIE, MED FAK CARL GUSTAV CARUS, DRESDEN, GERMANY.	NEUROSCIENCES & NEUROLOGY; PEDIATRICS			1090-3798	EUROPEAN JOURNAL OF PAEDIATRIC NEUROLOGY
LALLI S;ALBANESE A	LALLI, STEFANIA;ALBANESE, ALBERTO	AGOSTINO R, 1992, BRAIN, V115, P1481, DOI 10.1093/BRAIN/115.5.1481;ALBANESE A, 2006, EUR J NEUROL, V13, P433, DOI 10.1111/J.1468-1331.2006.01537.X;ALBANESE A, 2003, J NEUROL, V250, P1145, DOI 10.1007/S00415-003-0236-8;ALBANESE A, 2009, MOVEMENT DISORD, V24, P1725, DOI 10.1002/MDS.22597;ASMUS F, 2009, MOVEMENT DISORD, V24, P702, DOI 10.1002/MDS.22426;AVANZINO L, 2008, MOVEMENT DISORD, V23, P646, D…	ALTHOUGH THE UNDERSTANDING OF DYSTONIA HAS IMPROVED IN RECENT YEARS, PRIMARY DYSTONIA IS STILL INSUFFICIENTLY RECOGNIZED AND PATIENTS MAY NOT RECEIVE THE CORRECT DIAGNOSIS, LEADING TO TRANSIENT OR PERMANENT MISCLASSIFICATION OF THEIR SYMPTOMS. WE REVIEWED CASES OF PRIMARY DYSTONIA WHO WERE AT FIRST MISDIAGNOSED AND ANALYZED THE REASONS WHY THE CORRECT DIAGNOSIS WAS FIRST MISSED AND LATER RETAINED…				1619	FDN IRCCS IST NEUROL CARLO BESTA, MILAN, ITALY.; UNIV CATTOLICA SACRO CUORE, I-20123 MILAN, ITALY.;	FONDAZIONE IRCCS ISTITUTO NEUROLOGICO CARLO BESTA; CATHOLIC UNIVERSITY OF THE SACRED HEART		2025-01-03	DYSTONIA; PARKINSON'S DISEASE; ESSENTIAL TREMOR; TIC; PSYCHOGENIC MOVEMENT DISORDER; MYOCLONUS; BOTULINUM-TOXIN-A; CERVICAL DYSTONIA; PHENOTYPIC VARIABILITY; CHILDHOOD-ONSET; FIXED DYSTONIA; JERKY DYSTONIA; DYT1 DYSTONIA; SCOLIOSIS	DYSTONIA; PARKINSON'S DISEASE; ESSENTIAL TREMOR; TIC; PSYCHOGENIC MOVEMENT DISORDER; MYOCLONUS	10.1002/mds.23137	ARTICLE		1531-8257	ALBERTO.ALBANESE@UNICATT.IT	1626		ITALIAN MINISTRY OF UNIVERSITY AND RESEARCH; ITALIAN MINISTRY OF HEALTH	THIS WORK WAS FUNDED IN PART BY GRANTS FROM THE ITALIAN MINISTRY OF UNIVERSITY AND RESEARCH AND THE ITALIAN MINISTRY OF HEALTH. STEFANIA LALLI: NONE. ALBERTO ALBANESE: OCCASIONAL CONSULTANCY ADVISORY BOARDS AND HONORARIA FROM LUNDBECK, ALLERGAN, AND MERZ.	644BW			BOTULINUM-TOXIN-A; CERVICAL DYSTONIA; ESSENTIAL TREMOR; PHENOTYPIC VARIABILITY; CHILDHOOD-ONSET; FIXED DYSTONIA; JERKY DYSTONIA; DYT1 DYSTONIA; SCOLIOSIS; MYOCLONUS	11	MOVEMENT DISORD	MOV. DISORD.	ENGLISH	71		LALLI, STEFANIA/0000-0002-5018-7710; ALBANESE, ALBERTO/0000-0002-5864-0006; LALLI, STEFANIA/0000-0003-1133-0155	111 RIVER ST, HOBOKEN 07030-5774, NJ USA	AUG 15	8	HOBOKEN	20629166		J	WILEY	2010	; ALBANESE, ALBERTO/K-7396-2016; LALLI, STEFANIA/K-4693-2016	ALBANESE, A (CORRESPONDING AUTHOR), FDN IST NEUROL CARLO BESTA, VIA G CELORIA 11, I-20133 MILAN, ITALY.	NEUROSCIENCES & NEUROLOGY			0885-3185	MOVEMENT DISORDERS
NGOUNGOU EB;POUDIOUGOU B;DULAC O;DICKO A;BONCOEUR MP;TRAORÉ AM;COULIBALY D;KEITA MM;PREUX PM;DOUMBO OK;DRUET-CABANAC M	NGOUNGOU, E. B.;POUDIOUGOU, B.;DULAC, O.;DICKO, A.;BONCOEUR, M. P.;TRAORE, A. M.;COULIBALY, D.;KEITA, M. M.;PREUX, P. M.;DOUMBO, O. K.;DRUET-CABANAC, M.	ANONYMOUS, T ROY SOC TROP ME S2;BLANCO M, 2006, AM J NEURORADIOL, V27, P452;CARME B, 1993, AM J TROP MED HYG, V48, P216, DOI 10.4269/AJTMH.1993.48.216;CARTER JA, 2004, EPILEPSIA, V45, P978, DOI 10.1111/J.0013-9580.2004.65103.X;CLAVIER N, 1999, CRIT CARE MED, V27, P628, DOI 10.1097/00003246-199903000-00047;CRAWLEY J, 1996, QJM-INT J MED, V89, P591;DEININGER MH, 2000, J NEUROIMMUNOL, V106, P198, DO…	INTRODUCTION. SEVERAL NEUROLOGICAL COMPLICATIONS ARE ASSOCIATED WITH CEREBRAL MALARIA (CM). HOWEVER, FEW LONG-TERM DATA FROM CHILDHOOD SURVIVORS HAVE BEEN PUBLISHED. METHODS. A CROSS-SECTIONAL STUDY WAS CARRIED OUT IN MALI AMONG CHILDREN FOLLOWED FROM 1999 TO 2002 AFTER SERIOUS AND COMPLICATED MALARIA. OUR AIM WAS TO EVALUATE THE PERSISTENT NEUROLOGICAL SEQUELAE ASSOCIATED WITH CM. RESULTS. THIS …				583	FAC MED LIMOGES, INST EPIDEMIOL NEUROL & NEUROL TROP, EA 3174, F-87025 LIMOGES, FRANCE.; FMPOS, DEPT EPIDEMIOL AFFECT PARASITAIRES, MALARIA RES & TRAINING CTR, BAMAKO, MALI.; HOP NECKER ENFANTS MALAD, DEPT NEUROPEDIAT, APHP, PARIS, FRANCE.; UNIV PARIS 05, PARIS, FRANCE.; INSERM, U663, PARIS, FRANCE.; CHU LIMOGES, SERV RADIOL, LIMOGES, FRANCE.; HOP GABRIEL TOURE, SERV PEDIAT, BAMAKO, MALI.; FAC ME…	ASSISTANCE PUBLIQUE HOPITAUX PARIS (APHP); UNIVERSITE PARIS CITE; HOPITAL UNIVERSITAIRE HOTEL-DIEU - APHP; HOPITAL UNIVERSITAIRE NECKER-ENFANTS MALADES - APHP; HOPITAL UNIVERSITAIRE AMBROISE-PARE -APHP; UNIVERSITE PARIS CITE; UNIVERSITE PARIS CITE; INSTITUT NATIONAL DE LA SANTE ET DE LA RECHERCHE MEDICALE (INSERM); CHU LIMOGES		2025-01-03	CEREBRAL MALARIA; NEUROLOGICAL SEQUELAE; CHILDREN; MALI; POSTERIOR REVERSIBLE ENCEPHALOPATHY; PLASMODIUM-FALCIPARUM MALARIA; PATHOPHYSIOLOGY; LESIONS; BURDEN; CELLS	CEREBRAL MALARIA; NEUROLOGICAL SEQUELAE; CHILDREN; MALI	10.1016/S0035-3787(07)90464-6	ARTICLE		2213-0004	PREUX@UNILIM.FR	588				176PT			POSTERIOR REVERSIBLE ENCEPHALOPATHY; PLASMODIUM-FALCIPARUM MALARIA; PATHOPHYSIOLOGY; LESIONS; BURDEN; CELLS	5	REV NEUROL-FRANCE	REV. NEUROL.	ENGLISH	34		PREUX, PIERRE-MARIE/0000-0002-2171-2977; DRUET-CABANAC, MICHEL/0000-0001-5711-3346	21 STREET CAMILLE DESMOULINS, ISSY, 92789 MOULINEAUX CEDEX 9, FRANCE	MAY	6	MOULINEAUX CEDEX 9	17571026		J	MASSON EDITEUR	2007	PREUX, PIERRE-MARIE/N-3538-2019; PREUX, PIERRE-MARIE/B-8393-2014	PREUX, PM (CORRESPONDING AUTHOR), FAC MED LIMOGES, INST EPIDEMIOL NEUROL & NEUROL TROP, EA 3174, 2 RUE DR MARCLAND, F-87025 LIMOGES, FRANCE.	NEUROSCIENCES & NEUROLOGY			0035-3787	REVUE NEUROLOGIQUE
HU YF;JIANG HS;WANG Q;XIE ZS;PAN SY	HU, YAFANG;JIANG, HAISHAN;WANG, QUN;XIE, ZUOSHAN;PAN, SUYUE	BROWNE DL, 1994, NAT GENET, V8, P136, DOI 10.1038/NG1094-136;DENIER C, 1999, NEUROLOGY, V52, P1816, DOI 10.1212/WNL.52.9.1816;ESCAYG A, 2000, AM J HUM GENET, V66, P1531, DOI 10.1086/302909;EUNSON LH, 2005, NEUROLOGY, V65, P308, DOI 10.1212/01.WNL.0000169020.82223.DD;EVANS RM, 2006, TRENDS NEUROSCI, V29, P617, DOI 10.1016/J.TINS.2006.08.006;FEW AP, 2011, J BIOL CHEM, V286, P41917, DOI 10.1074/JBC.…	TYPE 2 EPISODIC ATAXIA (EA2) IS THE MOST COMMON SUBTYPE AMONG A GROUP OF RARE HEREDITARY SYNDROMES CHARACTERIZED BY RECURRENT ATTACKS OF ATAXIA. MORE THAN 60 MUTATIONS AND SEVERAL GENE REARRANGEMENTS DUE TO LARGE DELETIONS IN CACNA1A GENE HAVE BEEN REPORTED SO FAR FOR THE CAUSE OF EA2. BECAUSE CACNA1A GENE IS A LARGE GENE CONTAINING 47 EXONS AND THERE IS NO HOT SPOT MUTATION, DIRECT SEQUENCING WI…	E56362				SO MED UNIV, NANFANG HOSP, DEPT NEUROL, GUANGZHOU, GUANGDONG, PEOPLES R CHINA.;	SOUTHERN MEDICAL UNIVERSITY - CHINA		2025-01-03	CLINICAL SPECTRUM; CHANNEL GENE; SCA6		10.1371/journal.pone.0056362	ARTICLE			PANSUYUE82@YAHOO.COM.CN			NANFANG HOSPITAL, SOUTHERN MEDICAL UNIVERSITY, CHINA	THIS WORK WAS SUPPORTED BY THE CHIEF PROGRAM FUNDING OF NANFANG HOSPITAL, SOUTHERN MEDICAL UNIVERSITY, CHINA. THE FUNDERS HAD NO ROLE IN STUDY DESIGN, DATA COLLECTION AND ANALYSIS, DECISION TO PUBLISH, OR PREPARATION OF THE MANUSCRIPT.	092YP			CLINICAL SPECTRUM; CHANNEL GENE; SCA6	2	PLOS ONE	PLOS ONE	ENGLISH	25	GREEN PUBLISHED, GOLD, GREEN SUBMITTED	CHANG, HSIAO-HUANG/0000-0002-0393-4496; PAN, SUYUE/0000-0003-2744-1984; HU, YU-FENG/0000-0001-5715-2070; DE ALMEIDA, SALOME/0000-0001-9447-1820	1160 BATTERY STREET, STE 100, SAN FRANCISCO, CA 94111 USA	FEB 18	5	SAN FRANCISCO	23441182		J	PUBLIC LIBRARY SCIENCE	2013	LO, LIWEI/KRQ-6616-2024; JIANG, HAISHAN/KRO-6027-2024; GU, WENCHAO/AAX-6346-2021; ZHANG, JIACHENG/HTS-3961-2023; CHANG, SHIH-LIN/AGT-1191-2022; LI, CHENG-TA/AAI-5759-2021; CHAO, TZE-FAN/JAX-3231-2023; HU, YU-FENG/V-1401-2019	PAN, SY (CORRESPONDING AUTHOR), SO MED UNIV, NANFANG HOSP, DEPT NEUROL, GUANGZHOU, GUANGDONG, PEOPLES R CHINA.	SCIENCE & TECHNOLOGY - OTHER TOPICS			1932-6203	PLOS ONE
FUREMAN BE;JINNAH HA;HESS EJ	FUREMAN, BE;JINNAH, HA;HESS, EJ	BATTISTINI S, 1999, NEUROLOGY, V53, P38, DOI 10.1212/WNL.53.1.38;BHATIA KP, 1999, J NEUROL, V246, P149, DOI 10.1007/S004150050325;BOEL M, 1988, NEUROPEDIATRICS, V19, P218, DOI 10.1055/S-2008-1052450;BRESSMAN S B, 1988, ADV NEUROL, V50, P403;CAMPBELL DB, 1999, EXP NEUROL, V160, P268, DOI 10.1006/EXNR.1999.7171;CAMPBELL DB, 1999, MOL PHARMACOL, V55, P23, DOI 10.1124/MOL.55.1.23;CAMPBELL DB, 1998, N…	MUTATIONS IN ION CHANNELS, OR CHANNELOPATHIES, OFTEN LEAD TO NEUROLOGICAL DISORDERS IN WHICH NORMAL BEHAVIOR IS INTERRUPTED BY ATTACKS OF DEBILITATING SYMPTOMS SUCH AS PAIN, WEAKNESS OR ABNORMAL MOTOR CONTROL. ATTACKS ARE OFTEN PRECIPITATED BY SIMILAR STIMULI, INCLUDING STRESS, CAFFEINE, ETHANOL, EXERCISE OR FATIGUE. THE TOTTERING MOUSE INHERITS A MUTATION IN P/Q-TYPE CALCIUM CHANNELS AND RELIABL…	PII S0091-3057(02)00854-7			631	JOHNS HOPKINS UNIV, SCH MED, DEPT NEUROL, BALTIMORE, MD 21287 USA.;	JOHNS HOPKINS UNIVERSITY		2025-01-03	CHANNELOPATHY; FAMILIAL HEMIPLEGIC MIGRAINE; EPISODIC ATAXIA TYPE 2; PAROXYSMAL DYSKINESIA; ANIMAL MODEL; STRESS; TOTTERING MICE; CAFFEINE; ETHANOL; CALCIUM CHANNEL; NERVOUS-SYSTEM; DYSTONIC CHOREOATHETOSIS; CLINICAL-FEATURES; RAT; EPILEPSY; DISORDERS; CHANNELOPATHIES	CHANNELOPATHY; FAMILIAL HEMIPLEGIC MIGRAINE; EPISODIC ATAXIA TYPE 2; PAROXYSMAL DYSKINESIA; ANIMAL MODEL; STRESS; TOTTERING MICE; CAFFEINE; ETHANOL; CALCIUM CHANNEL	10.1016/S0091-3057(02)00854-7	ARTICLE				637		NINDS NIH HHS [NS33592, NS34845, NS40470] FUNDING SOURCE: MEDLINE		591JM			FAMILIAL HEMIPLEGIC MIGRAINE; NERVOUS-SYSTEM; DYSTONIC CHOREOATHETOSIS; CLINICAL-FEATURES; RAT; EPILEPSY; CAFFEINE; DISORDERS; ETHANOL; CHANNELOPATHIES	3	PHARMACOL BIOCHEM BE	PHARMACOL. BIOCHEM. BEHAV.	ENGLISH	39			THE BOULEVARD, LANGFORD LANE, KIDLINGTON, OXFORD OX5 1GB, ENGLAND	OCT	7	OXFORD	12151038		J	PERGAMON-ELSEVIER SCIENCE LTD	2002		HESS, EJ (CORRESPONDING AUTHOR), JOHNS HOPKINS UNIV, SCH MED, DEPT NEUROL, MEYER ROOM 6-181,600 N WOLFE ST, BALTIMORE, MD 21287 USA.	BEHAVIORAL SCIENCES; NEUROSCIENCES & NEUROLOGY; PHARMACOLOGY & PHARMACY			0091-3057	PHARMACOLOGY BIOCHEMISTRY AND BEHAVIOR
VAHEDI K;JOUTEL A;DUCROS A;LUTZ G;TOURNIERLASSERVE E;BOUSSER MG	VAHEDI, K;JOUTEL, A;DUCROS, A;LUTZ, G;TOURNIERLASSERVE, E;BOUSSER, MG	AHMED MAS, 1996, J NEUROL NEUROSUR PS, V61, P616, DOI 10.1136/JNNP.61.6.616;AIMARD G, 1983, REV NEUROL, V139, P251;AUBURGER G, 1996, GENOMICS, V31, P90, DOI 10.1006/GENO.1996.0013;BAIN PG, 1992, ANN NEUROL, V31, P147, DOI 10.1002/ANA.410310205;BALOH RW, 1994, NEUROLOGY, V44, P20, DOI 10.1212/WNL.44.1.20;BALOH RW, 1991, NEUROLOGY, V41, P429;BALOH RW, 1997, ANN NEUROL, V41, P8, DOI 10.1002/ANA.4104…	BACKGROUND-HEREDITARY PAROXYSMAL ATAXIAS ARE A CLINICALLY AND GENETICALLY HETEROGENEOUS GROUP OF AUTOSOMAL DOMINANT DISORDERS CHARACTERIZED BY RECURRENT ATTACKS OF ATAXIA IN THE ABSENCE OF ANY KNOWN BIOCHEMICAL DEFECT. RECENT GENETIC ADVANCES HAVE PROVIDED NEW INSIGHTS INTO THEIR CLASSIFICATION AND IN THE UNDERSTANDING OF THEIR UNDERLYING MECHANISMS. REVIEW SUMMARY-THE PURPOSE OF THIS ARTICLE WAS…				194	HOP ST ANTOINE, SERV NEUROL, F-75571 PARIS, FRANCE.; UNIV PARIS 05, INSERM U25, PARIS, FRANCE.;	ASSISTANCE PUBLIQUE HOPITAUX PARIS (APHP); SORBONNE UNIVERSITE; HOPITAL UNIVERSITAIRE SAINT-ANTOINE - APHP; UNIVERSITE PARIS CITE; INSTITUT NATIONAL DE LA SANTE ET DE LA RECHERCHE MEDICALE (INSERM)		2025-01-03	PAROXYSMAL ATAXIAS; CEREBELLAR ATROPHY; MYOKYMIA; THE VOLTAGE-GATED POTASSIUM CHANNEL GENE KCNA1; FAMILIAL HEMIPLEGIC MIGRAINE; THE ALPHA(1A)-VOLTAGE-GATED CALCIUM CHANNEL GENE CACNL1A4; PERIODIC CEREBELLAR-ATAXIA; POTASSIUM CHANNEL GENE; DYSTONIC CHOREOATHETOSIS; VESTIBULOCEREBELLAR ATAXIA; CHROMOSOME 19P; ACETAZOLAMIDE; MAPS; MUTATIONS	PAROXYSMAL ATAXIAS; CEREBELLAR ATROPHY; MYOKYMIA; THE VOLTAGE-GATED POTASSIUM CHANNEL GENE KCNA1; FAMILIAL HEMIPLEGIC MIGRAINE; THE ALPHA(1A)-VOLTAGE-GATED CALCIUM CHANNEL GENE CACNL1A4	10.1097/00127893-199707000-00002	ARTICLE				200				XT843			FAMILIAL HEMIPLEGIC MIGRAINE; PERIODIC CEREBELLAR-ATAXIA; POTASSIUM CHANNEL GENE; DYSTONIC CHOREOATHETOSIS; VESTIBULOCEREBELLAR ATAXIA; CHROMOSOME 19P; ACETAZOLAMIDE; MYOKYMIA; MAPS; MUTATIONS	4	NEUROLOGIST	NEUROLOGIST	ENGLISH	63		JOUTEL, ANNE/0000-0003-3963-3860; DUCROS, ANNE/0000-0001-5560-5013	TWO COMMERCE SQ, 2001 MARKET ST, PHILADELPHIA, PA 19103 USA	JUL	7	PHILADELPHIA			J	LIPPINCOTT WILLIAMS & WILKINS	1997	JOUTEL, ANNE/K-5601-2017; DUCROS, ANNE/D-1899-2010		NEUROSCIENCES & NEUROLOGY			1074-7931	NEUROLOGIST
EBENDAL T;LUNDIN LG	EBENDAL, T;LUNDIN, LG	AUERBACH R, 1954, J EXP ZOOL, V127, P305, DOI 10.1002/JEZ.1401270206;CARSON KA, 1982, HISTOCHEM J, V14, P35, DOI 10.1007/BF01041129;COHEN S, 1954, P NATL ACAD SCI USA, V40, P1014, DOI 10.1073/PNAS.40.10.1014;DUCHEN L W, 1976, ADV NEUROL, V14, P353;DUCHEN LW, 1975, NEUROPATH APPL NEURO, V1, P89, DOI 10.1111/J.1365-2990.1975.TB00380.X;DUCHEN LW, 1964, BRAIN, V87, P367, DOI 10.1093/BRAIN/87.2.367;EB…	THE ACTIVITY OF NERVE GROWTH FACTOR (NGF) IN THE SALIVARY GLANDS AND IN THE SCIATIC NERVE WAS COMPARED BETWEEN NORMAL MICE AND MICE AFFECTED BY EITHER OF 3 NEUROLOGIC MUTATIONS BY THE USE OF A BIOLOGICAL ASSAY. NO EVIDENCE WAS OBTAINED FOR DEFECTS IN AMOUNT OR ACTIVITY OF NGF ASSOCIATED WITH THE SPRAWLING OR SPLOTCH MUTATIONS. A REDUCTION IN THE NGF CONTENT WAS FOUND IN SALIVARY GLANDS AND SCIATI…				121	UNIV UPPSALA, CTR BIOMED, DEPT MED & PHYSIOL CHEM, S-75123 UPPSALA, SWEDEN.;	UPPSALA UNIVERSITY		2025-01-03	NA		10.1016/0304-3940(84)90473-7	ARTICLE		1872-7972		126				TL571				1-3	NEUROSCI LETT	NEUROSCI. LETT.	ENGLISH	21			ELSEVIER HOUSE, BROOKVALE PLAZA, EAST PARK SHANNON, CO, CLARE, 00000, IRELAND		6	CLARE	6493618		J	ELSEVIER IRELAND LTD	1984		UNIV UPPSALA, DEPT ZOOL, S-75122 UPPSALA, SWEDEN.	NEUROSCIENCES & NEUROLOGY			0304-3940	NEUROSCIENCE LETTERS
DEBENEDITTIS G	DEBENEDITTIS, G	AVAMPATO J J, 1975, AMERICAN JOURNAL OF CLINICAL HYPNOSIS, V18, P60;BERNSTEIN D. A., 1973, PROGR RELAXATION TRA;BIHARI K, 1992, PSYCHIAT RES, V42, P267, DOI 10.1016/0165-1781(92)90118-M;CHAN J, 1991, MOVEMENT DISORD, V6, P119, DOI 10.1002/MDS.870060206;COMELLA CL, 1992, NEUROLOGY, V42, P878, DOI 10.1212/WNL.42.4.878;COMELLA CL, 1992, NEUROLOGY, V42, P1307, DOI 10.1212/WNL.42.7.1307;CRASILNECK HB,…	DYSTONIA AND PARTICULARLY SPASMODIC TORTICOLLIS ARE NEUROMUSCULAR DISORDERS THAT ARE EXTREMELY RESISTANT TO MOST THERAPIES (PHYSICAL, MEDICAL, OR SURGICAL). TORTICOLLIS IS A UNILATERAL SPASM OF THE NECK MUSCLES, PARTICULARLY OF THE STERNOCLEIDOMASTOID, THAT PRODUCES VIOLENT, TONIC TUNING OF THE HEAD TO ONE SIDE. THE ETIOLOGY REMAINS UNCERTAIN, ALTHOUGH THE ROLE OF PSYCHOGENIC FACTORS HAS BEEN EMP…				292				2025-01-03	STRESSFUL LIFE EVENTS; PATHO-PHYSIOLOGY; PRIMARY HEADACHE; EMG BIOFEEDBACK; DYSTONIA		10.1080/00207149608416094	ARTICLE				306				VJ303			STRESSFUL LIFE EVENTS; PATHO-PHYSIOLOGY; PRIMARY HEADACHE; EMG BIOFEEDBACK; DYSTONIA	4	INT J CLIN EXP HYP	INT. J. CLIN. EXP. HYPN.	ENGLISH	42			2455 TELLER RD, THOUSAND OAKS, CA 91320	OCT	15	THOUSAND OAKS	8885529		J	SAGE SCIENCE PRESS	1996		DEBENEDITTIS, G (CORRESPONDING AUTHOR), UNIV MILAN,NEUROL INST,VIA F SFORZA 35,I-20121 MILAN,ITALY.	PSYCHOLOGY; PSYCHIATRY			0020-7144	INTERNATIONAL JOURNAL OF CLINICAL AND EXPERIMENTAL HYPNOSIS
ANTUNES NL;SMALL TN;GEORGE D;BOULAD F;LIS E	ANTUNES, NL;SMALL, TN;GEORGE, D;BOULAD, F;LIS, E	APSNER R, 1997, BONE MARROW TRANSPL, V20, P255, DOI 10.1038/SJ.BMT.1700809;HINCHEY J, 1996, NEW ENGL J MED, V334, P494, DOI 10.1056/NEJM199602223340803;JAROSZ JM, 1997, NEURORADIOLOGY, V39, P711, DOI 10.1007/S002340050492;KIM JS, 1996, MOVEMENT DISORD, V11, P756, DOI 10.1002/MDS.870110632;MCDONALD JW, 1996, ANN NEUROL, V40, P750, DOI 10.1002/ANA.410400511;PAVLAKIS SG, 1997, PEDIATR NEUROL, V16, P…	THE ASSOCIATION OF AN ACUTE REVERSIBLE ENCEPHALOPATHY WITH TRANSIENT OCCIPITAL LOBE ABNORMALITIES ON IMAGING STUDIES IS WELL KNOWN. THIS CONDITION HAS BEEN CALLED REVERSIBLE POSTERIOR LEUKOENCEPHALOPATHY SYNDROME. THE CLINICAL PRESENTATION USUALLY INCLUDES SEIZURES, HEADACHE, ALTERED MENTAL STATUS, AND BLINDNESS, OFTEN ASSOCIATED WITH HYPERTENSION AND IMMUNOSUPPRESSANTS, THE AUTHORS DISCUSS A TWO…				241	MEM SLOAN KETTERING CANC CTR, DEPT PEDIAT, NEW YORK, NY 10021 USA.; MEM SLOAN KETTERING CANC CTR, DIV NEURORADIOL, NEW YORK, NY 10021 USA.;	MEMORIAL SLOAN KETTERING CANCER CENTER; MEMORIAL SLOAN KETTERING CANCER CENTER		2025-01-03	CYCLOSPORINE		10.1016/S0887-8994(98)00148-9	ARTICLE				243				184EX			CYCLOSPORINE	3	PEDIATR NEUROL	PEDIATR. NEUROL.	ENGLISH	9			655 AVENUE OF THE AMERICAS, NEW YORK, NY 10010 USA	MAR	3	NEW YORK	10207937		J	ELSEVIER SCIENCE INC	1999		ANTUNES, NL (CORRESPONDING AUTHOR), MEM SLOAN KETTERING CANC CTR, DEPT PEDIAT, 1275 YORK AVE, NEW YORK, NY 10021 USA.	NEUROSCIENCES & NEUROLOGY; PEDIATRICS			0887-8994	PEDIATRIC NEUROLOGY
KEKS N;MCGRATH J;LAMBERT T;CATTS S;VADDADI K;BURROWS G;VARGHESE F;GEORGE T;HUSTIG H;BURNETT P;KERR K;ZORBAS A;HILL C;STEDMAN T;JOHNSON G;LEIBERT B;COPOLOV D;MACKENZIE M;DILLENBECK C	KEKS, N;MCGRATH, J;LAMBERT, T;CATTS, S;VADDADI, K;BURROWS, G;VARGHESE, F;GEORGE, T;HUSTIG, H;BURNETT, P;KERR, K;ZORBAS, A;HILL, C;STEDMAN, T;JOHNSON, G;LEIBERT, B;COPOLOV, D;MACKENZIE, M;DILLENBECK, C	AHLFORS UG, 1990, ACTA PSYCHIAT SCAND, V82, P99, DOI 10.1111/J.1600-0447.1990.TB05298.X;ANDERSEN J, 1990, ACTA PSYCHIAT SCAND, V82, P104, DOI 10.1111/J.1600-0447.1990.TB05299.X;ANONYMOUS, 1980, DSM 3;AWAD AG, 1992, HOSP COMMUNITY PSYCH, V43, P262;CHOUINARD G, 1990, ACTA PSYCHIAT SCAND, V82, P111, DOI 10.1111/J.1600-0447.1990.TB05301.X;DENBOER JA, 1990, ACTA PSYCHIAT SCAND, V82, P108;DEO R, 1990, …	A DOUBLE-BLIND, RANDOMIZED STUDY OF PARALLEL GROUP DESIGN COMPARING REMOXIPRIDE AND THIORIDAZINE (DOSE RANGE 150-600 MG/DAY OF EITHER DRUG) WAS UNDERTAKEN AT 11 AUSTRALIAN CENTRES. A TOTAL OF 144 PATIENTS (REMOXIPRIDE = 73, THIORIDAZINE = 71) WITH DSM-III-R SCHIZOPHRENIA OR SCHIZOPHRENIFORM DISORDER COMMENCED THE STUDY, AND 89 PATIENTS (REMOXIPRIDE = 45, THIORIDAZINE = 44) COMPLETED THE 6 WEEKS O…				358	WOLSTON PK HOSP,BRISBANE,QLD,AUSTRALIA.; QUEEN ELIZABETH II MED CTR,PERTH,WA,AUSTRALIA.; PRINCE WALES HOSP,SYDNEY,NSW,AUSTRALIA.; MAROONDAH HOSP,MELBOURNE,VIC,AUSTRALIA.; AUSTIN HOSP,MELBOURNE,VIC 3084,AUSTRALIA.; PRINCESS ALEXANDRA HOSP,BRISBANE,QLD 4102,AUSTRALIA.; PRINCE CHARLES HOSP,BRISBANE,QLD 4032,AUSTRALIA.; GLENSIDE HOSP,ADELAIDE,SA,AUSTRALIA.; HILLCREST HOSP,ADELAIDE,SA,AUSTRALIA.; ROYA…	UNIVERSITY OF WESTERN AUSTRALIA; UNIVERSITY OF NEW SOUTH WALES SYDNEY; PRINCE OF WALES HOSPITAL (POWH); AUSTIN RESEARCH INSTITUTE; FLOREY INSTITUTE OF NEUROSCIENCE & MENTAL HEALTH; PRINCESS ALEXANDRA HOSPITAL; PRINCE CHARLES HOSPITAL; NSW HEALTH; ROYAL PRINCE ALFRED HOSPITAL; UNIVERSITY OF SYDNEY; CONCORD REPATRIATION GENERAL HOSPITAL		2025-01-03	NEUROLEPTIC DRUG; REMOXIPRIDE; THIORIDAZINE; SCHIZOPHRENIA; COMPARING REMOXIPRIDE; HALOPERIDOL; TRIAL; EFFICACY	NEUROLEPTIC DRUG; REMOXIPRIDE; THIORIDAZINE; SCHIZOPHRENIA	10.1111/j.1600-0447.1994.tb01607.x	ARTICLE				365				PR401			COMPARING REMOXIPRIDE; HALOPERIDOL; TRIAL; EFFICACY	5	ACTA PSYCHIAT SCAND	ACTA PSYCHIATR. SCAND.	ENGLISH	24		COPOLOV, DAVID/0000-0003-2734-4201; MCGRATH, JOHN/0000-0002-4792-6068	35 NORRE SOGADE, PO BOX 2148, DK-1016 COPENHAGEN, DENMARK	NOV	8	COPENHAGEN	7872041		J	MUNKSGAARD INT PUBL LTD	1994	CATTS, STANLEY/G-6917-2013; STEDMAN, TERRY/D-4704-2014; MCGRATH, JOHN/G-5493-2010	KEKS, N (CORRESPONDING AUTHOR), ALFRED HOSP,COMMERCIAL RD,MELBOURNE,VIC 3181,AUSTRALIA.	PSYCHIATRY			0001-690X	ACTA PSYCHIATRICA SCANDINAVICA
SADICK NS	SADICK, NS	ATASSI MZ, 1999, CRIT REV IMMUNOL, V19, P219;BINDER WJ, 1998, DERMATOL SURG, V24, P1198, DOI 10.1111/J.1524-4725.1998.TB04098.X;BRASHEAR A, 1999, NEUROLOGY, V53, P1439, DOI 10.1212/WNL.53.7.1439;BRIN MF, 1999, NEUROLOGY, V53, P1431, DOI 10.1212/WNL.53.7.1431;CARRUTHERS A, 1996, J AM ACAD DERMATOL, V34, P788, DOI 10.1016/S0190-9622(96)90016-X;CARRUTHERS A, 1997, ADV DERMATOL, V12, P325;CARRUTHERS …	BACKGROUND. A PREVIOUS OPEN-LABEL STUDY EVALUATED BOTULINUM TOXIN TYPE B (BTX-B; MYOBLOC) FOR THE TREATMENT OF GLABELLAR WRINKLES AND SHOWED THAT IT IS SAFE AND EFFECTIVE AT A DOSE OF 1,800 U. THE DURATION OF EFFECT AT THIS DOSE WAS APPROXIMATELY 8 WEEKS, AND IT WAS FELT THAT HIGHER DOSES WOULD RESULT IN A LONGER DURATION OF EFFECT. OBJECTIVE. THIS IS A PROSPECTIVE OPEN-LABEL STUDY TO ASSESS THE …				501	CORNELL UNIV, WEILL MED COLL, NEW YORK, NY USA.;	CORNELL UNIVERSITY; WEILL CORNELL MEDICINE		2025-01-03	DOUBLE-BLIND; A EXOTOXIN; CERVICAL DYSTONIA; FROWN LINES; EFFICACY; SAFETY		10.1046/j.1524-4725.2003.29122.x	ARTICLE				507				675VT			DOUBLE-BLIND; A EXOTOXIN; CERVICAL DYSTONIA; FROWN LINES; EFFICACY; SAFETY	5	DERMATOL SURG	DERMATOL. SURG.	ENGLISH	22			350 MAIN ST, MALDEN, MA 02148 USA	MAY	7	MALDEN	12752518		J	BLACKWELL PUBLISHING INC	2003		SADICK, NS (CORRESPONDING AUTHOR), 772 PK AVE, NEW YORK, NY 10021 USA.	DERMATOLOGY; SURGERY			1076-0512	DERMATOLOGIC SURGERY
URBIZU A;CUENCA-LEÓN E;RASPALL-CHAURE M;GRATACÒS M;CONILL J;REDECILLAS S;ROIG-QUILIS M;MACAYA A	URBIZU, AINTZANE;CUENCA-LEON, ESTER;RASPALL-CHAURE, MIQUEL;GRATACOS, MARGARIDA;CONILL, JOAN;REDECILLAS, SUSANA;ROIG-QUILIS, MANUEL;MACAYA, ALFONS	BROCKMANN K, 2001, ANN NEUROL, V50, P476, DOI 10.1002/ANA.1222;BROCKMANN K, 2009, BRAIN DEV-JPN, V31, P545, DOI 10.1016/J.BRAINDEV.2009.02.008;COMAN DJ, 2006, J PAEDIATR CHILD H, V42, P263, DOI 10.1111/J.1440-1754.2006.00852.X;DEVIVO DC, 1991, NEW ENGL J MED, V325, P703, DOI 10.1056/NEJM199109053251006;FRIEDMAN JRL, 2006, MOVEMENT DISORD, V21, P241, DOI 10.1002/MDS.20660;GUERRINI R, 1999, ANN NEU…	WE REPORT TWO MONOCHORIONIC TWINS THAT PROGRESSIVELY DEVELOPED, BETWEEN AGES 5 AND 10, A COMBINATION OF EPISODIC NEUROLOGICAL DISORDERS INCLUDING PAROXYSMAL EXERCISE-INDUCED DYSKINESIA, MIGRAINE WITHOUT OR WITH AURA, ABSENCE SEIZURES AND WRITER'S CRAMP. CSF/SERUM GLUCOSE RATIO WAS MODERATELY DECREASED IN BOTH PATIENTS. MUTATIONAL ANALYSIS OF SLC2A1 GENE IDENTIFIED A DE NOVO HETEROZYGOUS MISSENSE …				110	HOSP UNIV VALL HEBRON, SERV NEUROL INFANTIL, GRP RECERCA NEUROL INFANTIL, BARCELONA 08035, SPAIN.; HOSP UNIV VALL HEBRON, SERV NEUROFISIOL, BARCELONA 08035, SPAIN.; HOSP UNIV VALL HEBRON, UNITAT SUPORT NUTR, BARCELONA 08035, SPAIN.;	HOSPITAL UNIVERSITARI VALL D'HEBRON; HOSPITAL UNIVERSITARI VALL D'HEBRON; HOSPITAL UNIVERSITARI VALL D'HEBRON		2025-01-03	GLUT1; SLC2A1; PAROXYSMAL DYSKINESIA; ABSENCE EPILEPSY; MIGRAINE; WRITER'S CRAMP; KETOGENIC DIET; GLUT-1 DEFICIENCY SYNDROME; GLUCOSE-TRANSPORTER GLUT1; BLOOD-BRAIN-BARRIER; DEVELOPMENTAL DELAY; INDUCED DYSTONIA; GENE; CHILDHOOD; SEIZURES; DISORDER	GLUT1; SLC2A1; PAROXYSMAL DYSKINESIA; ABSENCE EPILEPSY; MIGRAINE; WRITER'S CRAMP; KETOGENIC DIET	10.1016/j.jns.2010.05.017	ARTICLE		1878-5883	AMACAYA@VHEBRON.NET	113		AGAUR (SPAIN) [2009 SGR78]; FUNDACIO LA MARATO TV3 [062710]	WE THANK THE PATIENTS FOR THEIR COOPERATION IN THE STUDY. A.U. IS A RECIPIENT OF A SCHOLARSHIP FROM AGAUR (SPAIN). SUPPORTED BY FUNDACIO LA MARATO TV3 (062710) AND AGAUR (2009 SGR78), SPAIN.	628LA			GLUT-1 DEFICIENCY SYNDROME; GLUCOSE-TRANSPORTER GLUT1; BLOOD-BRAIN-BARRIER; DEVELOPMENTAL DELAY; INDUCED DYSTONIA; GENE; CHILDHOOD; SEIZURES; DISORDER	1-2	J NEUROL SCI	J. NEUROL. SCI.	ENGLISH	21		MACAYA RUIZ, ALFONS/0000-0001-7998-4185; GRATACOS-VINOLA, MARGARIDA/0000-0002-1983-0659; URBIZU, AINTZANE/0000-0001-8458-1209; RASPALL-CHAURE, MIQUEL/0000-0002-3132-3342	PO BOX 211, 1000 AE AMSTERDAM, NETHERLANDS	AUG 15	4	AMSTERDAM	20621801		J	ELSEVIER SCIENCE BV	2010	RUIZ, ALVARO/AAD-5422-2019; URBIZU, AINTZANE/A-8208-2018	MACAYA, A (CORRESPONDING AUTHOR), HOSP UNIV VALL HEBRON, SERV NEUROL INFANTIL, GRP RECERCA NEUROL INFANTIL, PASSEIG VALL HEBRON 119-129, BARCELONA 08035, SPAIN.	NEUROSCIENCES & NEUROLOGY			0022-510X	JOURNAL OF THE NEUROLOGICAL SCIENCES
MÜNCHAU A;VALENTE EM;SHAHIDI GA;EUNSON LH;HANNA RG;QUINN NP;SCHAPIRA AHV;WOOD NW;BHATIA KP	MÜNCHAU, A;VALENTE, EM;SHAHIDI, GA;EUNSON, LH;HANNA, RG;QUINN, NP;SCHAPIRA, AHV;WOOD, NW;BHATIA, KP	BHATIA KP, 1997, MOVEMENT DISORD, V12, P1007, DOI 10.1002/MDS.870120626;DEMIRKIRAN M, 1995, ANN NEUROL, V38, P571, DOI 10.1002/ANA.410380405;FAHN S, 1988, ADV NEUROL, V50, P1;FINK JK, 1997, NEUROLOGY, V49, P177, DOI 10.1212/WNL.49.1.177;FOUAD GT, 1996, AM J HUM GENET, V59, P135;GUERRINI R, 1999, ANN NEUROL, V45, P344, DOI 10.1002/1531-8249(199903)45:3<344::AID-ANA10>3.0.CO;2-9;HOFELE K, 1997, NEU…	OBJECTIVE-TO CHARACTERISE THE PHENOTYPE OF A FAMILY WITH PAROXYSMAL EXERCISE INDUCED DYSTONIA (PED) AND MIGRAINE AND ESTABLISH WHETHER IT IS LINKED TO THE PAROXYSMAL NON-KINESIGENIC DYSKINESIA (PNKD) LOCUS ON CHROMOSOME 2Q33-35, THE FAMILIAL HEMIPLEGIC MIGRAINE (FHM) LOCUS ON CHROMOSOME 19P, OR THE FAMILIAL INFANTILE CONVULSIONS AND PAROXYSMAL CHOREOATHETOSIS (ICCA SYNDROME) LOCUS ON CHROMOSOME 1…				609	UCL, INST NEUROL, DEPT CLIN NEUROL, LONDON WC1N 3BG, ENGLAND.; ROYAL FREE & UCL, SCH MED, DEPT CLIN NEUROSCI, LONDON, ENGLAND.;	UNIVERSITY OF LONDON; UNIVERSITY COLLEGE LONDON; UNIVERSITY OF LONDON; UNIVERSITY COLLEGE LONDON; UCL MEDICAL SCHOOL		2025-01-03	PAROXYSMAL EXERCISE INDUCED DYSTONIA; MIGRAINE; GENETICS; INFANTILE CONVULSIONS; CHROMOSOME 2Q; CHOREOATHETOSIS; ATAXIA; DYSKINESIAS; EPILEPSY; LINKAGE; FPD1	PAROXYSMAL EXERCISE INDUCED DYSTONIA; MIGRAINE; GENETICS	10.1136/jnnp.68.5.609	ARTICLE		1468-330X	K.BHATIA@ION.UCL.AC.UK	614		TELETHON [E.0499] FUNDING SOURCE: MEDLINE		309KD			INFANTILE CONVULSIONS; CHROMOSOME 2Q; CHOREOATHETOSIS; ATAXIA; DYSKINESIAS; EPILEPSY; LINKAGE; FPD1	5	J NEUROL NEUROSUR PS	J. NEUROL. NEUROSURG. PSYCHIATRY	ENGLISH	25	BRONZE, GREEN PUBLISHED	BEARD, LOUISE/0000-0003-4828-771X; WOOD, NICHOLAS/0000-0002-9500-3348; HANNA, MICHAEL/0000-0003-0825-4075; VALENTE, ENZA MARIA/0000-0002-0600-6820; SHAHIDI, GHOLAM ALI/0000-0002-3889-4973; SCHAPIRA, ANTHONY/0000-0002-3018-3966	BRITISH MED ASSOC HOUSE, TAVISTOCK SQUARE, LONDON WC1H 9JR, ENGLAND	MAY	6	LONDON	10766892		J	BMJ PUBLISHING GROUP	2000	VALENTE, ENZA/G-2942-2017; WOOD, NICHOLAS/C-2505-2009; SCHAPIRA, ANTHONY/A-1245-2010	UCL, INST NEUROL, DEPT CLIN NEUROL, QUEEN SQ, LONDON WC1N 3BG, ENGLAND.	NEUROSCIENCES & NEUROLOGY; PSYCHIATRY; SURGERY			0022-3050	JOURNAL OF NEUROLOGY NEUROSURGERY AND PSYCHIATRY
NISHIDA K;GARRINGER HJ;FUTAMURA N;FUNAKAWA I;JINNAI K;VIDAL R;TAKAO M	NISHIDA, KATSUYA;GARRINGER, HOLLY J.;FUTAMURA, NAONOBU;FUNAKAWA, ITARU;JINNAI, KENJI;VIDAL, RUBEN;TAKAO, MASAKI	BARAIBAR MA, 2010, J BIOL CHEM, V285, P1950, DOI 10.1074/JBC.M109.042986;CASSIDY AJ, 2011, MOVEMENT DISORD, V26, P362, DOI 10.1002/MDS.23415;CHINNERY PF, 2007, BRAIN, V130, P110, DOI 10.1093/BRAIN/AWL319;CHINNERY PF, 2003, J MED GENET, V40, DOI 10.1136/JMG.40.5.E69;CROMPTON DE, 2005, MOVEMENT DISORD, V20, P95, DOI 10.1002/MDS.20284;CURTIS ARJ, 2001, NAT GENET, V28, P350, DOI 10.1038/NG571;DEVOS D…	NEUROFERRITINOPATHY OR HEREDITARY FERRITINOPATHY IS AN INHERITED NEURODEGENERATIVE DISEASE CAUSED BY MUTATIONS IN FERRITIN LIGHT CHAIN (FTL) GENE. THE CLINICAL FEATURES OF THE DISEASE ARE HIGHLY VARIABLE, AND INCLUDE A MOVEMENT DISORDER, BEHAVIORAL ABNORMALITIES, AND COGNITIVE IMPAIRMENT. NEUROPATHOLOGICALLY, THE DISEASE IS CHARACTERIZED BY ABNORMAL IRON AND FERRITIN DEPOSITIONS IN THE CENTRAL NE…				173	NATL HOSP ORG HYOGO CHUO NATL HOSP, DEPT NEUROL, SANDA 6691592, JAPAN.; INDIANA UNIV SCH MED, DEPT PATHOL & LAB MED, INDIANAPOLIS, IN 46202 USA.; TOKYO METROPOLITAN GERIATR HOSP, BRAIN BANK AGING RES, DEPT NEUROPATHOL, ITABASHI CITY, TOKYO 1730015, JAPAN.; TOKYO METROPOLITAN INST GERONTOL, ITABASHI CITY, TOKYO 1730015, JAPAN.;	INDIANA UNIVERSITY SYSTEM; INDIANA UNIVERSITY BLOOMINGTON; TOKYO METROPOLITAN INSTITUTE OF GERONTOLOGY; TOKYO METROPOLITAN INSTITUTE OF GERONTOLOGY		2025-01-03	FERRITIN; NEURODEGENERATION; HEREDITARY FERRITINOPATHY; IRON; BRAIN; RESTLESS LEGS SYNDROME; CLINICAL-FEATURES; JAPANESE FAMILY; NATURAL-HISTORY; FRENCH FAMILY; FTL MUTATION; GENE	FERRITIN; NEURODEGENERATION; HEREDITARY FERRITINOPATHY; IRON; BRAIN	10.1016/j.jns.2014.03.060	ARTICLE		1878-5883	NISHIDA@HCH.HOSP.GO.JP; RVIDAL@IUPUI.EDU	177		NATIONAL INSTITUTE OF NEUROLOGICAL DISORDERS AND STROKE [NS050227, NS063056]; RESEARCH ON MEASURES FOR INTRACTABLE DISEASES [H24-NANCHI-IPPAN-063]; COMPREHENSIVE BRAIN SCIENCE NETWORK	THIS STUDY WAS SUPPORTED BY GRANTS FROM THE NATIONAL INSTITUTE OF NEUROLOGICAL DISORDERS AND STROKE (NS050227 AND NS063056 (RV)), AND BY GRANTS FOR RESEARCH ON MEASURES FOR INTRACTABLE DISEASES (H24-NANCHI-IPPAN-063) AND THE COMPREHENSIVE BRAIN SCIENCE NETWORK (MT).	AK4SN			RESTLESS LEGS SYNDROME; CLINICAL-FEATURES; HEREDITARY FERRITINOPATHY; JAPANESE FAMILY; NATURAL-HISTORY; FRENCH FAMILY; FTL MUTATION; IRON; GENE; NEURODEGENERATION	1-2	J NEUROL SCI	J. NEUROL. SCI.	ENGLISH	25	GREEN PUBLISHED, GREEN ACCEPTED	NISHIDA, KATSUYA/0000-0003-4978-5382; GARRINGER, HOLLY/0000-0002-1899-7676	PO BOX 211, 1000 AE AMSTERDAM, NETHERLANDS	JUL 15	5	AMSTERDAM	24825732		J	ELSEVIER SCIENCE BV	2014	NISHIDA, KATSUYA/JVN-4293-2024	NISHIDA, K (CORRESPONDING AUTHOR), NATL HOSP ORG HYOGO CHUO NATL HOSP, DEPT NEUROL, 1314 OHARA, SANDA 6691592, JAPAN.	NEUROSCIENCES & NEUROLOGY			0022-510X	JOURNAL OF THE NEUROLOGICAL SCIENCES
PISTERS KMW;KRIS MG;TYSON LB;CLARK RA;GRALLA RJ	PISTERS, KMW;KRIS, MG;TYSON, LB;CLARK, RA;GRALLA, RJ	ALLAN SG, 1984, BRIT MED J, V289, P878, DOI 10.1136/BMJ.289.6449.878-A;ALLEN JC, 1985, J CLIN ONCOL, V3, P1136, DOI 10.1200/JCO.1985.3.8.1136;BUCHHEIT KH, 1985, J PHARM PHARMACOL, V37, P664, DOI 10.1111/J.2042-7158.1985.TB05109.X;CASSILETH PA, 1983, ARCH INTERN MED, V143, P1347, DOI 10.1001/ARCHINTE.143.7.1347;CLARK R, 1985, ONCOL NURS FORUM S, V12, P96;COSTALL B, 1987, NEUROPHARMACOLOGY, V26, P1…	BACKGROUND. TROPISETRON (ICS 205-930) ANTAGONIZES THE SEROTONIN TYPE 3 RECEPTOR AND HAS ANTIEMETIC ACTIVITY IN ANIMALS GIVEN CISPLATIN. ITS MEAN SERUM HALF-LIFE IS 11.1 HOURS. METHODS. IN THIS DOSE-RANGING TRIAL, 22 PATIENTS UNDERGOING ANTI-CANCER CHEMOTHERAPY RECEIVED 24 COURSES OF A SINGLE INTRAVENOUS INFUSION OF TROPISETRON BEGINNING 30 MINUTES BEFORE CHEMOTHERAPY. FOUR DOSE LEVELS WERE EXPLOR…				226				2025-01-03	TROPISETRON; ICS 205-930; ANTIEMETIC; NAUSEA AND VOMITING; EMESIS; SEROTONIN ANTAGONIST; CISPLATIN-INDUCED EMESIS; INDUCED NAUSEA; DOUBLE-BLIND; EMETIC EFFICACY; METOCLOPRAMIDE; DEXAMETHASONE; PREVENTION; CROSSOVER; TRIALS; PROCHLORPERAZINE	TROPISETRON; ICS 205-930; ANTIEMETIC; NAUSEA AND VOMITING; EMESIS; SEROTONIN ANTAGONIST	10.1002/1097-0142(19930101)71:1<226::AID-CNCR2820710135>3.0.CO;2-T	ARTICLE				230		NCI NIH HHS [CA-05826] FUNDING SOURCE: MEDLINE		KF763			CISPLATIN-INDUCED EMESIS; INDUCED NAUSEA; DOUBLE-BLIND; EMETIC EFFICACY; METOCLOPRAMIDE; DEXAMETHASONE; PREVENTION; CROSSOVER; TRIALS; PROCHLORPERAZINE	1	CANCER	CANCER	ENGLISH	26			DIV JOHN WILEY & SONS INC 605 THIRD AVE, NEW YORK, NY 10158-0012	JAN 1	5	NEW YORK	8416720		J	WILEY-LISS	1993		PISTERS, KMW (CORRESPONDING AUTHOR), CORNELL UNIV,MEM SCOAN KETTERING CANC CTR,COLL MED,DEPT MED,NEW YORK,NY 10021, USA.	ONCOLOGY			0008-543X	CANCER
MORTH JP;POULSEN H;TOUSTRUP-JENSEN MS;SCHACK VR;EGEBJERG J;ANDERSEN JP;VILSEN B;NISSEN P	MORTH, J. PREBEN;POULSEN, HANNE;TOUSTRUP-JENSEN, MADS S.;SCHACK, VIVIEN RODACKER;EGEBJERG, JAN;ANDERSEN, JENS PETER;VILSEN, BENTE;NISSEN, POUL	AGUIAR PD, 2004, NEURON, V43, P169, DOI 10.1016/J.NEURON.2004.06.028;AMBROSINI A, 2005, NEUROLOGY, V65, P1826, DOI 10.1212/01.WNL.0000187072.71931.C0;AXELSEN KB, 2001, PLANT PHYSIOL, V126, P696, DOI 10.1104/PP.126.2.696;BASSI MT, 2004, J MED GENET, V41, P621, DOI 10.1136/JMG.2003.017863;CASTRO MJ, 2008, CLIN GENET, V73, P37, DOI 10.1111/J.1399-0004.2007.00918.X;CASTRO MJ, 2007, J HUM GENET, V52, …	THE NA+, K+-ATPASE TRANSFORMS THE ENERGY OF ATP TO THE MAINTENANCE OF STEEP ELECTROCHEMICAL GRADIENTS FOR SODIUM AND POTASSIUM ACROSS THE PLASMA MEMBRANE. THIS ACTIVITY IS TISSUE SPECIFIC, IN PARTICULAR DUE TO VARIATIONS IN THE EXPRESSIONS OF THE ALPHA SUBUNIT ISOFORMS ONE THROUGH FOUR. SEVERAL MUTATIONS IN ALPHA2 AND 3 HAVE BEEN IDENTIFIED THAT LINK THE SPECIFIC FUNCTION OF THE NA+, K+-ATPASE TO…				217	UNIV AARHUS, CTR MEMBRANE PUMPS CELLS & DIS, DEPT MOL BIOL, PUMPKIN,DANISH NATL RES FDN, DK-8000 AARHUS, DENMARK.; UNIV AARHUS, DEPT MOL BIOL, DK-8000 AARHUS, DENMARK.; UNIV AARHUS, INST PHYSIOL & BIOPHYS, DEPT PHYSIOL, DK-8000 AARHUS, DENMARK.; DEPT MOL NEUROBIOL, DK-2500 VALBY, DENMARK.;	AARHUS UNIVERSITY; DANMARKS GRUNDFORSKNINGSFOND; AARHUS UNIVERSITY; AARHUS UNIVERSITY		2025-01-03	SODIUM PUMP; NA+,K+-ATPASE; ATP1A2; ATP1A3; FAMILIAL HEMIPLEGIC MIGRAINE; RAPID-ONSET DYSTONIA PARKINSONISM; NA,K-ATPASE ALPHA-SUBUNIT; ATPASE GENE ATP1A2; CALCIUM-PUMP; TRANSMEMBRANE SEGMENT; CRYSTAL-STRUCTURE; ADENOSINE-TRIPHOSPHATASE; ALTERNATING HEMIPLEGIA; SARCOPLASMIC-RETICULUM; CONFORMATIONAL-CHANGES	SODIUM PUMP; NA+,K+-ATPASE; ATP1A2; ATP1A3; FAMILIAL HEMIPLEGIC MIGRAINE; RAPID-ONSET DYSTONIA PARKINSONISM	10.1098/rstb.2008.0201	ARTICLE		1471-2970	PN@MB.AU.DK	227				383TU			FAMILIAL HEMIPLEGIC MIGRAINE; NA,K-ATPASE ALPHA-SUBUNIT; ATPASE GENE ATP1A2; CALCIUM-PUMP; TRANSMEMBRANE SEGMENT; CRYSTAL-STRUCTURE; ADENOSINE-TRIPHOSPHATASE; ALTERNATING HEMIPLEGIA; SARCOPLASMIC-RETICULUM; CONFORMATIONAL-CHANGES	1514	PHILOS T R SOC B	PHILOS. TRANS. R. SOC. B-BIOL. SCI.	ENGLISH	66	GREEN PUBLISHED	NISSEN, POUL/0000-0003-0948-6628; MORTH, JENS PREBEN/0000-0003-4077-0192; ANDERSEN, JENS PETER/0000-0003-0654-4300; VILSEN, BENTE/0000-0002-4727-9382; TOUSTRUP-JENSEN, MADS SCHAK/0000-0003-2064-5861; SCHACK, VIVIEN/0000-0002-1365-3938	6-9 CARLTON HOUSE TERRACE, LONDON SW1Y 5AG, ENGLAND	JAN 27	11	LONDON	18957371		J	ROYAL SOC	2009	MORTH, JENS/AAP-7834-2021; NISSEN, POUL/D-5774-2014; MORTH, JENS PREBEN/G-4450-2013	NISSEN, P (CORRESPONDING AUTHOR), UNIV AARHUS, CTR MEMBRANE PUMPS CELLS & DIS, DEPT MOL BIOL, PUMPKIN,DANISH NATL RES FDN, GUSTAV WIEDS VEJ 10C, DK-8000 AARHUS, DENMARK.	LIFE SCIENCES & BIOMEDICINE - OTHER TOPICS			0962-8436	PHILOSOPHICAL TRANSACTIONS OF THE ROYAL SOCIETY B-BIOLOGICAL SCIENCES
STEMPIEN L;TSAI T	STEMPIEN, L;TSAI, T	ABEL NA, 1994, ARCH PHYS MED REHAB, V75, P54;ALBRIGHT AL, 1998, J NEUROSURG, V88, P73, DOI 10.3171/JNS.1998.88.1.0073;ALBRIGHT AL, 1996, J CHILD NEUROL, V11, P77, DOI 10.1177/088307389601100202;ALBRIGHT AL, 1993, JAMA-J AM MED ASSOC, V270, P2475, DOI 10.1001/JAMA.270.20.2475;AZOUVI P, 1993, J NEUROL NEUROSUR PS, V56, P515, DOI 10.1136/JNNP.56.5.515;AZOUVI P, 1996, ARCH PHYS MED REHAB, V77, P35, D…	OBJECTIVE: TO OBTAIN INFORMATION FROM CONTINUOUS INTRATHECAL BACLOFEN INFUSION (CIBI) PUMP CENTERS REGARDING SPECIFIC CLINICAL PRACTICES AND EXPERIENCES. METHODS: A TOTAL OF 115 CENTERS WERE SURVEYED BY MAIL. RESULTS: FORTY CENTERS (35%) RESPONDED WITH INFORMATION ABOUT 1002 TEST DOSES AND 936 PUMP PLACEMENTS. PATIENT DIAGNOSES INCLUDED CEREBRAL PALSY, SPINAL CORD INJURY, TRAUMATIC BRAIN INJURY, …				536	UNIV COLORADO, REHABIL CTR, CHILDRENS HOSP, DEPT REHABIL MED, DENVER, CO 80218 USA.;	CHILDREN'S HOSPITAL COLORADO; UNIVERSITY OF COLORADO SYSTEM; UNIVERSITY OF COLORADO DENVER		2025-01-03	SPASTICITY; INTRATHECAL BACLOFEN; BRAIN INJURY; CEREBRAL PALSY; SPINAL CORD INJURY; IMPLANTABLE PUMP; SEVERE SPINAL SPASTICITY; CEREBRAL-PALSY; GENERALIZED DYSTONIA; PROGRAMMABLE PUMP; FOLLOW-UP; INFUSION; ORIGIN; DELIVERY; REFLEX	SPASTICITY; INTRATHECAL BACLOFEN; BRAIN INJURY; CEREBRAL PALSY; SPINAL CORD INJURY; IMPLANTABLE PUMP	10.1097/00002060-200011000-00010	ARTICLE				541				371WF			SEVERE SPINAL SPASTICITY; CEREBRAL-PALSY; GENERALIZED DYSTONIA; PROGRAMMABLE PUMP; BRAIN INJURY; FOLLOW-UP; INFUSION; ORIGIN; DELIVERY; REFLEX	6	AM J PHYS MED REHAB	AM. J. PHYS. MED. REHABIL.	ENGLISH	26			530 WALNUT ST, PHILADELPHIA, PA 19106-3621 USA	NOV-DEC	6	PHILADELPHIA	11083304		J	LIPPINCOTT WILLIAMS & WILKINS	2000		STEMPIEN, L (CORRESPONDING AUTHOR), UNIV COLORADO, REHABIL CTR, CHILDRENS HOSP, DEPT REHABIL MED, B285,1056 E 19TH AVE, DENVER, CO 80218 USA.	REHABILITATION; SPORT SCIENCES			0894-9115	AMERICAN JOURNAL OF PHYSICAL MEDICINE & REHABILITATION
NÓBREGA PR;MORAIS NMD;BRAGA-NETO P;BARROS LSD;HONÓRIO FPP;DELLAVANCE A;HOFTBERGER R;DUTRA LA	NOBREGA, PAULO RIBEIRO;MORAIS, NORMA MARTINS DE MENEZES;BRAGA-NETO, PEDRO;BARROS, LIZIANA SOFIA DA SILVA;HONORIO, FERNANDA PAIVA PEREIRA;DELLAVANCE, ALESSANDRA;HOFTBERGER, ROMANA;DUTRA, LIVIA ALMEIDA	BURT FJ, 2017, LANCET INFECT DIS, V17, PE107, DOI 10.1016/S1473-3099(16)30385-1;CERNY T, 2017, NEUROCRIT CARE, V27, P447, DOI 10.1007/S12028-017-0413-8;CHANG AY, 2018, ARTHRITIS RHEUMATOL, V70, P585, DOI 10.1002/ART.40383;DA CUNHA RV, 2017, MEM I OSWALDO CRUZ, V112, P523, DOI 10.1590/0074-02760170044;DANIELI D, 2017, EUR J NEUROL, V24, PE46, DOI 10.1111/ENE.13332;DAS T, 2015, J GEN VIROL, V96, P2…	BACKGROUND: ANTI-NMDAR ENCEPHALITIS IS THE MOST FREQUENT CAUSE OF AUTOIMMUNE ENCEPHALITIS. CHIKUNGUNYA (CHIK) IS AN ARBOVIRUS RESPONSIBLE FOR OUTBREAKS OF FEVER, CUTANEOUS RASH AND ARTHRITIS IN UNDERDEVELOPED COUNTRIES, AND A TRIGGER FOR AUTOIMMUNITY. CASE PRESENTATION: WE REPORT A FIVE-YEAR-OLD MALE PATIENT WITH FEVER, MYALGIA, HEADACHE AND CONJUNCTIVITIS FOR 5 DAYS. AFTER 1 WEEK HE DEVELOPED TO…	176				UNIV FED CEARA, DIV NEUROL, DEPT CLIN MED, FORTALEZA, CEARA, BRAZIL.; UNICHRISTUS MED SCH, DEPT PEDIAT, FORTALEZA, CEARA, BRAZIL.; UNIV ESTADUAL CEARA, HOSP UNIV WALTER CANTIDIO, PEDIAT SERV, FORTALEZA, CEARA, BRAZIL.; UNIV ESTADUAL CEARA, CTR HLTH SCI, FORTALEZA, CEARA, BRAZIL.; LAB FLEURY, SAO PAULO, BRAZIL.; MED UNIV VIENNA, INST NEUROL, VIENNA, AUSTRIA.; FAC ISRAELITA CIENCIAS SAUDE ALBERT EI…	UNIVERSIDADE FEDERAL DO CEARA; UNIVERSIDADE ESTADUAL DO CEARA; UNIVERSIDADE ESTADUAL DO CEARA; MEDICAL UNIVERSITY OF VIENNA		2025-01-03	AUTOIMMUNE; ENCEPHALITIS; ANTI-NMDAR; CHIKUNGUNYA; ARBOVIRAL DISEASES; RECEPTOR ENCEPHALITIS; AUTOIMMUNE ENCEPHALITIS	AUTOIMMUNE; ENCEPHALITIS; ANTI-NMDAR; CHIKUNGUNYA; ARBOVIRAL DISEASES	10.3389/fped.2020.00176	ARTICLE			PBRAGANETO@UFC.BR			LABORATORIO FLEURY, SAO PAULO, BRAZIL	LD RECEIVED A GRANT FROM LABORATORIO FLEURY, SAO PAULO, BRAZIL, (BRAZILIAN AUTOIMMUNE ENCEPHALITIS NETWORK).	LS0UH			RECEPTOR ENCEPHALITIS; AUTOIMMUNE ENCEPHALITIS		FRONT PEDIATR	FRONT. PEDIATR.	ENGLISH	15	GREEN PUBLISHED, GOLD	DUTRA, LIVIA ALMEIDA/0000-0001-6309-9077	AVENUE DU TRIBUNAL FEDERAL 34, LAUSANNE, CH-1015, SWITZERLAND	APR 30	4	LAUSANNE	32426307		J	FRONTIERS MEDIA SA	2020	BRAGA-NETO, PEDRO/C-5951-2013; DUTRA, LIVIA ALMEIDA/J-6583-2014	BRAGA-NETO, P (CORRESPONDING AUTHOR), UNIV FED CEARA, DIV NEUROL, DEPT CLIN MED, FORTALEZA, CEARA, BRAZIL.; BRAGA-NETO, P (CORRESPONDING AUTHOR), UNIV ESTADUAL CEARA, CTR HLTH SCI, FORTALEZA, CEARA, BRAZIL.	PEDIATRICS			2296-2360	FRONTIERS IN PEDIATRICS
GARDINER AR;JAFFER F;DALE RC;LABRUM R;ERRO R;MEYER E;XIROMERISIOU G;STAMELOU M;WALKER M;KULLMANN D;WARNER T;JARMAN P;HANNA M;KURIAN MA;BHATIA KP;HOULDEN H	GARDINER, ALICE R.;JAFFER, FATIMA;DALE, RUSSELL C.;LABRUM, ROBYN;ERRO, ROBERTO;MEYER, ESTHER;XIROMERISIOU, GEORGIA;STAMELOU, MARIA;WALKER, MATTHEW;KULLMANN, DIMITRI;WARNER, TOM;JARMAN, PAUL;HANNA, MIKE;KURIAN, MANJU A.;BHATIA, KAILASH P.;HOULDEN, HENRY	AGOSTINELLI S, 2013, EUR J NEUROL, V20, P856, DOI 10.1111/J.1468-1331.2012.03871.X;ANDRISSE S, 2014, REDOX BIOL, V2, P764, DOI 10.1016/J.REDOX.2014.03.004;ARSOV T, 2012, ANN NEUROL, V72, P807, DOI 10.1002/ANA.23702;BAWAZIR WM, 2012, J CLIN ENDOCR METAB, V97, PE987, DOI 10.1210/JC.2012-1399;BENZ R, 2012, ANN HEMATOL, V91, P463, DOI 10.1007/S00277-011-1258-4;BHATIA KP, 2011, MOVEMENT DISORD, V26, P…	PAROXYSMAL DYSKINESIA CAN BE SUBDIVIDED INTO THREE CLINICAL SYNDROMES: PAROXYSMAL KINESIGENIC DYSKINESIA OR CHOREOATHETOSIS, PAROXYSMAL EXERCISE-INDUCED DYSKINESIA, AND PAROXYSMAL NON-KINESIGENIC DYSKINESIA. EACH SUBTYPE IS ASSOCIATED WITH THE KNOWN CAUSATIVE GENES PRRT2, SLC2A1 AND PNKD, RESPECTIVELY. ALTHOUGH SEPARATE SCREENING STUDIES HAVE BEEN CARRIED OUT ON EACH OF THE PAROXYSMAL DYSKINESIA …				3567	UCL, MRC CTR NEUROMUSCULAR DIS, INST NEUROL, LONDON WC1N 3BG, ENGLAND.; UCL, INST NEUROL, DEPT MOL NEUROSCI, LONDON WC1N 3BG, ENGLAND.; UNIV SYDNEY, CHILDRENS HOSP WESTMEAD, PAEDIAT & CHILD HLTH, SYDNEY, NSW 2006, AUSTRALIA.; UCL, INST NEUROL, NEUROGENET LAB, LONDON WC1N 3BG, ENGLAND.; UCL, INST NEUROL, DEPT MOTOR NEUROSCI & MOVEMENT DISORDERS, LONDON WC1N 3BG, ENGLAND.; UCL, INST CHILD HLTH, DEV…	UNIVERSITY OF LONDON; UNIVERSITY COLLEGE LONDON; UNIVERSITY OF LONDON; UNIVERSITY COLLEGE LONDON; NSW HEALTH; THE CHILDREN'S HOSPITAL AT WESTMEAD; UNIVERSITY OF SYDNEY; UNIVERSITY OF LONDON; UNIVERSITY COLLEGE LONDON; UNIVERSITY OF LONDON; UNIVERSITY COLLEGE LONDON; UNIVERSITY OF LONDON; UNIVERSITY COLLEGE LONDON; ARISTOTLE UNIVERSITY OF THESSALONIKI; PAPAGEORGIOU HOSPITAL; NATIONAL & KAPODISTRIA…		2025-01-03	PRRT2; SLC2A1; PNKD; GENE; PAROXYSMAL MOVEMENT DISORDER; NON-KINESIGENIC DYSKINESIA; GENOTYPE-PHENOTYPE CORRELATION; GLUT1 DEFICIENCY SYNDROME; PRRT2 MUTATION; GLUCOSE-TRANSPORTER-1 DEFICIENCY; INFANTILE CONVULSIONS; DYSTONIC CHOREOATHETOSIS; EARLY-ONSET; EPILEPSY	PRRT2; SLC2A1; PNKD; GENE; PAROXYSMAL MOVEMENT DISORDER	10.1093/brain/awv310	ARTICLE		1460-2156	H.HOULDEN@UCL.AC.UK	3580		MEDICAL RESEARCH COUNCIL (MRC UK) [MR/J004758/1]; MUSCULAR DYSTROPHY UK; WELLCOME TRUST [WT093205MA, WT104033AIA]; BRAIN RESEARCH TRUST (BRT); MSA TRUST; EUROPEAN UNION SEVENTH FRAMEWORK PROGRAMME (NEUROMICS); NATIONAL INSTITUTE FOR HEALTH RESEARCH (NIHR) UNIVERSITY COLLEGE LONDON HOSPITALS (UCLH) BIOMEDICAL RESEARCH CENTRE; MRC [MR/J004758/1, G0802760, G0801316, G116/147, G0200373, MR/L01095X/1,…	THIS STUDY WAS SUPPORTED BY THE MEDICAL RESEARCH COUNCIL (MRC UK) FOR THE MRC CENTRE FOR NEUROMUSCULAR DISEASES AND PROJECT GRANT MR/J004758/1, MUSCULAR DYSTROPHY UK, THE WELLCOME TRUST IN EQUIPMENT AND STRATEGIC AWARD (SYNAPTOPATHIES) FUNDING (WT093205MA AND WT104033AIA), THE BRAIN RESEARCH TRUST (BRT), THE MSA TRUST, THE EUROPEAN UNION SEVENTH FRAMEWORK PROGRAMME (NEUROMICS) AND THE NATIONAL IN…	CY4NK			NON-KINESIGENIC DYSKINESIA; GENOTYPE-PHENOTYPE CORRELATION; GLUT1 DEFICIENCY SYNDROME; PRRT2 MUTATION; GLUCOSE-TRANSPORTER-1 DEFICIENCY; INFANTILE CONVULSIONS; DYSTONIC CHOREOATHETOSIS; EARLY-ONSET; SLC2A1; EPILEPSY		BRAIN	BRAIN	ENGLISH	69	GREEN PUBLISHED, GREEN SUBMITTED, HYBRID	HOULDEN, HENRY/0000-0002-2866-7777; DALE, RUSSELL/0000-0002-2495-1826; WARNER, THOMAS/0000-0001-6195-6995; HANNA, MICHAEL/0000-0003-0825-4075; JAFFER, FATIMA/0000-0001-6336-2752; WALKER, MATTHEW/0000-0002-0812-0352; KULLMANN, DIMITRI/0000-0001-6696-3545; ERRO, ROBERTO/0000-0002-7800-7419; XIROMERISIOU, GEORGIA/0000-0001-7162-3588	GREAT CLARENDON ST, OXFORD OX2 6DP, ENGLAND	DEC 1	14	OXFORD	26598494	12	J	OXFORD UNIV PRESS	2015	WARNER, THOMAS/A-1454-2013; KULLMANN, DIMITRI/A-3162-2009; HOULDEN, HENRY/C-1532-2008; HANNA, MICHAEL/B-1995-2009; ERRO, ROBERTO/AAC-2574-2019; DALE, RUSSELL/IZE-8321-2023; WALKER, MATTHEW/C-1577-2008	HOULDEN, H (CORRESPONDING AUTHOR), UCL, MRC CTR NEUROMUSCULAR DIS, INST NEUROL, QUEEN SQ, LONDON WC1N 3BG, ENGLAND.	NEUROSCIENCES & NEUROLOGY			0006-8950	BRAIN
GELENER P;SEVERINO M;DIKER S;TERALI K;TUNCEL G;TUZLALI H;MANARA E;PAOLACCI S;BERTELLI M;ERGOREN MC	GELENER, PINAR;SEVERINO, MARIASAVINA;DIKER, SEVDA;TERALI, KEREM;TUNCEL, GULTEN;TUZLALI, HATICE;MANARA, ELENA;PAOLACCI, STEFANO;BERTELLI, MATTEO;ERGOREN, MAHMUT CERKEZ	ADZHUBEI IA, 2010, NAT METHODS, V7, P248, DOI 10.1038/NMETH0410-248;BADVE MS, 2015, NEW ZEAL MED J, V128, P65;BÄHR O, 2002, NEUROLOGY, V59, P1802, DOI 10.1212/01.WNL.0000036616.11962.3C;BARIC I, 1998, J INHERIT METAB DIS, V21, P326, DOI 10.1023/A:1005390105171;BARIC I, 1999, J INHERIT METAB DIS, V22, P867, DOI 10.1023/A:1005683222187;BERMAN HM, 2000, NUCLEIC ACIDS RES, V28, P235, DOI 10.1093/NAR/…	GLUTARIC ACIDURIA TYPE I (GA1; OMIM #231670) IS AN AUTOSOMAL RECESSIVELY INHERITED AND TREATABLE DISORDER CHARACTERIZED BY THE ACCUMULATION AND IRREGULAR EXCRETION OF GLUTARIC ACID DUE TO A DEFECT IN THE GLUTARYL-COA DEHYDROGENASE ENZYME INVOLVED IN THE CATABOLIC PATHWAYS OF L-LYSINE, L-HYDROXYLYSINE, AND L-TRYPTOPHAN. GLUTARYL-COA DEHYDROGENASE IS ENCODED BY THE GCDH GENE (OMIM #608801), AND SEV…				179	UNIV KYRENIA, FAC MED, DEPT NEUROL, KYRENIA, CYPRUS.; NEAR EAST UNIV, DEPT NEUROL, FAC MED, NICOSIA, CYPRUS.; IRCCS IST GIANNINA GASLINI, DEPT NEURORADIOL, GENOA, ITALY.; NEAR EAST UNIV, DEPT MED BIOCHEM, FAC MED, NICOSIA, CYPRUS.; NEAR EAST UNIV, DEPT MED BIOL, FAC MED, NICOSIA, CYPRUS.; NEAR EAST UNIV, DESAM INST, NICOSIA, CYPRUS.; MAGI EUREGIO, BOLZANO, ITALY.; MAGIS LAB SRL, ROVERETO, ITALY.;	UNIVERSITY OF KYRENIA; NEAR EAST UNIVERSITY; UNIVERSITY OF GENOA; IRCCS ISTITUTO GIANNINA GASLINI; NEAR EAST UNIVERSITY; NEAR EAST UNIVERSITY; NEAR EAST UNIVERSITY		2025-01-03	GLUTARIC ACIDURIA TYPE 1; ADULT ONSET ACIDURIA; ASYMPTOMATIC ACIDURIA; COA DEHYDROGENASE; ORGANIC ACIDURIAS; PHENOTYPIC SPECTRUM; MOLECULAR FINDINGS; DIAGNOSIS; MANAGEMENT; MUTATIONS; STABILITY; DISEASE; SERVER	GLUTARIC ACIDURIA TYPE 1; ADULT ONSET ACIDURIA; ASYMPTOMATIC ACIDURIA	10.1007/s10048-020-00610-9	ARTICLE	APR 2020	1364-6753	DRPINARGELENER@GMAIL.COM	186				MG2CN			COA DEHYDROGENASE; ORGANIC ACIDURIAS; PHENOTYPIC SPECTRUM; MOLECULAR FINDINGS; DIAGNOSIS; MANAGEMENT; MUTATIONS; STABILITY; DISEASE; SERVER	3	NEUROGENETICS	NEUROGENETICS	ENGLISH	37		ERGOREN, MAHMUT CERKEZ/0000-0001-9593-9325; MANARA, ELENA/0000-0002-1176-3359; TERALI, KEREM/0000-0002-9964-6383; /0000-0002-5551-7520; SEVERINO, MARIASAVINA/0000-0003-4730-5322; BERTELLI, MATTEO/0000-0002-9552-221X	ONE NEW YORK PLAZA, SUITE 4600, NEW YORK, NY, UNITED STATES	JUL	8	NEW YORK	32306145		J	SPRINGER	2020	GELENER, PINAR/AAB-6083-2022; ERGOREN, MAHMUT/D-8491-2018; SEVERINO, MARIA/ITT-9414-2023; MANARA, ELENA/AAY-1413-2020; DIKER, SEVDA/AAT-6381-2021; TERALI, KEREM/Q-3270-2016; SEVERINO, MARIASAVINA/F-8367-2011	GELENER, P (CORRESPONDING AUTHOR), UNIV KYRENIA, FAC MED, DEPT NEUROL, KYRENIA, CYPRUS.; GELENER, P (CORRESPONDING AUTHOR), NEAR EAST UNIV, DEPT NEUROL, FAC MED, NICOSIA, CYPRUS.	GENETICS & HEREDITY; NEUROSCIENCES & NEUROLOGY			1364-6745	NEUROGENETICS
FUREMAN BE;HESS EJ	FUREMAN, BE;HESS, EJ	ALONSO G, 1986, BRAIN RES, V397, P297, DOI 10.1016/0006-8993(86)90631-1;ASTONJONES G, 1981, J NEUROSCI, V1, P887;BATTISTINI S, 1999, NEUROLOGY, V53, P38, DOI 10.1212/WNL.53.1.38;BHATIA KP, 2001, SEMIN NEUROL, V21, P69, DOI 10.1055/S-2001-13121;BOEL M, 1988, NEUROPEDIATRICS, V19, P218, DOI 10.1055/S-2008-1052450;BOURINET E, 1999, NAT NEUROSCI, V2, P407, DOI 10.1038/8070;BRESSMAN S B, 1988, ADV NEU…	EPISODIC NEUROLOGICAL DYSFUNCTION OFTEN RESULTS FROM ION CHANNEL GENE MUTATIONS. DESPITE KNOWLEDGE OF THE MUTATIONS, THE FACTORS THAT PRECIPITATE ATTACKS IN CHANNELOPATHIES ARE NOT CLEAR. IN HUMANS, MUTATIONS OF THE CALCIUM CHANNEL GENE CA CNA1A ARE ASSOCIATED WITH ATTACKS OF NEUROLOGICAL DYSFUNCTION IN FAMILIAL HEMIPLEGIC MIGRAINE AND EPISODIC ATAXIA TYPE-2. IN TOTTERING MICE, A MUTATION IN THE …				227	JOHNS HOPKINS UNIV, SCH MED, DEPT NEUROL, BALTIMORE, MD 21287 USA.; JOHNS HOPKINS UNIV, DEPT NEUROSCI, BALTIMORE, MD 21287 USA.;	JOHNS HOPKINS UNIVERSITY; JOHNS HOPKINS UNIVERSITY		2025-01-03	TOTTERING; CALCIUM CHANNEL; ADRENERGIC; FAMILIAL HEMIPLEGIC MIGRAINE; EPISODIC ATAXIA; PAROXYSMAL DYSKINESIA; DYSTONIA; MUTATION; ANIMAL MODEL; PAROXYSMAL DYSTONIC CHOREOATHETOSIS; HYPERKALEMIC PERIODIC PARALYSIS; LOCUS COERULEUS NEURONS; MUTANT MOUSE; CALCIUM-CHANNEL; PARAMYOTONIA-CONGENITA; INHERITED EPILEPSY; CLINICAL-FEATURES; NERVOUS-SYSTEM	TOTTERING; CALCIUM CHANNEL; ADRENERGIC; FAMILIAL HEMIPLEGIC MIGRAINE; EPISODIC ATAXIA; PAROXYSMAL DYSKINESIA; DYSTONIA; MUTATION; ANIMAL MODEL	10.1016/j.nbd.2005.03.004	ARTICLE		1095-953X	EHESS@JHMI.EDU	232		NINDS NIH HHS [R01 NS033592, NS 33592] FUNDING SOURCE: MEDLINE		981OA			PAROXYSMAL DYSTONIC CHOREOATHETOSIS; HYPERKALEMIC PERIODIC PARALYSIS; FAMILIAL HEMIPLEGIC MIGRAINE; LOCUS COERULEUS NEURONS; MUTANT MOUSE; CALCIUM-CHANNEL; PARAMYOTONIA-CONGENITA; INHERITED EPILEPSY; CLINICAL-FEATURES; NERVOUS-SYSTEM	2	NEUROBIOL DIS	NEUROBIOL. DIS.	ENGLISH	48			525 B ST, STE 1900, SAN DIEGO, CA 92101-4495 USA	NOV	6	SAN DIEGO	16242631		J	ACADEMIC PRESS INC ELSEVIER SCIENCE	2005		JOHNS HOPKINS UNIV, SCH MED, DEPT NEUROL, MEYER 6-181,600 N WOLFE ST, BALTIMORE, MD 21287 USA.	NEUROSCIENCES & NEUROLOGY			0969-9961	NEUROBIOLOGY OF DISEASE
FRANZINI A;CORDELLA R;MESSINA G;MARRAS CE;ROMITO LM;ALBANESE A;RIZZI M;NARDOCCI N;ZORZI G;ZEKAJ E;VILLANI F;LEONE M;GAMBINI O;BROGGI G	FRANZINI, ANGELO;CORDELLA, ROBERTO;MESSINA, GIUSEPPE;MARRAS, CARLO EFISIO;ROMITO, LUIGI MICHELE;ALBANESE, ALBERTO;RIZZI, MICHELE;NARDOCCI, NARDO;ZORZI, GIOVANNA;ZEKAJ, EDVIN;VILLANI, FLAVIO;LEONE, MASSIMO;GAMBINI, ORSOLA;BROGGI, GIOVANNI	ABRAHAMSON EE, 2001, BRAIN RES, V889, P1, DOI 10.1016/S0006-8993(00)03015-8;ADAMS JE, 1974, J NEUROSURG, V41, P740, DOI 10.3171/JNS.1974.41.6.0740;AKIL H, 1978, SCIENCE, V201, P463, DOI 10.1126/SCIENCE.663668;ALBEFESSARD D, 1973, HDB SENSORY PHYSL, V2, P490;ALHEID GF, 1998, NEUROSCIENCE, V84, P967, DOI 10.1016/S0306-4522(97)00560-5;ANGELINI L, 2000, MOVEMENT DISORD, V15, P1010, DOI 10.1002/1531-8…	DEEP BRAIN STIMULATION (DBS) EXTENDS THE TREATMENT OF SOME SEVERE NEUROLOGICAL DISEASES BEYOND PHARMACOLOGICAL AND CONSERVATIVE THERAPY. OUR EXPERIENCE EXTENDS THE FIELD OF DBS BEYOND THE TREATMENT OF PARKINSON DISEASE AND DYSTONIA, INCLUDING SEVERAL OTHER DISEASES SUCH AS CLUSTER HEADACHE AND DISRUPTIVE BEHAVIOR. SINCE 1993, AT THE ISTITUTO NAZIONALE NEUROLOGICO "CARLO BESTA" IN MILAN, 580 DEEP …				1285	FDN IRCCS IST NEUROL C BESTA, I-20133 MILAN, ITALY.; UNIV AO SAN PAOLO, I-20100 MILAN, ITALY.; UNIV CATTOLICA MILANO, I-20100 MILAN, ITALY.;	FONDAZIONE IRCCS ISTITUTO NEUROLOGICO CARLO BESTA; CATHOLIC UNIVERSITY OF THE SACRED HEART		2025-01-03	CZI; DEEP BRAIN STIMULATION; GPI; IC; NACC; PHYP; PPN; STN; VIM\VOA\VOP; SUBTHALAMIC NUCLEUS STIMULATION; OBSESSIVE-COMPULSIVE-DISORDER; TERM-FOLLOW-UP; GLOBUS-PALLIDUS INTERNUS; EXTRAPYRAMIDAL MOTOR DISTURBANCES; BILATERAL THALAMIC-STIMULATION; HUMAN PEDUNCULOPONTINE NUCLEUS; ADVANCED PARKINSON-DISEASE; LONG-TERM; ELECTRICAL-STIMULATION	CZI; DEEP BRAIN STIMULATION; GPI; IC; NACC; PHYP; PPN; STN; VIM\VOA\VOP	10.1007/s10072-012-0937-9	ARTICLE		1590-3478	RCORDELLA@ISTITUTO-BESTA.IT	1303				051MM			SUBTHALAMIC NUCLEUS STIMULATION; OBSESSIVE-COMPULSIVE-DISORDER; TERM-FOLLOW-UP; GLOBUS-PALLIDUS INTERNUS; EXTRAPYRAMIDAL MOTOR DISTURBANCES; BILATERAL THALAMIC-STIMULATION; HUMAN PEDUNCULOPONTINE NUCLEUS; ADVANCED PARKINSON-DISEASE; LONG-TERM; ELECTRICAL-STIMULATION	6	NEUROL SCI	NEUROL. SCI.	ENGLISH	156		MARRAS, CARLO EFISIO/0000-0003-0790-8903; MESSINA, GIUSEPPE/0000-0003-1060-1486; VILLANI, FLAVIO/0000-0002-2762-4599; ALBANESE, ALBERTO/0000-0002-5864-0006; NARDOCCI, NARDO/0000-0001-5863-5592; ROMITO, LUIGI/0000-0002-6772-1035; GAMBINI, ORSOLA/0000-0002-1177-8139; FRANZINI, ANGELO/0000-0001-7357-2358; ZORZI, GIOVANNA/0000-0001-7041-5365; RIZZI, MICHELE/0000-0002-7936-6536; LEONE, MASSIMO/0000-00…	VIA DECEMBRIO, 28, MILAN, 20137, ITALY	DEC	19	MILAN	22271259		J	SPRINGER-VERLAG ITALIA SRL	2012	MARRAS, CARLO/AAA-4964-2020; VILLANI, FLAVIO/ABA-7013-2020; ZEKAJ, EDVIN/AAW-9218-2021; ALBANESE, ALBERTO/K-7396-2016; NARDOCCI, NARDO/AAB-9903-2019; ROMITO, LUIGI/D-6356-2014; ZORZI, GIOVANNA/AAM-4138-2021; RIZZI, MICHELE/H-1596-2017; LEONE, MASSIMO/K-3818-2016	CORDELLA, R (CORRESPONDING AUTHOR), FDN IRCCS IST NEUROL C BESTA, VIA CELORIA 11, I-20133 MILAN, ITALY.	NEUROSCIENCES & NEUROLOGY			1590-1874	NEUROLOGICAL SCIENCES
MATARASSO A;DEVA AK	MATARASSO, A;DEVA, AK	AHN KY, 2000, PLAST RECONSTR SURG, V105, P778, DOI 10.1097/00006534-200002000-00050;AHN MS, 2000, PLAST RECONSTR SURG, V105, P1129, DOI 10.1097/00006534-200003000-00046;*ALL INC, PACK INS BOT BOT TOX;*AM SOC AESTH PLAS, 2000, STAT COSM SURG;ARAD-COHEN A, 2000, OTOLARYNG HEAD NECK, V122, P237, DOI 10.1016/S0194-5998(00)70246-4;ARMSTRONG MWJ, 1996, CLIN OTOLARYNGOL, V21, P15, DOI 10.1111/J.1365-227…	BOTULINUM TOXIN, THE CAUSATIVE AGENT OF BOTULISM, A DESCENDING MUSCLE PARALYSIS AS A RESULT OF FOOD POISONING, WAS IDENTIFIED IN 1897.(1) IT IS A CYTOPLASMIC TOXIN PRODUCED BY CLOSTRIDIUM BOTULINUM, AN OBLIGATE ANAEROBIC BACTERIUM. THE FIRST CLINICAL APPLICATION OF BOTULINUM TOXIN WAS DESCRIBED BY SCOTT ET AL.(2) WHEN INVESTIGATING NONSURGICAL TREATMENTS OF STRABISMUS IN A PRIMATE MODEL, SUBSEQUE…				1191	MANHATTAN EYE EAR & THROAT HOSP, DEPT PLAST SURG, NEW YORK, NY USA.; ALBERT EINSTEIN COLL MED, BRONX, NY USA.; LIVERPOOL HOSP, DEPT PLAST & MAXILLOFACIAL SURG, SYDNEY, NSW, AUSTRALIA.;	MANHATTAN EYE EAR & THROAT HOSPITAL; YESHIVA UNIVERSITY; MONTEFIORE MEDICAL CENTER; ALBERT EINSTEIN COLLEGE OF MEDICINE; LIVERPOOL HOSPITAL	AMER SOC PLASTIC SURG DATA COMMITT	2025-01-03	FACIAL-NERVE; AXILLARY HYPERHIDROSIS; COSMETIC USE; A TOXIN; GLABELLAR WRINKLES; MANAGEMENT; INJECTION; THERAPY; MUSCLE; LINES		10.1097/00006534-200203000-00066	ARTICLE		1529-4242	MATARASSO@AOL.COM	1197				527WX			FACIAL-NERVE; AXILLARY HYPERHIDROSIS; COSMETIC USE; A TOXIN; GLABELLAR WRINKLES; MANAGEMENT; INJECTION; THERAPY; MUSCLE; LINES	3	PLAST RECONSTR SURG	PLAST. RECONSTR. SURG.	ENGLISH	80		MATARASSO, ALAN/0000-0001-5914-4955; DEVA, ANAND/0000-0002-0314-7177	TWO COMMERCE SQ, 2001 MARKET ST, PHILADELPHIA, PA 19103 USA	MAR	7	PHILADELPHIA	11884859		J	LIPPINCOTT WILLIAMS & WILKINS	2002	MATARASSO, ALAN/KFS-3557-2024	1009 PK AVE, NEW YORK, NY 10028 USA.	SURGERY			0032-1052	PLASTIC AND RECONSTRUCTIVE SURGERY
CALAME DG;HOUCK K;LOTZE T;EMRICK L;PARNES M	CALAME, DANIEL G.;HOUCK, KIMBERLY;LOTZE, TIMOTHY;EMRICK, LISA;PARNES, MERED	BOURGEOIS M, 1993, J PEDIATR-US, V122, P673, DOI 10.1016/S0022-3476(06)80003-X;DE FUSCO M, 2003, NAT GENET, V33, P192, DOI 10.1038/NG1081;DE VRIES B, 2008, CEPHALALGIA, V28, P887, DOI 10.1111/J.1468-2982.2008.01596.X;DE VRIES B, 2007, NEUROLOGY, V69, P2170, DOI 10.1212/01.WNL.0000295670.01629.5A;DUAN BC, 2019, NEUROLOGY, V93, P673, DOI 10.1212/WNL.0000000000008212;HEINZEN EL, 2014, LANCET NEUROL,…	PATHOGENIC VARIANTS IN ATP1A2, A GENE ENCODING THE A SUBUNIT OF THE NA,K-ATPASE, CAUSE FAMILIAL HEMIPLEGIC MIGRAINE TYPE 2 (FHM2). IN CONTRAST, PATHOGENIC VARIANTS IN ATP1A3, AN ATP1A2 PARALOG, CAUSE ALTERNATING HEMIPLEGIA OF CHILDHOOD (AHC), A SEVERE NEURODEVELOPMENTAL DISORDER WITH INFANTILE ONSET HEMIPLEGIC ATTACKS, SEIZURES, DYSTONIA, CHOREA AND DEVELOPMENTAL DELAY. DESPITE HIGH SEQUENCE HOMO…				21	BAYLOR COLL MED, DEPT PEDIAT NEUROL & DEV NEUROSCI, HOUSTON, TX 77030 USA.;	BAYLOR COLLEGE OF MEDICINE		2025-01-03	ALTERNATING HEMIPLEGIA OF CHILDHOOD; FAMILIAL HEMIPLEGIC MIGRAINE; DE-NOVO MUTATIONS; ALTERNATING HEMIPLEGIA; CHILDHOOD; MIGRAINE; CACNA1A	ALTERNATING HEMIPLEGIA OF CHILDHOOD; FAMILIAL HEMIPLEGIC MIGRAINE	10.1016/j.ejpn.2021.01.004	ARTICLE	FEB 2021	1532-2130	DANIEL.CALAME@BCM.EDU	26				RF7ZR			DE-NOVO MUTATIONS; ALTERNATING HEMIPLEGIA; CHILDHOOD; MIGRAINE; CACNA1A		EUR J PAEDIATR NEURO	EUR. J. PAEDIATR. NEUROL.	ENGLISH	22		CALAME, DANIEL/0000-0001-6860-372X; EMRICK, LISA/0000-0002-4844-9056; PARNES, MERED/0000-0003-2102-4282	THE BOULEVARD, LANGFORD LANE, KIDLINGTON, OXFORD OX5 1GB, OXON, ENGLAND	MAR	6	OXFORD	33578253		J	ELSEVIER SCI LTD	2021	PARNES, MERED/HDM-8254-2022; CALAME, DANIEL/Y-6060-2019	CALAME, DG (CORRESPONDING AUTHOR), 1 BAYLOR PLAZA, HOUSTON, TX 77030 USA.	NEUROSCIENCES & NEUROLOGY; PEDIATRICS			1090-3798	EUROPEAN JOURNAL OF PAEDIATRIC NEUROLOGY
ELLA B;GUILLAUD E;LANGBOUR N;GUEHL D;BURBAUD P	ELLA, BRUNO;GUILLAUD, ETIENNE;LANGBOUR, NICOLAS;GUEHL, DOMINIQUE;BURBAUD, PIERRE	AHLBERG J, 2004, COMMUNITY DENT ORAL, V32, P307, DOI 10.1111/J.1600-0528.2004.00163.X;AHLBERG J, 2002, COMMUNITY DENT ORAL, V30, P405, DOI 10.1034/J.1600-0528.2002.00007.X;AHLBERG K, 2005, ACTA ODONTOL SCAND, V63, P94, DOI 10.1080/00016350510019757;ALAFACI CONCETTA, 2014, SURG NEUROL INT, V5, P108, DOI 10.4103/2152-7806.136887;AMERICAN ACADEMY OF SLEEP MEDICINE, 2005, INT CLASSIFICATION S;BATLA A…	PURPOSEA PREVIOUS STUDY REPORTED AN INCREASED PREVALENCE OF BRUXISM (25%) IN PATIENTS WITH CRANIO-CERVICAL DYSTONIA (CCD) COMPARED TO NORMAL CONTROLS (13%). CCD CAN AFFECT THE MUSCLES OF THE HEAD AND NECK. BESIDES THE CCD AFFECTING THESE MUSCLES, HEMIFACIAL SPASM (HFS) IS A FORM OF PERIPHERAL MYOCLONUS DUE TO A NEUROVASCULAR CONFLICT AFFECTING THE MUSCLES OF THE FACE. THE FACT THAT THEY AFFECT TH…				280	BORDEAUX UNIV HOSP, DEPT ODONTOL & BUCCAL HLTH, BORDEAUX, FRANCE.; BORDEAUX UNIV HOSP, DEPT CLIN NEUROPHYSIOL, BORDEAUX, FRANCE.; BORDEAUX UNIV, INST COGNIT NEUROSCI & INTEGRAT AQUITAINE, BORDEAUX, FRANCE.; BORDEAUX UNIV, INST NEURODEGENERAT DISORDERS, BORDEAUX, FRANCE.;	CHU BORDEAUX; CHU BORDEAUX		2025-01-03	BRUXISM; DYSTONIA; BASAL GANGLIA; HEMIFACIAL SPASM; TORTICOLLIS; RESTLESS LEGS SYNDROME; REPORTED BRUXISM; SLEEP BRUXISM; MALFORMATION; STRESS; LIFE	BRUXISM; DYSTONIA; BASAL GANGLIA; HEMIFACIAL SPASM; TORTICOLLIS	10.1111/jopr.12394	ARTICLE		1532-849X	TSIR.ELLA@WANADOO.FR	283				EY2II			RESTLESS LEGS SYNDROME; REPORTED BRUXISM; SLEEP BRUXISM; MALFORMATION; STRESS; LIFE	4	J PROSTHODONT	J. PROSTHODONT.	ENGLISH	34		LANGBOUR, NICOLAS/0000-0001-6779-9484; GUILLAUD, ETIENNE/0000-0002-4875-1458	111 RIVER ST, HOBOKEN 07030-5774, NJ USA	JUN	4	HOBOKEN	26588188		J	WILEY	2017	LANGBOUR, NICOLAS/AAR-3077-2021; GUILLAUD, ETIENNE/F-3824-2014; GERMAIN, DOMINIQUE/AAD-6747-2020; ELLA, BRUNO/AAW-4863-2020	ELLA, B (CORRESPONDING AUTHOR), UNIV ODONTOL & BUCCAL HLTH, 16-20 COURS MARNE, F-33082 BORDEAUX, FRANCE.	DENTISTRY, ORAL SURGERY & MEDICINE			1059-941X	JOURNAL OF PROSTHODONTICS-IMPLANT ESTHETIC AND RECONSTRUCTIVE DENTISTRY
DETWEILER MB;HARPOLD GJ	DETWEILER, MB;HARPOLD, GJ	ANONYMOUS, PRODUCT INFORMATION;ARYA DK, 1994, BRIT J PSYCHIAT, V165, P728, DOI 10.1192/BJP.165.6.728;AZMITIA E.C., 1978, HANDBOOK OF PSYCHOPHARMACOLOGY (VOL.9) CHEMICAL PATHWAYS IN THE BRAIN, P233;BOYLAN K, 1990, NEUROLOGY, V40, P1904, DOI 10.1212/WNL.40.12.1904;*BRIST MYERS SQUIB, 2000, PROD INF BUSP HYDR B;BROWN P, 1998, LANCET, V351, P1801, DOI 10.1016/S0140-6736(97)11225-9;DAVIES J, 1978, EUR…	OBJECTIVE: TO REPORT A CASE OF ACUTE DYSTONIA CONSISTING OF NECK STIFFNESS, TRISMUS, AND UNILATERAL TEMPOROMANDIBULAR JOINT (TMJ) PAIN AND SUBLUXATION SECONDARY TO AN INCREASE IN SUSTAINED-RELEASE (SR) BUPROPION. CASE SUMMARY: A 44-YEAR-OLD WHITE MAN WITH A HISTORY OF CHRONIC LOW-BACK PAIN AND TENSION HEADACHES, TAKING NO OTHER MEDICATIONS, WAS STARTED ON BUPROPION SR 150 MG ONCE A DAY FOR DEPRES…				251	UNIV VIRGINIA, SALEM VET AFFAIRS MED CTR, NEUROL SECT, SALEM, VA 24153 USA.;	US DEPARTMENT OF VETERANS AFFAIRS; VETERANS HEALTH ADMINISTRATION (VHA); SALEM VETERANS AFFAIRS MEDICAL CENTER; UNIVERSITY OF VIRGINIA		2025-01-03	ACUTE DYSTONIA; BUPROPION; BUSPIRONE; TEMPOROMANDIBULAR SUBLUXATION; MOVEMENT-DISORDERS; REUPTAKE INHIBITORS; BASAL GANGLIA; SEROTONIN; FLUOXETINE; DYSKINESIA	ACUTE DYSTONIA; BUPROPION; BUSPIRONE; TEMPOROMANDIBULAR SUBLUXATION	10.1345/aph.1A145	ARTICLE				254				519LK			MOVEMENT-DISORDERS; REUPTAKE INHIBITORS; BASAL GANGLIA; SEROTONIN; BUSPIRONE; FLUOXETINE; DYSKINESIA	2	ANN PHARMACOTHER	ANN. PHARMACOTHER.	ENGLISH	22			PO BOX 42696, CINCINNATI, OH 45242 USA	FEB	4	CINCINNATI	11847943		J	HARVEY WHITNEY BOOKS CO	2002			PHARMACOLOGY & PHARMACY			1060-0280	ANNALS OF PHARMACOTHERAPY
TALSMA AD;CHAVES JF;LAMONACA A;WIECZOREK ED;PALLADINO MJ	TALSMA, AARON D.;CHAVES, JOHN F.;LAMONACA, ALEXANDRA;WIECZOREK, EMILY D.;PALLADINO, MICHAEL J.	AIZMAN O, 2001, P NATL ACAD SCI USA, V98, P13420, DOI 10.1073/PNAS.221315298;ALONSO J, 2006, J PROTEOME RES, V5, P2025, DOI 10.1021/PR0601483;ASHMORE LJ, 2009, HUM GENET, V126, P431, DOI 10.1007/S00439-009-0673-2;ATKINSON NS, 1991, SCIENCE, V253, P551, DOI 10.1126/SCIENCE.1857984;BERGMANN A, 1996, MECH DEVELOP, V60, P109, DOI 10.1016/S0925-4773(96)00607-7;BIANCHI L, 2002, NEURON, V34, P337, DOI 1…	BACKGROUND: MUTATIONS AFFECTING THE NA+/K+ ATPASE (A.K.A. THE SODIUM-POTASSIUM PUMP) GENES CAUSE CONDITIONAL LOCOMOTOR PHENOTYPES IN FLIES AND THREE DISTINCT COMPLEX NEUROLOGICAL DISEASES IN HUMANS. MORE THAN 50 MUTATIONS HAVE BEEN IDENTIFIED AFFECTING THE HUMAN ATP1A2 AND ATP1A3 GENES THAT ARE KNOWN TO CAUSE RAPID-ONSET DYSTONIA PARKINSONISM, FAMILIAL HEMIPLEGIC MIGRAINE, ALTERNATING HEMIPLEGIA …	89				UNIV PITTSBURGH, SCH MED, DEPT PHARMACOL & CHEM BIOL, PITTSBURGH, PA 15261 USA.; UNIV PITTSBURGH, SCH MED, PITTSBURGH INST NEURODEGENERAT DIS, PITTSBURGH, PA 15261 USA.;	PENNSYLVANIA COMMONWEALTH SYSTEM OF HIGHER EDUCATION (PCSHE); UNIVERSITY OF PITTSBURGH; PENNSYLVANIA COMMONWEALTH SYSTEM OF HIGHER EDUCATION (PCSHE); UNIVERSITY OF PITTSBURGH		2025-01-03	DROSOPHILA MELANOGASTER; ATPALPHA; SODIUM PUMP; TEMPERATURE-SENSITIVE PARALYSIS; CONDITIONAL PARALYSIS; SEIZURE; MIGRANE; SCREEN; GENOME-WIDE; SEIZURE SUPPRESSOR; FAMILIAL HEMIPLEGIC MIGRAINE; SENSITIVE PARALYTIC MUTANTS; MOLECULAR CHARACTERIZATION; ALTERNATING HEMIPLEGIA; SEIZURE SUSCEPTIBILITY; FUNCTIONAL EXPRESSION; DOPAMINE-RECEPTOR; ION CHANNELS; DROSOPHILA; MUTATIONS	DROSOPHILA MELANOGASTER; ATPALPHA; SODIUM PUMP; TEMPERATURE-SENSITIVE PARALYSIS; CONDITIONAL PARALYSIS; SEIZURE; MIGRANE; SCREEN; GENOME-WIDE; SEIZURE SUPPRESSOR	10.1186/s13041-014-0089-3	ARTICLE			MJP44@PITT.EDU			NIH [R01AG025046, R01AG027453]	WE THANK THE BLOOMINGTON STOCK CENTER FOR THE DF KIT AND OTHER FLY STRAINS AND TROY NOVAK, ELLIS HERMAN, NICK BROWN, DAN LESKY, DAN WEI, JOHN RIES, AND JAMES REPKO FOR ASSISTANCE WITH THE GENETIC SCREENS. THIS WORK COULD NOT HAVE BEEN COMPLETED WITHOUT FUNDING FROM NIH R01AG025046 (MJP) AND NIH R01AG027453 (MJP).	AZ5AL			FAMILIAL HEMIPLEGIC MIGRAINE; SENSITIVE PARALYTIC MUTANTS; MOLECULAR CHARACTERIZATION; ALTERNATING HEMIPLEGIA; SEIZURE SUSCEPTIBILITY; FUNCTIONAL EXPRESSION; DOPAMINE-RECEPTOR; ION CHANNELS; DROSOPHILA; MUTATIONS		MOL BRAIN	MOL. BRAIN	ENGLISH	91	GREEN PUBLISHED, GOLD, GREEN ACCEPTED		CAMPUS, 4 CRINAN ST, LONDON N1 9XW, ENGLAND	DEC 5	16	LONDON	25476251		J	BMC	2014		PALLADINO, MJ (CORRESPONDING AUTHOR), UNIV PITTSBURGH, SCH MED, DEPT PHARMACOL & CHEM BIOL, 3501 FIFTH AVE,BST3 7042, PITTSBURGH, PA 15261 USA.	NEUROSCIENCES & NEUROLOGY			1756-6606	MOLECULAR BRAIN
BORODIC GE	BORODIC, GARY E.	BLOMSTEDT P, 2008, ACTA NEUROL SCAND, V118, P198, DOI 10.1111/J.1600-0404.2008.00999.X;BORODIC GE, 1991, OPHTHALMIC PLAST REC, V7, P54, DOI 10.1097/00002341-199103000-00007;BORODIC GE, 2001, EXPERT OPIN INV DRUG, V10, P1531, DOI 10.1517/13543784.10.8.1531;BORODIC GE, 1989, PLAST RECONSTR SURG, V83, P546, DOI 10.1097/00006534-198903000-00028;CALACE P, 2003, EUR J OPHTHALMOL, V13, P331, DOI 10.1177…	BACKGROUND AND OBJECTIVE: THIS ARTICLE DESCRIBES A NOVEL SURGICAL PROCEDURE, MYO-OSSEOUS FIXATION, AS AN ADJUNCT THERAPY FOR PATIENTS WITH REDUCED OR POOR RESPONSE TO REPEATED BOTULINUM TOXIN INJECTIONS FOR ESSENTIAL BLEPHAROSPASM AND MEIGE SYNDROME. PATIENTS AND METHODS: THE SMALL-INCISION, RAPIDLY HEALING, RAPIDLY PERFORMED TECHNIQUE USES SELF-DRILLING TITANIUM SCREWS TIGHTLY ENGAGED WITH A COM…				360	HARVARD UNIV, SCH MED, BOSTON, MA USA.; MASSACHUSETTS EYE & EAR INFIRM, BOSTON, MA 02114 USA.;	HARVARD UNIVERSITY; HARVARD MEDICAL SCHOOL; HARVARD UNIVERSITY; MASSACHUSETTS EYE & EAR INFIRMARY		2025-01-03	DEEP BRAIN-STIMULATION; BOTULINUM TOXIN THERAPY; BLINK REFLEX; FOLLOW-UP; NERVE; DOXORUBICIN; MODULATION; MYECTOMY; SURGERY; MUSCLE		10.3928/15428877-20100430-11	ARTICLE		1938-2375		369				598YS			DEEP BRAIN-STIMULATION; BOTULINUM TOXIN THERAPY; BLINK REFLEX; FOLLOW-UP; NERVE; DOXORUBICIN; MODULATION; MYECTOMY; SURGERY; MUSCLE	3	OPHTHAL SURG LAS IM	OPHTHALMIC SURG. LASERS IMAGING	ENGLISH	33			6900 GROVE RD, THOROFARE, NJ 08086 USA	MAY-JUN	10	THOROFARE	20507022		J	SLACK INC	2010		BORODIC, GE (CORRESPONDING AUTHOR), MASSACHUSETTS EYE & EAR INFIRM, 1261 FURNACE BROOK PKWY, QUINCY, MA 02169 USA.	OPHTHALMOLOGY; SURGERY			1542-8877	OPHTHALMIC SURGERY LASERS & IMAGING
KNORR S;RAUSCHENBERGER L;MUTHURAMAN M;MCFLEDER R;OTT T;GRUNDMANN-HAUSER K;HIGUCHI T;VOLKMANN J;IP CW	KNORR, SUSANNE;RAUSCHENBERGER, LISA;MUTHURAMAN, MUTHURAMAN;MCFLEDER, RHONDA;OTT, THOMAS;GRUNDMANN-HAUSER, KATHRIN;HIGUCHI, TAKAHIRO;VOLKMANN, JENS;IP, CHI WANG	ALBANESE A, 2013, MOVEMENT DISORD, V28, P863, DOI 10.1002/MDS.25475;ANONYMOUS, 1960, HANDBOOK OF PHYSIOLOGY, SECTION I, NEUROPHYSIOLOGY;AUBOEUF D, 1997, DIABETES, V46, P1319, DOI 10.2337/DIABETES.46.8.1319;AUGOOD SJ, 1999, ANN NEUROL, V46, P761, DOI 10.1002/1531-8249(199911)46:5<761::AID-ANA12>3.3.CO;2-Q;AUGOOD SJ, 2003, BRAIN RES, V986, P12, DOI 10.1016/S0006-8993(03)03164-0;AUGOOD SJ, 1998, ANN…	DYT-TOR1A (DYT1) DYSTONIA, CHARACTERIZED BY REDUCED PENETRANCE AND SUSPECTED ENVIRONMENTAL TRIGGERS, IS EXPLORED USING A "SECOND HIT" DYT-TOR1A RAT MODEL. WE AIM TO INVESTIGATE THE BIOLOGICAL MECHANISMS DRIVING THE CONVERSION INTO A DYSTONIC PHENOTYPE, FOCUSING ON THE STRIATUM'S ROLE IN DYSTONIA PATHOPHYSIOLOGY. SCIATIC NERVE CRUSH INJURY WAS INDUCED IN AETORA RATS, LACKING SPONTANEOUS MOTOR ABNO…	106462				UNIV HOSP WURZBURG, DEPT NEUROL, JOSEF SCHNEIDER STR 11, D-97080 WURZBURG, GERMANY.; UNIV TUBINGEN, INST MED GENET & APPL GENOM, D-72076 TUBINGEN, GERMANY.; UNIV HOSP TUBINGEN, CORE FACIL TRANSGENIC ANIM, D-72076 TUBINGEN, GERMANY.; MAX PLANCK INST BIOL CYBERNET, D-72076 TUBINGEN, GERMANY.; UNIV TUBINGEN, CTR RARE DIS, D-72076 TUBINGEN, GERMANY.; UNIV HOSP WURZBURG, DEPT NUCL MED, D-97080 WURZBUR…	UNIVERSITY OF WURZBURG; EBERHARD KARLS UNIVERSITY OF TUBINGEN; EBERHARD KARLS UNIVERSITY OF TUBINGEN; EBERHARD KARLS UNIVERSITY HOSPITAL; MAX PLANCK SOCIETY; EBERHARD KARLS UNIVERSITY OF TUBINGEN; UNIVERSITY OF WURZBURG		2025-01-03	DYSTONIA; DYT-TOR1A; SCIATIC NERVE CRUSH INJURY; BRAIN ENERGY METABOLISM; FATTY ACID BETA-OXIDATION; GLUCOSE; FENOFIBRATE; ONSET TORSION DYSTONIA; PROLIFERATOR-ACTIVATED RECEPTORS; SPHINGOSINE KINASE 2; TISSUE DISTRIBUTION; PERIPHERAL TRAUMA; MESSENGER-RNAS; DYT1 DYSTONIA; PPAR-ALPHA; GENE DYT1; EXPRESSION	DYSTONIA; DYT-TOR1A; SCIATIC NERVE CRUSH INJURY; BRAIN ENERGY METABOLISM; FATTY ACID BETA-OXIDATION; GLUCOSE; FENOFIBRATE	10.1016/j.nbd.2024.106462	ARTICLE	MAR 2024	1095-953X	IP_C@UKW.DE			DEUTSCHE FORSCHUNGSGEMEINSCHAFT (DFG, GERMAN RESEARCH FOUNDATION) [825575, Z2- CSP3]; EUROPEAN JOINT PROGRAMME ON RARE DISEASES; EUROPEAN UNION; GERMAN FEDERAL MINISTRY OF EDUCATION AND RESEARCH (BMBF DYSTRACT); VERUM FOUNDATION; INTERDISCIPLINARY CENTER FOR CLINICAL RESEARCH (IZKF) AT THE UNIVERSITY OF WURZBURG [424778381-TRR 295, A06]; [N-362]; [S506]	THIS WORK WAS FUNDED BY THE DEUTSCHE FORSCHUNGSGEMEINSCHAFT (DFG, GERMAN RESEARCH FOUNDATION) PROJECT -ID 424778381-TRR 295 (A06 TO C.W.I. AND J.V.) AND UNDER THE FRAME OF EJP RD, THE EUROPEAN JOINT PROGRAMME ON RARE DISEASES AND THE EUROPEAN UNION'S HORIZON 2020 RESEARCH AND INNOVATION PROGRAMME UNDER THE EJP RD COFUND- EJP NO 825575 (EURDYSCOVER TO J.V.) , THE GERMAN FEDERAL MINISTRY OF EDUCATI…	ON4Z8			ONSET TORSION DYSTONIA; PROLIFERATOR-ACTIVATED RECEPTORS; SPHINGOSINE KINASE 2; TISSUE DISTRIBUTION; PERIPHERAL TRAUMA; MESSENGER-RNAS; DYT1 DYSTONIA; PPAR-ALPHA; GENE DYT1; EXPRESSION		NEUROBIOL DIS	NEUROBIOL. DIS.	ENGLISH	67	GOLD	MCFLEDER, RHONDA/0000-0001-9986-4201; HIGUCHI, TAKAHIRO/0000-0001-9711-7835	525 B ST, STE 1900, SAN DIEGO, CA 92101-4495 USA	MAY	12	SAN DIEGO	38442845		J	ACADEMIC PRESS INC ELSEVIER SCIENCE	2024	HIGUCHI, PROF. TAKAHIRO/CAG-4233-2022; IP, CHI WANG/HCH-3822-2022	IP, CW (CORRESPONDING AUTHOR), UNIV HOSP WURZBURG, DEPT NEUROL, JOSEF SCHNEIDER STR 11, D-97080 WURZBURG, GERMANY.	NEUROSCIENCES & NEUROLOGY			0969-9961	NEUROBIOLOGY OF DISEASE
MARSCHNER NW;BEYER JH;ADLER M	MARSCHNER, NW;BEYER, JH;ADLER, M	BERTACCINI G, 1960, J PHYSIOL-LONDON, V153, P239, DOI 10.1113/JPHYSIOL.1960.SP006532;BLACKWELL CP, 1989, EUR J CANCER CLIN ON, V25, PS21;BLUMER JL, 1990, P AM SOC CLIN ONCOL;BONNETERRE J, 1990, J CLIN ONCOL, V8, P1063, DOI 10.1200/JCO.1990.8.6.1063;BRYSON JC, 1990, P AM SOC CLIN ONCOL;BURTON G, 1990, P AM SOC CLIN ONCOL;BUSER K, 1990, P AM SOC CLIN ONCOL;BUTLER A, 1988, BRIT J PHARMACOL, V94, P39…	ONDANSETRON IS A HIGHLY SELECTIVE 5-HT-3 RECEPTOR ANTAGONIST WITH A SELECTIVITY RATIO > 1000:1 FOR THIS RECEPTOR TYPE, COMPARED TO ALL OTHER NEUROTRANSMITTER RECEPTOR TYPES. THERE IS EVIDENCE THAT 5-HT PLAYS AN IMPORTANT OR THE DECISIVE ROLE IN THE MEDIATION OF NAUSEA AND VOMITING IN CANCER THERAPY AND THAT 5-HT MEDIATES THE EMETIC RESPONSE BY ACTIVATION OF THE 5-HT-3 RECEPTOR. ONDANSETRON IN THE…				230				2025-01-03	5-HT3-ANTAGONIST; ANTIEMESIS; ONDANSETRON; CHEMOTHERAPY; SUPPORTIVE CARE; CISPLATIN-INDUCED EMESIS; SEROTONIN ANTAGONIST GR38032F; CHEMOTHERAPY-INDUCED NAUSEA; 5HT3 RECEPTOR ANTAGONIST; HIGH-DOSE METOCLOPRAMIDE; 5-HT3 RECEPTORS; CYCLOPHOSPHAMIDE; PROPHYLAXIS; GR-38032F; FERRET	5-HT3-ANTAGONIST; ANTIEMESIS; ONDANSETRON; CHEMOTHERAPY; SUPPORTIVE CARE		ARTICLE				237				HA357			CISPLATIN-INDUCED EMESIS; SEROTONIN ANTAGONIST GR38032F; CHEMOTHERAPY-INDUCED NAUSEA; 5HT3 RECEPTOR ANTAGONIST; HIGH-DOSE METOCLOPRAMIDE; 5-HT3 RECEPTORS; CYCLOPHOSPHAMIDE; PROPHYLAXIS; GR-38032F; FERRET	6	TUMORDIAGN THER	TUMORDIAGNOS. THER.	ENGLISH	54			RUDIGERSTR 14, D-70469 STUTTGART, GERMANY	DEC	8	STUTTGART			J	GEORG THIEME VERLAG KG	1991		UNIV GOTTINGEN, MED KLIN, DEPT ONCOL HEMATOL, ONKOL HAMATOL ABT, ROBERT KOCH STR 40, W-3400 GOTTINGEN, GERMANY.	ONCOLOGY			0722-219X	TUMORDIAGNOSTIK & THERAPIE
NAVARI RM;PROVINCE WS;PERRINE GM;KILGORE JR	NAVARI, RM;PROVINCE, WS;PERRINE, GM;KILGORE, JR	BONNETERRE J, 1990, J CLIN ONCOL, V8, P1063, DOI 10.1200/JCO.1990.8.6.1063;CUBEDDU LX, 1990, J CLIN ONCOL, V8, P1721, DOI 10.1200/JCO.1990.8.10.1721;CUBEDDU LX, 1990, NEW ENGL J MED, V322, P810, DOI 10.1056/NEJM199003223221204;DEMULDER PHM, 1990, ANN INTERN MED, V113, P834, DOI 10.7326/0003-4819-113-11-834;EINHORN LH, 1990, J CLIN ONCOL, V8, P731, DOI 10.1200/JCO.1990.8.4.731;FRASCHINI G, 1991, J…	BACKGROUND. ONDANSETRON IS A SEROTONIN ANTAGONIST THAT RECENTLY HAS BEEN INTRODUCED AS A PREVENTIVE AGENT FOR CHEMOTHERAPY-INDUCED NAUSEA AND VOMITING. THE CURRENT STUDY WAS PERFORMED TO DETERMINE THE DEGREE OF ANTIEMETIC CONTROL OF ONDANSETRON IN COMBINATION WITH DEXAMETHASONE AND LORAZEPAM, AND TO COMPARE THIS COMBINATION TO THE PREVIOUSLY VERY EFFECTIVE REGIMEN OF LORAZEPAM, DEXAMETHASONE, DIP…				583	BAPTIST MED CTR,GORDON L ROSS CANC CTR,BIRMINGHAM,AL.;			2025-01-03	ONDANSETRON; METOCLOPRAMIDE; ANTIEMETIC; CHEMOTHERAPY; CISPLATIN; HIGH-DOSE METOCLOPRAMIDE; INDUCED EMESIS; DOUBLE-BLIND; SEROTONIN ANTAGONIST; SINGLE-BLIND; PREVENTION; CYCLOPHOSPHAMIDE; DEXAMETHASONE; MULTICENTER; PROPHYLAXIS	ONDANSETRON; METOCLOPRAMIDE; ANTIEMETIC; CHEMOTHERAPY; CISPLATIN	10.1002/1097-0142(19930715)72:2<583::AID-CNCR2820720241>3.0.CO;2-9	ARTICLE				586				LL905			HIGH-DOSE METOCLOPRAMIDE; INDUCED EMESIS; DOUBLE-BLIND; SEROTONIN ANTAGONIST; SINGLE-BLIND; PREVENTION; CYCLOPHOSPHAMIDE; DEXAMETHASONE; MULTICENTER; PROPHYLAXIS	2	CANCER	CANCER	ENGLISH	18	BRONZE		DIV JOHN WILEY & SONS INC 605 THIRD AVE, NEW YORK, NY 10158-0012	JUL 15	4	NEW YORK	8319191		J	WILEY-LISS	1993		NAVARI, RM (CORRESPONDING AUTHOR), SIMON WILLIAMSON CLIN,833 PRINCETON AVE SW,BIRMINGHAM,AL 35211, USA.	ONCOLOGY			0008-543X	CANCER
POWERS AY;NGUYEN M;PHILLIPS K;MACKEL CE;ALTERMAN RL	POWERS, ANDREW Y.;NGUYEN, MICHAEL;PHILLIPS, KATHARINE;MACKEL, CHARLES E.;ALTERMAN, RON L.	AGHA RA, 2020, INT J SURG, V84, P231, DOI 10.1016/J.IJSU.2020.11.005;ALTERMAN RL., 2022, YOUMANS WINN NEUROLO, V1, P761;BALDERMANN JC, 2016, BRAIN STIMUL, V9, P296, DOI 10.1016/J.BRS.2015.11.005;BRONSTEIN JM, 2011, ARCH NEUROL-CHICAGO, V68, P165, DOI 10.1001/ARCHNEUROL.2010.260;FALOWSKI S., 2017, STEREOT FUNCT NEUROS, V95, P20;FARROKHI F, 2020, WORLD NEUROSURG, V134, PE325, DOI 10.1016/J.WNEU.201…	BACKGROUND:DEEP BRAIN STIMULATION (DBS) IS THE MAINSTAY OF SURGICAL TREATMENT FOR MOVEMENT DISORDERS, YET PREVIOUS STUDIES HAVE SHOWN WIDELY VARYING COMPLICATION RATES. GIVEN THE ELECTIVE NATURE OF DBS SURGERY, MINIMIZING SURGICAL COMPLICATIONS IS IMPERATIVE.OBJECTIVE:TO EVALUATE SHORT-TERM AND LONG-TERM COMPLICATIONS RELATED TO DBS LEAD IMPLANTATION SURGERIES PERFORMED BY AN EXPERIENCED SURGEON …				276	HARVARD UNIV, BETH ISRAEL DEACONESS MED CTR, DIV NEUROSURG, BOSTON, MA USA.; BETH ISRAEL DEACONESS MED CTR, DIV NEUROSURG, 110 FRANCIS ST,SUITE 9B, BOSTON, MA 02215 USA.;	HARVARD UNIVERSITY; BETH ISRAEL DEACONESS MEDICAL CENTER; HARVARD UNIVERSITY; BETH ISRAEL DEACONESS MEDICAL CENTER		2025-01-03	DEEP BRAIN STIMULATION; DYSTONIA; ESSENTIAL TREMOR; PARKINSON DISEASE; CASE SERIES; DISEASE	DEEP BRAIN STIMULATION; DYSTONIA; ESSENTIAL TREMOR; PARKINSON DISEASE; CASE SERIES	10.1227/ons.0000000000000513	ARTICLE		2332-4260	APOWERS4@BIDMC.HARVARD.EDU; MICHAEL.H.NGUYEN109@GMAIL.COM; KATHARINE.PHILLIPS@ICAHN.MSSM.EDU; CMACKEL@BIDMC.HARVARD.EDU; RALTERMA@BIDMC.HARVARD.EDU	282				8Z8QX			DISEASE	3	OPER NEUROSURG	OPER. NEUROSURG.	ENGLISH	16			TWO COMMERCE SQ, 2001 MARKET ST, PHILADELPHIA, PA 19103 USA	MAR	7	PHILADELPHIA	36701570		J	LIPPINCOTT WILLIAMS & WILKINS	2023		POWERS, AY (CORRESPONDING AUTHOR), BETH ISRAEL DEACONESS MED CTR, DIV NEUROSURG, 110 FRANCIS ST,SUITE 9B, BOSTON, MA 02215 USA.	NEUROSCIENCES & NEUROLOGY; SURGERY			2332-4252	OPERATIVE NEUROSURGERY
LIPMAN AR;FAN X;SHEN YF;CHUNG WK	LIPMAN, AMY R.;FAN, XIAO;SHEN, YUFENG;CHUNG, WENDY K.	ANGELINI C, 2019, EUR J MED GENET, V62, DOI 10.1016/J.EJMG.2018.08.011;CAO YQ, 2004, NEURON, V43, P387, DOI 10.1016/J.NEURON.2004.07.014;DAMAJ L, 2015, EUR J HUM GENET, V23, P1505, DOI 10.1038/EJHG.2015.21;DOUVILLE C, 2016, HUM MUTAT, V37, P28, DOI 10.1002/HUMU.22911;GAO ZY, 2012, J NEUROSCI, V32, P15533, DOI 10.1523/JNEUROSCI.2454-12.2012;GUR-HARTMAN T, 2021, EUR J PAEDIATR NEURO, V30, P144, DOI…	PATHOGENIC VARIANTS IN THE CACNA1A GENE HAVE BEEN ASSOCIATED WITH EPISODIC ATAXIA TYPE 2, FAMILIAL HEMIPLEGIC MIGRAINE, AND SPINOCEREBELLAR ATAXIA 6. WITH INCREASING USE OF CLINICAL GENETIC TESTING, ASSOCIATIONS HAVE EXPANDED TO INCLUDE DEVELOPMENTAL DELAY, EPILEPSY, PAROXYSMAL DYSTONIA, AND NEUROPSYCHIATRIC DISORDERS. WE REPORT 47 INDIVIDUALS WITH 33 UNIQUE LIKELY PATHOGENIC OR PATHOGENIC CACNA1…				288	VAGELOS COLL PHYS & SURG, NEW YORK, NY USA.; COLUMBIA UNIV, DEPT PEDIAT, NEW YORK, NY 10027 USA.; COLUMBIA UNIV, DEPT SYST BIOL, NEW YORK, NY USA.; COLUMBIA UNIV, DEPT BIOMED INFORMAT, NEW YORK, NY USA.; COLUMBIA UNIV, JP SULZBERGER COLUMBIA GENOME CTR, NEW YORK, NY USA.; COLUMBIA UNIV, DEPT MED, NEW YORK, NY USA.;	COLUMBIA UNIVERSITY; COLUMBIA UNIVERSITY; COLUMBIA UNIVERSITY; COLUMBIA UNIVERSITY; COLUMBIA UNIVERSITY; COLUMBIA UNIVERSITY		2025-01-03	AUTISM SPECTRUM DISORDER; CACNA1A; DEVELOPMENTAL DELAY; EPILEPSY; EPISODIC ATAXIA; HEMIPLEGIC MIGRAINE; PAROXYSMAL TONIC UPWARD GAZE; CEREBELLAR-ATAXIA; MUTATIONS	AUTISM SPECTRUM DISORDER; CACNA1A; DEVELOPMENTAL DELAY; EPILEPSY; EPISODIC ATAXIA; HEMIPLEGIC MIGRAINE; PAROXYSMAL TONIC UPWARD GAZE	10.1111/cge.14180	ARTICLE	JUN 2022	1399-0004	WKC15@CUMC.COLUMBIA.EDU	295		NATIONAL INSTITUTE ON AGING [5T35AG044303-09]	NATIONAL INSTITUTE ON AGING, GRANT/AWARD NUMBER: 5T35AG044303-09	4I3JE			CEREBELLAR-ATAXIA; EPISODIC ATAXIA; CACNA1A; MUTATIONS	4	CLIN GENET	CLIN. GENET.	ENGLISH	27	GREEN ACCEPTED	LIPMAN, AMY/0000-0002-3525-1403; FAN, XIAO/0000-0002-8526-6945	111 RIVER ST, HOBOKEN 07030-5774, NJ USA	OCT	8	HOBOKEN	35722745		J	WILEY	2022	YUFENG, SHEN/A-7490-2019; FAN, XIAO/JQV-4598-2023	CHUNG, WK (CORRESPONDING AUTHOR), COLUMBIA UNIV, DEPT PEDIAT, NEW YORK, NY 10027 USA.	GENETICS & HEREDITY			0009-9163	CLINICAL GENETICS
LING H;POLKE JM;SWEENEY MG;HAWORTH A;SANDFORD CA;HEALES SJR;WOOD NW;DAVIS MB;LEES AJ	LING, HELEN;POLKE, JAMES M.;SWEENEY, MARY G.;HAWORTH, ANDREA;SANDFORD, CATHERINE A.;HEALES, SIMON J. R.;WOOD, NICHOLAS W.;DAVIS, MARY B.;LEES, ANDREW J.	BLAU N, 2010, DATABASE MUTATIONS C;FURUKAWA Y, 2003, ADV NEUROL, V91, P401;LEUZZI V, 2002, NEUROLOGY, V59, P1241, DOI 10.1212/WNL.59.8.1241;NEVILLE BGR, 2005, BRAIN, V128, P2291, DOI 10.1093/BRAIN/AWH603;SCHOUTEN JP, 2002, NUCLEIC ACIDS RES, V30, DOI 10.1093/NAR/GNF056;SEGAWA M, 2003, ANN NEUROL, V54, PS32, DOI 10.1002/ANA.10630;SEGAWA MASAYA, 2004, ADV NEUROL, V94, P217;TRENDER-GERHARD I, 2009, …	BACKGROUND: AUTOSOMAL DOMINANT DOPA-RESPONSIVE DYSTONIA IS COMMONLY CAUSED BY MUTATIONS IN THE GUANOSINE TRIPHOSPHATE CYCLOHYDROLASE-1 GENE. METHODS: WE REPORT A BRITISH FAMILY THAT HAS BEEN FOLLOWED FOR MORE THAN 20 YEARS IN WHICH NO MUTATIONS WERE PREVIOUSLY IDENTIFIED. RESULTS: REANALYSIS OF THIS PEDIGREE DETECTED A DUPLICATION OF GUANOSINE TRIPHOSPHATE CYCLOHYDROLASE-1 EXON 2 IN AFFECTED FAMI…				905	UCL, RETA LILA WESTON INST NEUROL STUDIES, INST NEUROL, LONDON WC1N 1PJ, ENGLAND.; UCL, QUEEN SQ BRAIN BANK NEUROL DISORDERS, LONDON WC1N 1PJ, ENGLAND.; NATL HOSP NEUROL & NEUROSURG, NEUROGENET LAB, LONDON WC1N 3BG, ENGLAND.; NATL HOSP NEUROL & NEUROSURG, NEUROMETABOL UNIT, LONDON WC1N 3BG, ENGLAND.; GREAT ORMOND ST HOSP SICK CHILDREN, ENZYME & METAB UNIT, LONDON, ENGLAND.;	UNIVERSITY OF LONDON; UNIVERSITY COLLEGE LONDON; UNIVERSITY OF LONDON; UNIVERSITY COLLEGE LONDON; UNIVERSITY OF LONDON; UNIVERSITY COLLEGE LONDON; UCL MEDICAL SCHOOL; UNIVERSITY COLLEGE LONDON HOSPITALS NHS FOUNDATION TRUST; UNIVERSITY OF LONDON; UNIVERSITY COLLEGE LONDON; UCL MEDICAL SCHOOL; UNIVERSITY COLLEGE LONDON HOSPITALS NHS FOUNDATION TRUST; UNIVERSITY OF LONDON; UNIVERSITY COLLEGE LONDON…		2025-01-03	DOPA-RESPONSIVE DYSTONIA; RESTLESS LEG SYNDROME; MIGRAINE; GCH1 DUPLICATION; NOVEL MUTATION; DEFICIENCY; MOTOR	DOPA-RESPONSIVE DYSTONIA; RESTLESS LEG SYNDROME; MIGRAINE; GCH1 DUPLICATION; NOVEL MUTATION	10.1002/mds.23593	ARTICLE			ALEES@ION.UCL.AC.UK	909		DEPARTMENT OF HEALTH'S NIHR BIOMEDICAL RESEARCH CENTRES; RETA LILA WESTON TRUST FOR MEDICAL RESEARCH; MRC [G0601943, MC_G0901330, MC_PC_09003] FUNDING SOURCE: UKRI	THIS WORK WAS UNDERTAKEN AT UCLH/UCL, WHICH RECEIVED A PORTION OF FUNDING FROM THE DEPARTMENT OF HEALTH'S NIHR BIOMEDICAL RESEARCH CENTRES FUNDING SCHEME AND THE RETA LILA WESTON TRUST FOR MEDICAL RESEARCH. FULL FINANCIAL DISCLOSURES AND AUTHOR ROLES MAY BE FOUND IN THE ONLINE VERSION OF THIS ARTICLE.	762AT			DEFICIENCY; MOTOR	5	MOVEMENT DISORD	MOV. DISORD.	ENGLISH	10		WOOD, NICHOLAS/0000-0002-9500-3348	COMMERCE PLACE, 350 MAIN ST, MALDEN 02148, MA USA	APR	5	MALDEN	21287604		J	WILEY-BLACKWELL	2011	LEES, ANDREW/A-6605-2009; LING, HELEN/J-3751-2013; WOOD, NICHOLAS/C-2505-2009	LEES, AJ (CORRESPONDING AUTHOR), UCL, RETA LILA WESTON INST NEUROL STUDIES, INST NEUROL, 1 WAKEFIELD ST, LONDON WC1N 1PJ, ENGLAND.	NEUROSCIENCES & NEUROLOGY			0885-3185	MOVEMENT DISORDERS
HARRIES AM;SANDHU M;SPACEY SD;ALY MM;HONEY CR	HARRIES, ANWEN M.;SANDHU, MANDEEP;SPACEY, SIAN D.;ALY, MOHAMED M.;HONEY, CHRISTOPHER R.	ALBANESE A, 2006, EUR J NEUROL, V13, P433, DOI 10.1111/J.1468-1331.2006.01537.X;DAY NC, 1997, J NEUROSCI, V17, P6226;DUCROS A, 1999, AM J HUM GENET, V64, P89, DOI 10.1086/302192;EIDELBERG D, 1998, ANN NEUROL, V44, P303, DOI 10.1002/ANA.410440304;ELTAHAWY HA, 2004, NEUROSURGERY, V54, P613, DOI 10.1227/01.NEU.0000108643.94730.21;FLETCHER CF, 2001, FASEB J, V15, P1288, DOI 10.1096/FJ.00-0562FJE;FLET…	BACKGROUND/AIMS: THIS PAPER DESCRIBES THE USE OF DEEP BRAIN STIMULATION (DBS) OF THE GLOBUS PALLIDUS INTERNUS (GPI) IN THE TREATMENT OF SECONDARY DYSTONIA CAUSED BY EXPISODIC ATAXIA TYPE 2 (EA2). METHODS: WE PRESENT THE CASE OF A PATIENT WITH EA2, AN AUTOSOMAL DOMINANT CONDITION, WHO DEVELOPED LATE-ONSET CERVICAL AND RIGHT UPPER LIMB SEGMENTAL DYSTONIA. THE PATIENT UNDERWENT LEFT GPI DBS. RESULTS…				233	UNIV BRITISH COLUMBIA, DIV NEUROSURG, VANCOUVER, BC V5Z 1M9, CANADA.; UNIV BRITISH COLUMBIA, DIV NEUROL, VANCOUVER, BC V5Z 1M9, CANADA.;	UNIVERSITY OF BRITISH COLUMBIA; UNIVERSITY OF BRITISH COLUMBIA		2025-01-03	DEEP BRAIN STIMULATION; EPISODIC ATAXIA TYPE 2; GLOBUS PALLIDUS INTERNUS; SECONDARY DYSTONIA; PROGRESSIVE CEREBELLAR-ATAXIA; FAMILIAL HEMIPLEGIC MIGRAINE; CALCIUM-CHANNEL; GLOBUS-PALLIDUS; MUTATIONS; INTERNUS; MICE; FORM; RAT	DEEP BRAIN STIMULATION; EPISODIC ATAXIA TYPE 2; GLOBUS PALLIDUS INTERNUS; SECONDARY DYSTONIA	10.1159/000345265	ARTICLE			ANWEN.HARRIES@GMAIL.COM	235				140YI			PROGRESSIVE CEREBELLAR-ATAXIA; FAMILIAL HEMIPLEGIC MIGRAINE; CALCIUM-CHANNEL; GLOBUS-PALLIDUS; MUTATIONS; INTERNUS; MICE; FORM; RAT	4	STEREOT FUNCT NEUROS	STEREOTACT. FUNCT. NEUROSURG.	ENGLISH	26		ALY, MOHAMED/0000-0001-5221-8288	ALLSCHWILERSTRASSE 10, CH-4009 BASEL, SWITZERLAND		3	BASEL	23548943		J	KARGER	2013	ALY, MOHAMED/AAR-1787-2021	HARRIES, AM (CORRESPONDING AUTHOR), QUEEN ELIZABETH HOSP, DEPT NEUROSURG, BIRMINGHAM B15 2TH, W MIDLANDS, ENGLAND.	NEUROSCIENCES & NEUROLOGY; SURGERY			1011-6125	STEREOTACTIC AND FUNCTIONAL NEUROSURGERY
CAO YW;WU JY;YUE YH;ZHANG C;LIU SH;ZHONG P;WANG SG;HUANG XJ;DENG WP;PAN J;ZHENG L;LIU Q;SHANG L;ZHANG BY;YANG J;CHEN G;CHEN SF;CAO L;LUAN XH	CAO, YUWEN;WU, JINGYING;YUE, YUNHUA;ZHANG, CHAO;LIU, SHIHUA;ZHONG, PING;WANG, SHIGE;HUANG, XIAOJUN;DENG, WEIPING;PAN, JING;ZHENG, LAN;LIU, QING;SHANG, LIANG;ZHANG, BENYAN;YANG, JIE;CHEN, GUANG;CHEN, SHUFEN;CAO, LI;LUAN, XINGHUA	BEVILACQUA NICHOLAS J, 2007, J FOOT ANKLE SURG, V46, P139, DOI 10.1053/J.JFAS.2007.01.005;CHEN H, 2020, BRAIN, V143, DOI 10.1093/BRAIN/AWAA142;CHEN ZY, 2020, CLIN GENET, V98, P274, DOI 10.1111/CGE.13802;CHEN ZB, 2020, ANN CLIN TRANSL NEUR, V7, P1716, DOI 10.1002/ACN3.51151;CHUN MY, 2020, J CLIN NEUROL, V16, P720, DOI 10.3988/JCN.2020.16.4.720;CUPIDI C, 2019, J NEUROPATH EXP NEUR, V78, P665, DOI 1…	NEURONAL INTRANUCLEAR INCLUSION DISEASE (NIID) IS A HETEROGENEOUS NEURODEGENERATIVE DISEASE WITH MULTIPLE CLINICAL SUBTYPES. RECENT BREAKTHROUGHS ON NEUROIMAGING, SKIN BIOPSY AND GENETIC TESTING HAVE FACILITATED THE DIAGNOSIS. WE AIM TO INVESTIGATE THE CLINICAL CHARACTERISTICS OF CHINESE NIID PATIENTS TO FURTHER REFINE THE SPECTRUM. WE ANALYZED THE CLINICAL FEATURES OF 25 NIID PATIENTS FROM 24 UN…				647	SHANGHAI JIAO TONG UNIV, RUI JIN HOSP, DEPT NEUROL, SCH MED, SHANGHAI 200025, PEOPLES R CHINA.; SHANGHAI JIAO TONG UNIV AFFILIATED PEOPLES HOSP 6, DEPT NEUROL, SHANGHAI 200233, PEOPLES R CHINA.; TONGJI UNIV, DEPT NEUROL, YANGPU HOSP, SCH MED, SHANGHAI, PEOPLES R CHINA.; ANHUI MED UNIV, DEPT NEUROL, SUZHOU HOSP, HEFEI, ANHUI, PEOPLES R CHINA.; FUDAN UNIV, MINHANG HOSP, DEPT NEUROL, SHANGHAI, PEOPL…	SHANGHAI JIAO TONG UNIVERSITY; SHANGHAI JIAO TONG UNIVERSITY; TONGJI UNIVERSITY; ANHUI MEDICAL UNIVERSITY; FUDAN UNIVERSITY; CHINESE ACADEMY OF MEDICAL SCIENCES - PEKING UNION MEDICAL COLLEGE; PEKING UNION MEDICAL COLLEGE HOSPITAL; SHANGHAI JIAO TONG UNIVERSITY; SHANGHAI JIAO TONG UNIVERSITY; ANHUI UNIVERSITY OF SCIENCE & TECHNOLOGY; FUDAN UNIVERSITY		2025-01-03	NEURONAL INTRANUCLEAR INCLUSION DISEASE; SKIN BIOPSY; NOTCH2NLC GENE; GGC REPEAT EXPANSIONS; LEUKOENCEPHALOPATHY; DIAGNOSIS; BIOPSY	NEURONAL INTRANUCLEAR INCLUSION DISEASE; SKIN BIOPSY; NOTCH2NLC GENE; GGC REPEAT EXPANSIONS	10.1007/s13760-021-01622-4	ARTICLE	FEB 2021	2240-2993	CAOLI2000@YEAH.NET; GREEN_LXH@HOTMAIL.COM	658		NATIONAL NATURAL SCIENCE FOUNDATION OF CHINA [81870889, 82071258]; NATIONAL KEY R&D PROGRAM OF CHINA [2017YFC1310200]	THIS WORK WAS SUPPORTED BY THE GRANTS FROM NATIONAL NATURAL SCIENCE FOUNDATION OF CHINA (NO. 81870889 AND 82071258) AND NATIONAL KEY R&D PROGRAM OF CHINA (NO. 2017YFC1310200).	1W8EM			LEUKOENCEPHALOPATHY; DIAGNOSIS; BIOPSY	3	ACTA NEUROL BELG	ACTA NEUROL. BELG.	ENGLISH	36			TIERGARTENSTRASSE 17, D-69121 HEIDELBERG, GERMANY	JUN	12	HEIDELBERG	33625684		J	SPRINGER HEIDELBERG	2022	YANG, JIE/JCD-9867-2023; YUE, YUNHUA/JOZ-4961-2023; DENG, WEIPING/F-3486-2015; 黄, 晓君/AAS-9072-2020; WU, YONGMING/IZE-2454-2023	CAO, L; LUAN, XH (CORRESPONDING AUTHOR), SHANGHAI JIAO TONG UNIV, RUI JIN HOSP, DEPT NEUROL, SCH MED, SHANGHAI 200025, PEOPLES R CHINA.; CAO, L; LUAN, XH (CORRESPONDING AUTHOR), SHANGHAI JIAO TONG UNIV AFFILIATED PEOPLES HOSP 6, DEPT NEUROL, SHANGHAI 200233, PEOPLES R CHINA.	NEUROSCIENCES & NEUROLOGY			0300-9009	ACTA NEUROLOGICA BELGICA
YAMADA K;TAKESHIMA H;SAKURAMA T;KURATSU JI	YAMADA, KAZUMICHI;TAKESHIMA, HIDEO;SAKURAMA, TOMOTAKA;KURATSU, JUN-ICHI	ALEXANDER GE, 1986, ANNU REV NEUROSCI, V9, P357, DOI 10.1146/ANNUREV.NE.09.030186.002041;ASAO C, 2005, AM J NEURORADIOL, V26, P1455;FAHN S, 1998, DYSTONIA, V3, P1;GALARDI G, 1996, ACTA NEUROL SCAND, V94, P172, DOI 10.1111/J.1600-0404.1996.TB07049.X;HOOVER JE, 1999, J NEUROSCI, V19, P1446;JANKOVIC J, 1983, NEUROLOGY, V33, P1237, DOI 10.1212/WNL.33.9.1237;KRAUSS JK, 2002, NEUROSURGERY, V50, P927, D…	BACKGROUND: CERVICAL DYSTONIA ASSOCIATED WITH STRUCTURAL LESION IS UNCOMMON. WE REPORT THE FIRST PATIENT WITH SECONDARY CD AFTER STEREOTACTIC RADIOSURGERY FOR THALAMIC GLIOMA. POSSIBLE NETWORK ABNORMALITIES RELEVANT TO MANIFESTATION OF CD WERE DISCUSSED. CASE DESCRIPTION: A 27-YEAR-OLD WOMAN COMPLAINING OF HEADACHE AND LEFT MOTOR WEAKNESS WAS FOUND TO HAVE A THALAMIC TUMOR ON THE RIGHT SIDE. THE …				665	KUMAMOTO UNIV, GRAD SCH MED SCI, DEPT NEUROSURG, KUMAMOTO 8608556, JAPAN.;	KUMAMOTO UNIVERSITY		2025-01-03	CERVICAL DYSTONIA; MAGNETIC RESONANCE IMAGES; POSITRON EMISSION TOMOGRAPHY; RADIATION NECROSIS; STEREOTACTIC RADIATION; THALAMIC GLIOMA; BASAL GANGLIA; CEREBELLAR; DIFFERENTIATION; ORGANIZATION; LESIONS; INJURY; CORTEX; TUMORS	CERVICAL DYSTONIA; MAGNETIC RESONANCE IMAGES; POSITRON EMISSION TOMOGRAPHY; RADIATION NECROSIS; STEREOTACTIC RADIATION; THALAMIC GLIOMA	10.1016/j.surneu.2006.11.034	ARTICLE			YAMADAKAZU@FC.KUH.KUMAMOTO-U.AC.JP	670				245NU			BASAL GANGLIA; CEREBELLAR; DIFFERENTIATION; ORGANIZATION; LESIONS; INJURY; CORTEX; TUMORS	6	SURG NEUROL	SURG. NEUROL.	ENGLISH	26			STE 800, 230 PARK AVE, NEW YORK, NY 10169 USA	DEC	6	NEW YORK	18053867		J	ELSEVIER SCIENCE INC	2007		YAMADA, K (CORRESPONDING AUTHOR), KUMAMOTO UNIV, GRAD SCH MED SCI, DEPT NEUROSURG, KUMAMOTO 8608556, JAPAN.	NEUROSCIENCES & NEUROLOGY; SURGERY			0090-3019	SURGICAL NEUROLOGY
ANDERMANN E;ANDERMANN F;SILVER K;LEVIN S;ARNOLD D	ANDERMANN, E;ANDERMANN, F;SILVER, K;LEVIN, S;ARNOLD, D	AICARDI J, 1993, J PEDIATR, V122, P673;ANDERMANN F, IN PRESS MOV DISORD;ARNOLD DL, 1993, ANN NEUROL, V33, P604, DOI 10.1002/ANA.410330608;BAXTER P, 1993, DEV MED CHILD NEUROL, V35, P917;DALLABERNARDINA B, 1987, MIGRAINE EPILEPSY, P189;FITZSIMONS RB, 1985, BRAIN, V108, P555, DOI 10.1093/BRAIN/108.3.555-A;HART Y, 1994, ALTERNATING HEMIPLEG, P159;KRAGELOH I, 1980, DEV MED CHILD NEUROL, V22, P784;MIK…	IN INFANCY, TWO BROTHERS DEVELOPED RECURRENT ATTACKS OF ALTERNATING OR BILATERAL HEMIPLEGIA ARISING EXCLUSIVELY OUT OF SLEEP. THE EPISODES MERE TERMINATED BY EVEN BRIEF SLEEP. NEITHER CHILD HAD HYPOTONIA, DYSTONIC ATTACKS, PAROXYSMAL EYE MOVEMENT ABNORMALITIES, OR OTHER FEATURES CHARACTERISTIC OF THE NOW-CLASSIC FORM OF ALTERNATING HEMIPLEGIA OF CHILDHOOD (AHC). THE DEVELOPMENT OF THE BROTHERS HA…				1812	MCGILL UNIV,DEPT NEUROL & NEUROSURG,MONTREAL,PQ,CANADA.; MCGILL UNIV,MONTREAL NEUROL HOSP & INST,DEPT MED GENET,MONTREAL,PQ,CANADA.; MONTREAL CHILDRENS HOSP,DEPT CHILD NEUROL,MONTREAL H3H 1P3,PQ,CANADA.; CHILDRENS HOSP WESTERN ONTARIO,DEPT CHILD NEUROL,LONDON,ON,CANADA.;	MCGILL UNIVERSITY; MCGILL UNIVERSITY; MCGILL UNIVERSITY; WESTERN UNIVERSITY (UNIVERSITY OF WESTERN ONTARIO)		2025-01-03	NA		10.1212/WNL.44.10.1812	ARTICLE				1814				PL591				10	NEUROLOGY	NEUROLOGY	ENGLISH	11		ARNOLD, DOUGLAS/0000-0003-4266-0106	34 BEACON STREET, BOSTON, MA 02108-1493	OCT	3	BOSTON	7936227		J	LITTLE BROWN CO	1994	SILVER, KENNETH/JXM-8292-2024		NEUROSCIENCES & NEUROLOGY			0028-3878	NEUROLOGY
ZHAO Y;XIAO J;UEDA M;WANG Y;HINES M;NOWAK TS;LEDOUX MS	ZHAO, Y.;XIAO, J.;UEDA, M.;WANG, Y.;HINES, M.;NOWAK, T. S., JR.;LEDOUX, M. S.	ARABADZISZ D, 1999, NEUROSCIENCE, V92, P27, DOI 10.1016/S0306-4522(98)00736-2;ARAQUE A, 1999, TRENDS NEUROSCI, V22, P208, DOI 10.1016/S0166-2236(98)01349-6;ARIMURA N, 2005, NEURON, V48, P881, DOI 10.1016/J.NEURON.2005.11.007;AUGOOD SJ, 2003, BRAIN RES, V986, P12, DOI 10.1016/S0006-8993(03)03164-0;BASHAM SE, 2001, DEVELOPMENT, V128, P4645;BASHAM SE, 1999, DEV BIOL, V215, P253, DOI 10.1006/DBIO.199…	DYT1 DYSTONIA IS CAUSED BY A SINGLE GAG DELETION IN EXON 5 OF TOR1A, THE GENE ENCODING TORSINA, A PUTATIVE CHAPERONE PROTEIN. IN THIS STUDY, CENTRAL AND PERIPHERAL NERVOUS SYSTEM PERTURBATIONS (TRANSIENT FOREBRAIN ISCHEMIA AND SCIATIC NERVE TRANSECTION, RESPECTIVELY) WERE USED TO EXAMINE THE SYSTEMS BIOLOGY OF TORSINA IN RATS. AFTER FOREBRAIN ISCHEMIA, QUANTITATIVE REAL-TIME REVERSE TRANSCRIPTASE…				439	UNIV TENNESSEE, HLTH SCI CTR, DEPT NEUROL, MEMPHIS, TN 38163 USA.; UNIV TENNESSEE, HLTH SCI CTR, DEPT ANAT & NEUROBIOL, MEMPHIS, TN 38163 USA.;	UNIVERSITY OF TENNESSEE SYSTEM; UNIVERSITY OF TENNESSEE HEALTH SCIENCE CENTER; UNIVERSITY OF TENNESSEE SYSTEM; UNIVERSITY OF TENNESSEE HEALTH SCIENCE CENTER		2025-01-03	DYT1; DYSTONIA; REACTIVE ASTROCYTES; HIPPOCAMPUS; SATELLITE CELLS; DORSAL ROOT GANGLIA; TRANSIENT FOREBRAIN ISCHEMIA; VIMENTIN GENE-EXPRESSION; EARLY-ONSET DYSTONIA; RAT HIPPOCAMPUS; CAENORHABDITIS-ELEGANS; MESSENGER-RNA; SCIATIC-NERVE; INTERMEDIATE-FILAMENTS; CELLULAR-DISTRIBUTION; CEREBRAL-ISCHEMIA	DYT1; DYSTONIA; REACTIVE ASTROCYTES; HIPPOCAMPUS; SATELLITE CELLS; DORSAL ROOT GANGLIA	10.1016/j.neuroscience.2008.04.053	ARTICLE		1873-7544	MLEDOUX@UTMEM.EDU	453		DYSTONIA MEDICAL RESEARCH FOUNDATION; NATIONAL INSTITUTE OF NEUROLOGICAL DISORDERS AND STROKE [R01-NS048458, R03-NS050185, R01-NS032344]	THIS WORK WAS SUPPORTED BY THE DYSTONIA MEDICAL RESEARCH FOUNDATION AND THE NATIONAL INSTITUTE OF NEUROLOGICAL DISORDERS AND STROKE (R01-NS048458 AND R03-NS050185 TO M.S.L., AND R01-NS032344 TO T.S.N.). TORSINA ANTIBODIES WERE GENEROUS GIFTS FROM DR. VIJAYA RAMESH, DEPARTMENT OF NEUROLOGY, HARVARD MEDICAL SCHOOL.	344EN			TRANSIENT FOREBRAIN ISCHEMIA; VIMENTIN GENE-EXPRESSION; EARLY-ONSET DYSTONIA; RAT HIPPOCAMPUS; CAENORHABDITIS-ELEGANS; MESSENGER-RNA; SCIATIC-NERVE; INTERMEDIATE-FILAMENTS; CELLULAR-DISTRIBUTION; CEREBRAL-ISCHEMIA	2	NEUROSCIENCE	NEUROSCIENCE	ENGLISH	95	GREEN ACCEPTED		THE BOULEVARD, LANGFORD LANE, KIDLINGTON, OXFORD OX5 1GB, ENGLAND	AUG 13	15	OXFORD	18538941		J	PERGAMON-ELSEVIER SCIENCE LTD	2008	LEDOUX, MARK/I-1390-2013	LEDOUX, MS (CORRESPONDING AUTHOR), UNIV TENNESSEE, HLTH SCI CTR, DEPT NEUROL, 855 MONROE AVE,SUITE 415, MEMPHIS, TN 38163 USA.	NEUROSCIENCES & NEUROLOGY			0306-4522	NEUROSCIENCE
MARTINO D;ACHEN BMC;MORGANTE F;ERRO R;FOX SH;EDWARDS MJ;SCHRAG A;STAMELOU M;APPEL-CRESSWELL S;DEFAZIO G;RAY-CHAUDHURI K;POPLAWSKA-DOMASZEWICZ K;RICHARDSON SP;JINNAH HA;BRUNO VA	MARTINO, DAVIDE;ACHEN, BEATRICE M. C.;MORGANTE, FRANCESCA;ERRO, ROBERTO;FOX, SUSAN H.;EDWARDS, MARK J.;SCHRAG, ANETTE;STAMELOU, MARIA;APPEL-CRESSWELL, SILKE;DEFAZIO, GIOVANNI;RAY-CHAUDHURI, KALLOL;POPLAWSKA-DOMASZEWICZ, KAROLINA;RICHARDSON, SARAH PIRIO;JINNAH, HYDER A.;BRUNO, VERONICA A.	ALBANESE A, 2023, TOXINS, V15, DOI 10.3390/TOXINS15050333;AVENALI M, 2018, PARKINSONISM RELAT D, V54, P17, DOI 10.1016/J.PARKRELDIS.2018.04.030;BARBANTI P, 2005, NEUROLOGY, V64, P1308, DOI 10.1212/01.WNL.0000156909.13677.FF;BAUNE BT, 2008, PAIN, V138, P310, DOI 10.1016/J.PAIN.2008.01.002;BRUNO V, 2023, MOVEMENT DISORD, V38, P1175, DOI 10.1002/MDS.29452;CHAWDA SJ, 2000, J NEUROL NEUROSUR PS, V68, …	BACKGROUNDLITTLE IS KNOWN ABOUT FACTORS MODULATING PAIN AND PAIN-RELATED FUNCTIONAL IMPAIRMENT IN ISOLATED CERVICAL DYSTONIA (CD).OBJECTIVETHE AIM WAS TO ASSESS THE PREVALENCE AND INTERRELATIONSHIP BETWEEN PAIN-MODULATING FACTORS AND PAIN-RELATED DETERMINANTS OF FUNCTIONAL IMPAIRMENT AND QUALITY OF LIFE IN CD.METHODSWE ANALYZED PAIN-AGGRAVATING AND PAIN-RELIEVING EXTERNAL FACTORS, THE DEGREE OF P…				1559	UNIV CALGARY, FAC MED, DEPT CLIN NEUROSCI, CALGARY, AB T2N 4N1, CANADA.; UNIV CALGARY, HOTCHKISS BRAIN INST, CALGARY, AB, CANADA.; ST GEORGES UNIV LONDON, NEUROSCI & CELL BIOL INST, NEUROMODULAT & MOTOR CONTROL SECT, LONDON, ENGLAND.; UNIV SALERNO, DEPT MED SURG & DENT, SCUOLA MED SALERNITANA, BARONISSI, ITALY.; UNIV HLTH NETWORK, KREMBIL BRAIN INST, AUTOIMMUNE ENCEPHALITIS CLIN, TORONTO, ON, CAN…	UNIVERSITY OF CALGARY; UNIVERSITY OF CALGARY; CITY ST GEORGES, UNIVERSITY OF LONDON; ST GEORGES UNIVERSITY LONDON; UNIVERSITY OF SALERNO; UNIVERSITY OF TORONTO; UNIVERSITY HEALTH NETWORK TORONTO; KREMBIL RESEARCH INSTITUTE; UNIVERSITY OF LONDON; KING'S COLLEGE LONDON; UNIVERSITY OF LONDON; UNIVERSITY COLLEGE LONDON; HYGEIA HOSPITAL; NATIONAL & KAPODISTRIAN UNIVERSITY OF ATHENS; UNIVERSITY OF BRIT…		2025-01-03	CERVICAL DYSTONIA; EXTERNAL FACTORS; PAIN; PAIN IN DYSTONIA SCALE (PIDS); TRIGGER; RELIEVING FACTORS; PHYSIOTHERAPY; DISORDERS; SYMPTOMS; IMPACT	CERVICAL DYSTONIA; EXTERNAL FACTORS; PAIN; PAIN IN DYSTONIA SCALE (PIDS); TRIGGER; RELIEVING FACTORS	10.1002/mdc3.14235	ARTICLE			DAVIDE.MARTINO@UCALGARY.CA	1570		IPSEN PHARMACEUTICALS	WE WOULD LIKE TO ACKNOWLEDGE THE MOVEMENT DISORDERS SPECIALISTS AT THE CALGARY CENTRE FOR SUPPORTING THE SIGNIFICANT RECRUITMENT FOR THIS STUDY DURING COVID-19.	P7F3Y			PHYSIOTHERAPY; DISORDERS; SYMPTOMS; IMPACT	12	MOV DISORD CLIN PRAC	MOV. DISORD. CLIN. PRACT.	ENGLISH	44	HYBRID	MORGANTE, FRANCESCA/0000-0002-9834-3639; SCHRAG, ANETTE/0000-0002-9872-6680; APPEL-CRESSWELL, SILKE/0000-0002-5986-1468; MARTINO, DAVIDE/0000-0002-2217-0487	111 RIVER ST, HOBOKEN 07030-5774, NJ USA	DEC	12	HOBOKEN	39440662		J	WILEY	2024	MARTINO, DAVIDE/IVH-3590-2023; SCHRAG, ANETTE/AAA-9344-2020; ERRO, ROBERTO/AAC-2574-2019; MORGANTE, FRANCESCA/E-8717-2010; SCHRAG, ANETTE/B-4181-2011	MARTINO, D (CORRESPONDING AUTHOR), UNIV CALGARY, FAC MED, DEPT CLIN NEUROSCI, CALGARY, AB T2N 4N1, CANADA.	NEUROSCIENCES & NEUROLOGY			2330-1619	MOVEMENT DISORDERS CLINICAL PRACTICE
WOLLMER MA;MAKUNTS T;KRÜGER THC;ABAGYAN R	WOLLMER, M. AXEL;MAKUNTS, TIGRAN;KRUEGER, TILLMANN H. C.;ABAGYAN, RUBEN	AGRESTI A, 1999, BIOMETRICS, V55, P597, DOI 10.1111/J.0006-341X.1999.00597.X;ALATAWI YM, 2017, EXPERT OPIN DRUG SAF, V16, P761, DOI 10.1080/14740338.2017.1323867;ANONYMOUS, 2018, OUR WORLD DATA;BANDELOW BORWIN, 2017, WORLD J BIOL PSYCHIATRY, V18, P162, DOI 10.1080/15622975.2016.1190867;BANDELOW B, 2016, WORLD J BIOL PSYCHIA, V17, P321, DOI 10.1080/15622975.2016.1181783;BLUMENFELD AM, 2019, J NEUR…	RANDOMIZED CONTROLLED TRIALS (RCTS) HAVE SHOWN AN ANTIDEPRESSANT EFFECT OF GLABELLAR BOTULINUM TOXIN (BONT) INJECTIONS. IN THE FDA ADVERSE EVENT REPORTING SYSTEM (FAERS) DATABASE, BONT INJECTION IS ASSOCIATED WITH REDUCED INCIDENCE RATES OF DEPRESSION ACROSS VARIOUS NON-PSYCHIATRIC INDICATIONS, WHICH CONFIRMS THE PREVIOUS FINDINGS INDEPENDENTLY OF SPECIFIC EXPECTATIONS TO AN ANTIDEPRESSANT EFFECT…	24173				SEMMELWEIS UNIV, MED FAC, ASKLEPIOS CLIN NORTH OCHSENZOLL, ASKLEPIOS CAMPUS HAMBURG, HAMBURG, GERMANY.; UNIV CALIF SAN DIEGO, SKAGGS SCH PHARM & PHARMACEUT SCI, LA JOLLA, CA 92093 USA.; US FDA, OFF CLIN PHARMACOL, OAK RIDGE, TN USA.; HANNOVER MED SCH, DIV CLIN PSYCHOL & SEXUAL MED, DEPT PSYCHIAT SOCIAL PSYCHIAT & PSYCHOTHERAPY, HANNOVER, GERMANY.;	SEMMELWEIS UNIVERSITY; UNIVERSITY OF CALIFORNIA SYSTEM; UNIVERSITY OF CALIFORNIA SAN DIEGO; US FOOD & DRUG ADMINISTRATION (FDA); HANNOVER MEDICAL SCHOOL		2025-01-03	DOUBLE-BLIND; CERVICAL DYSTONIA; DEPRESSION; NEUROTOXIN; ONABOTULINUMTOXINA; HYPERHIDROSIS; DISORDERS; BEHAVIORS; INSIGHTS; THERAPY		10.1038/s41598-021-03713-x	ARTICLE			M.WOLLMER@ASKLEPIOS.COM; RABAGYAN@HEALTH.UCSD.EDU					XR9VH			DOUBLE-BLIND; CERVICAL DYSTONIA; DEPRESSION; NEUROTOXIN; ONABOTULINUMTOXINA; HYPERHIDROSIS; DISORDERS; BEHAVIORS; INSIGHTS; THERAPY	1	SCI REP-UK	SCI REP	ENGLISH	67	GREEN PUBLISHED, GOLD	MAKUNTS, TIGRAN/0000-0001-5536-1266	HEIDELBERGER PLATZ 3, BERLIN, 14197, GERMANY	DEC 21	8	BERLIN	34934096		J	NATURE PORTFOLIO	2021	KRUGER, TILLMANN/F-3493-2012	WOLLMER, MA (CORRESPONDING AUTHOR), SEMMELWEIS UNIV, MED FAC, ASKLEPIOS CLIN NORTH OCHSENZOLL, ASKLEPIOS CAMPUS HAMBURG, HAMBURG, GERMANY.; ABAGYAN, R (CORRESPONDING AUTHOR), UNIV CALIF SAN DIEGO, SKAGGS SCH PHARM & PHARMACEUT SCI, LA JOLLA, CA 92093 USA.	SCIENCE & TECHNOLOGY - OTHER TOPICS			2045-2322	SCIENTIFIC REPORTS
LI WJ;CHEN YQ;YIN BW;ZHANG LM	LI, WANJUN;CHEN, YONGQIAN;YIN, BOWEN;ZHANG, LIMEI	AHLERS SJGM, 2013, BRIT J CLIN PHARMACO, V75, P1506, DOI 10.1111/BCP.12052;ALVES G, 2008, J NEUROL, V255, P18, DOI 10.1007/S00415-008-5004-3;BERTHELE A, 2005, NEUROIMAGE, V28, P185, DOI 10.1016/J.NEUROIMAGE.2005.05.030;BIALECKA M, 2008, PHARMACOGENET GENOM, V18, P815, DOI 10.1097/FPC.0B013E328306C2F2;BIALECKA M, 2012, PHARMACOGENET GENOM, V22, P716, DOI 10.1097/FPC.0B013E32835693F7;BROEN MPG, 201…	BACKGROUND. PD PATIENTS PRESENT HIGH INCIDENCE OF PAIN WITH UNKNOWN PATHOGENESIS. OBJECTIVE. WE INVESTIGATED THE RELATION OF COMT POLYMORPHISMS RS4633 AND RS6267 WITH PD PAIN. SUBJECTS AND METHODS. ONE HUNDRED PD PATIENTS AND 105 CONTROLS WERE EVALUATED WITH SIMPLIFIED MCGILL PAIN SCALE AND VAS SCALE. PD PATIENTS WERE ASSESSED WITH H&Y GRADE, UPDRS SCORE, AND HAMD SCALE. POLYMORPHISMS RS4633 AND …	304203				HARBIN MED UNIV, HOSP 2, DEPT NEUROL, HARBIN 150086, HEILONGJIANG PR, PEOPLES R CHINA.;	HARBIN MEDICAL UNIVERSITY		2025-01-03	O-METHYLTRANSFERASE HAPLOTYPES; GENOTYPE AFFECTS; SENSITIVITY; THRESHOLD; DEPRESSION		10.1155/2014/304203	ARTICLE		1875-8584	LIMEIZHANG1313@126.COM			PROMOTING FOUNDATION OF DOCTOR OF THE 2ND HOSPITAL OF HARBIN MEDICAL UNIVERSITY	THIS SURVEY WAS SUPPORTED BY THE PROMOTING FOUNDATION OF DOCTOR OF THE 2ND HOSPITAL OF HARBIN MEDICAL UNIVERSITY.	AD5IJ			O-METHYLTRANSFERASE HAPLOTYPES; GENOTYPE AFFECTS; SENSITIVITY; THRESHOLD; DEPRESSION		BEHAV NEUROL	BEHAV. NEUROL.	ENGLISH	32	GREEN PUBLISHED, GREEN SUBMITTED, GOLD	YIN, BOWEN/0000-0001-7974-3445	ADAM HOUSE, 3RD FLR, 1 FITZROY SQ, LONDON, W1T 5HF, ENGLAND		7	LONDON	24825955		J	HINDAWI LTD	2014	ZHANG, LIMEI/JQV-2735-2023	ZHANG, LM (CORRESPONDING AUTHOR), HARBIN MED UNIV, HOSP 2, DEPT NEUROL, HARBIN 150086, HEILONGJIANG PR, PEOPLES R CHINA.	NEUROSCIENCES & NEUROLOGY			0953-4180	BEHAVIOURAL NEUROLOGY
VALKOVIC P;MINAR M;SINGLIAROVA H;HARSANY J;HANAKOVA M;MARTINKOVA J;BENETIN J	VALKOVIC, PETER;MINAR, MICHAL;SINGLIAROVA, HELENA;HARSANY, JAN;HANAKOVA, MARTA;MARTINKOVA, JANA;BENETIN, JAN	BARONE P, 2010, EUR J NEUROL, V17, P364, DOI 10.1111/J.1468-1331.2009.02900.X;BECK AT, 1996, J PERS ASSESS, V67, P588, DOI 10.1207/S15327752JPA6703_13;BEISKE AG, 2009, PAIN, V141, P173, DOI 10.1016/J.PAIN.2008.12.004;BENNETT M, 2001, PAIN, V92, P147, DOI 10.1016/S0304-3959(00)00482-6;BERNFORT L., 2015, PAIN;BROETZ D, 2007, MOVEMENT DISORD, V22, P853, DOI 10.1002/MDS.21439;CHAUDHURI KR, 2009, LANC…	PAIN IS AN IMPORTANT AND DISTRESSING SYMPTOM IN PARKINSON'S DISEASE (PD). OUR AIM WAS TO DETERMINE THE PREVALENCE OF PAIN, ITS VARIOUS TYPES AND CHARACTERISTICS, AS WELL AS ITS IMPACT ON DEPRESSION AND QUALITY OF LIFE (QOL) IN PATIENTS WITH PD. HOW PAIN DIFFERS IN EARLY-AND ADVANCED-STAGE PD AND MALE AND FEMALE PD PATIENTS WAS OF SPECIAL INTEREST. ONE HUNDRED PD PATIENTS ON DOPAMINERGIC MEDICATIO…	E0136541				COMENIUS UNIV, FAC MED, DEPT NEUROL 2, BRATISLAVA, SLOVAKIA.; SLOVAK ACAD SCI, INST NORMAL & PATHOL PHYSIOL, LAB MOTOR CONTROL, BRATISLAVA, SLOVAKIA.; RUZINOV UNIV HOSP, DEPT PHYSIATRY & REHABIL, BRATISLAVA, SLOVAKIA.; SLOVAK MED UNIV, FAC MED, DEPT NEUROL, BRATISLAVA, SLOVAKIA.;	COMENIUS UNIVERSITY BRATISLAVA; SLOVAK ACADEMY OF SCIENCES; COMENIUS UNIVERSITY BRATISLAVA; SLOVAK MEDICAL UNIVERSITY BRATISLAVA		2025-01-03	SEX-DIFFERENCES; SYMPTOMS; LEVODOPA; THRESHOLD		10.1371/journal.pone.0136541	ARTICLE			PETER.VALKOVIC@GMAIL.COM; MMMINAR@GMAIL.COM			SLOVAK RESEARCH AND DEVELOPMENT AGENCY [SK-CZ-2013-0131]	PV WAS SUPPORTED BY THE SLOVAK RESEARCH AND DEVELOPMENT AGENCY UNDER THE CONTRACT NO. SK-CZ-2013-0131. THE FUNDERS HAD NO ROLE IN STUDY DESIGN, DATA COLLECTION AND ANALYSIS, DECISION TO PUBLISH, OR PREPARATION OF THE MANUSCRIPT.	CP7LO			SEX-DIFFERENCES; SYMPTOMS; LEVODOPA; THRESHOLD	8	PLOS ONE	PLOS ONE	ENGLISH	38	GREEN PUBLISHED, GOLD, GREEN SUBMITTED	MINAR, MICHAL/0000-0002-0812-2366	1160 BATTERY STREET, STE 100, SAN FRANCISCO, CA 94111 USA	AUG 26	11	SAN FRANCISCO	26309254		J	PUBLIC LIBRARY SCIENCE	2015	MINÁR, MICHAL/AAE-9061-2022	VALKOVIC, P (CORRESPONDING AUTHOR), COMENIUS UNIV, FAC MED, DEPT NEUROL 2, BRATISLAVA, SLOVAKIA.	SCIENCE & TECHNOLOGY - OTHER TOPICS			1932-6203	PLOS ONE
SARKARI NBS;THACKER AK;BARTHWAL SP;MISHRA VK;PRAPANN S;SRIVASTAVA D;SARKARI M	SARKARI, N. B. S.;THACKER, A. K.;BARTHWAL, S. P.;MISHRA, V. K.;PRAPANN, SHIV;SRIVASTAVA, DEEPAK;SARKARI, M.	ANONYMOUS, 1978, ICMR B, P29;ARORA R. R., 1974, JOURNAL OF COMMUNICABLE DISEASES, V6, P310;ARORA RR, 1979, J COMMUN DIS, P630;BLAND M, 2002, INTRO MED STAT, P146, 234;CHAKRABARTY S, 1986, JOURNAL OF COMMUNICABLE DISEASES, V18, P103;CHATTERJEE AK, 1975, INDIAN J MED RES, V63, P1164;DEKA N C, 1980, J ASSOC PHYSICIANS INDIA, V28, P233;DICKERSON RB, 1952, AM J MED, V12, P277, DOI 10.1016/0002-9343(52…	JAPANESE ENCEPHALITIS (JE) IS NUMERICALLY THE MOST IMPORTANT GLOBAL CAUSE OF ENCEPHALITIS AND SO FAR CONFIRMED TO HAVE CAUSED MAJOR EPIDEMICS IN INDIA. MOST OF THE REPORTED STUDIES HAVE BEEN IN CHILDREN. THIS LARGEST STUDY INVOLVING ONLY ADULTS, BELONGING TO FOUR EPIDEMICS, IS BEING REPORTED FROM GORAKHPUR. THE AIM OF THIS STUDY IS TO DETAIL THE ACUTE CLINICAL PROFILE (NOT VIRAL) OUTCOME AND TO C…				47	MAYA BAZAR, GORAKHPUR 273001, UP, INDIA.; BRD MED COLL, DEPT MED, GORAKHPUR 273013, UTTAR PRADESH, INDIA.; MLN MED COLL, DEPT MED, ALLAHABAD, UTTAR PRADESH, INDIA.; BHARAT DIAGNOST CTR, GORAKHPUR, UTTAR PRADESH, INDIA.;	MOTI LAL NEHRU MEDICAL COLLEGE		2025-01-03	JAPANESE ENCEPHALITIS; NEUROLOGICAL FEATURES; NON-NEUROLOGICAL FEATURES; DEXAMETHASONE; NEUROLOGICAL SEQUELAE; UTTAR-PRADESH; VIRUS; OUTBREAK; FEATURES; CHILDREN	JAPANESE ENCEPHALITIS; NEUROLOGICAL FEATURES; NON-NEUROLOGICAL FEATURES; DEXAMETHASONE; NEUROLOGICAL SEQUELAE	10.1007/s00415-011-6118-6	ARTICLE		1432-1459	NBSSARKARI@GMAIL.COM; ANUPTHACKER@YAHOO.CO.IN; DRBARTHWAL@GMAIL.COM; VKM999@GMAIL.COM; SHIVPRAPANN@GMAIL.COM; DRDEEPAK11055@GMAIL.COM; MADHAVISARKARI@YAHOO.CO.IN	57				873EA			UTTAR-PRADESH; VIRUS; DEXAMETHASONE; OUTBREAK; FEATURES; CHILDREN	1	J NEUROL	J. NEUROL.	ENGLISH	60			TIERGARTENSTRASSE 17, D-69121 HEIDELBERG, GERMANY	JAN	11	HEIDELBERG	21678123		J	SPRINGER HEIDELBERG	2012	MISHRA, VIJENDRA/G-5904-2016; SARKARI, BAHADOR/B-3595-2012	SARKARI, NBS (CORRESPONDING AUTHOR), MAYA BAZAR, GORAKHPUR 273001, UP, INDIA.	NEUROSCIENCES & NEUROLOGY			0340-5354	JOURNAL OF NEUROLOGY
CARRUTHERS A;CARRUTHERS J;DE BOULLE K;LOWE N;LEE E;BRIN MF	CARRUTHERS, ALASTAIR;CARRUTHERS, JEAN;DE BOULLE, KOENRAAD;LOWE, NICHOLAS;LEE, ELISABETH;BRIN MF	ANONYMOUS, 2020, BOTOX COSMETIC;BEER K, 2009, FACIAL PLAST SURG, V25, P281, DOI 10.1055/S-0029-1243075;BLITZER A, 1993, ARCH OTOLARYNGOL, V119, P1018;BRIN MF, 1991, ARCH NEUROBIOL (MADR), V54, P173;BRIN MF, 2009, J AM ACAD DERMATOL, V61, P961, DOI 10.1016/J.JAAD.2009.06.040;CARRUTHERS A, 1996, J AM ACAD DERMATOL, V34, P788, DOI 10.1016/S0190-9622(96)90016-X;CARRUTHERS A., 1994, THERAPY BOTULINUM …	EXTRINSIC AND AGE-RELATED INTRINSIC FACTORS CONTRIBUTE TO THE DEVELOPMENT OF FACIAL LINES, INCLUDING LATERAL CANTHAL LINES (CALLED CROW'S FEET LINES [CFL]) AND HORIZONTAL FOREHEAD LINES (FHL).ONABOTULINUMTOXINA IS A HIGHLY EFFECTIVE TREATMENT FOR FACIAL LINES THAT INHIBITS ACETYLCHOLINE RELEASE AT THE NEUROMUSCULAR JUNCTION. THIS TEMPORARY CHEMICAL DENERVATION LEADS TO LOCALIZED MUSCLE RELAXATION…	E32496			S44	UNIV BRITISH COLUMBIA, VANCOUVER, BC, CANADA.; AALST DERMATOL CLIN, AALST, BELGIUM.; UNIV CALIF LOS ANGELES, LOS ANGELES, CA USA.; CRANLEY CLIN, LONDON, ENGLAND.; ABBVIE CO, ALLERGAN AESTHET, IRVINE, CA USA.; ALLERGAN ABBVIE, IRVINE, CA USA.; UNIV CALIF IRVINE, IRVINE, CA USA.; ABBVIE CO, BOTOX & NEUROTOXINS, ALLERGAN, 2525 DUPONT DR, IRVINE, CA 92612 USA.;	UNIVERSITY OF BRITISH COLUMBIA; UNIVERSITY OF CALIFORNIA SYSTEM; UNIVERSITY OF CALIFORNIA LOS ANGELES; ABBVIE; UNIVERSITY OF CALIFORNIA SYSTEM; UNIVERSITY OF CALIFORNIA IRVINE; ABBVIE; ALLERGAN		2025-01-03	EYE; FOREHEAD; HUMAN; NEUROMUSCULAR AGENTS; SKIN AGING; TREATMENT OUTCOME; TOXIN TYPE-A; BOTULINUM TOXIN; DOUBLE-BLIND; GLABELLAR LINES; CONSENSUS RECOMMENDATIONS; FACIAL RHYTIDS; SAFETY; EFFICACY; MULTICENTER; SATISFACTION	EYE; FOREHEAD; HUMAN; NEUROMUSCULAR AGENTS; SKIN AGING; TREATMENT OUTCOME	10.1097/MD.0000000000032496	ARTICLE		1536-5964	DRJEAN@CARRUTHERS.NET; DRJEAN@CARRUTHERS.NET; KOENDEBOULLE@PANDORA.BE; DRNICKLOWE@AOL.COM; ELISABETH.LEE@ABBVIE.COM; MITCHELL.BRIN@ABBVIE.COM	S50		ABBVIE	WRITING AND EDITORIAL ASSISTANCE WAS PROVIDED TO THE AUTHORS BY MICHELLE MCDERMOTT, PHARMD OF PELOTON ADVANTAGE, LLC, AN OPEN HEALTH COMPANY, AND WAS FUNDED BY ABBVIE.	N6SH6			TOXIN TYPE-A; BOTULINUM TOXIN; DOUBLE-BLIND; GLABELLAR LINES; CONSENSUS RECOMMENDATIONS; FACIAL RHYTIDS; SAFETY; EFFICACY; MULTICENTER; SATISFACTION		MEDICINE	MEDICINE (BALTIMORE)	ENGLISH	49	GOLD		TWO COMMERCE SQ, 2001 MARKET ST, PHILADELPHIA, PA 19103 USA	JUL 1	7	PHILADELPHIA	37499083		J	LIPPINCOTT WILLIAMS & WILKINS	2023		BRIN, MF (CORRESPONDING AUTHOR), ABBVIE CO, BOTOX & NEUROTOXINS, ALLERGAN, 2525 DUPONT DR, IRVINE, CA 92612 USA.	GENERAL & INTERNAL MEDICINE			0025-7974	MEDICINE
HERRERA-MORA P;MUNIVE-BAEZ L;GARCÍA MR;GALINDO-MARTÍNEZ A;MALDONADO-DIAZ DE;DELGADO RD;CÁRDENAS G	HERRERA-MORA, PATRICIA;MUNIVE-BAEZ, LETICIA;RUIZ GARCIA, MATILDE;GALINDO-MARTINEZ, ALFREDO;ELLIS MALDONADO-DIAZ, DANIELA;DELIA DELGADO, ROSA;CARDENAS, GRACIELA	BLINDER T, 2019, FRONT NEUROL, V10, DOI 10.3389/FNEUR.2019.00804;DALMAU J, 2019, LANCET NEUROL, V18, P1045, DOI 10.1016/S1474-4422(19)30244-3;DALMAU J, 2011, LANCET NEUROL, V10, P63, DOI 10.1016/S1474-4422(10)70253-2;FAVIER M, 2018, EUR J PAEDIATR NEURO, V22, P404, DOI 10.1016/J.EJPN.2017.12.014;FLORANCE NR, 2009, ANN NEUROL, V66, P11, DOI 10.1002/ANA.21756;GABLE MS, 2012, CLIN INFECT DIS, V54, P…	OBJECTIVE: TO PRESENT A CASE SERIES OF ENCEPHALITIS PATIENTS WITH ANTI-N-METHYL-D-ASPARTATE RECEPTOR ANTIBODIES, ATTENDING TWO NEUROLOGICAL REFERRAL CENTERS IN A THREE-YEAR PERIOD. METHODS: A RETROSPECTIVE, DESCRIPTIVE, COMPARATIVE STUDY INCLUDED CHILD AND ADULT PATIENTS IN TWO NEUROLOGICAL POPULATIONS, POSITIVE FOR ANTIBODIES AGAINST THE NR1 AND NR2 SUBUNITS OF THE GLUTAMATE (NMDA) RECEPTOR IN S…	106986				INST NACL PEDIAT, DEPT PEDIAT NEUROL, MEXICO CITY, DF, MEXICO.; INST NACL NEUROL & NEUROCIRUGIA MANUEL VELASCO SU, DEPT NEUROINFECTOL, INSURGENTES SUR 3877, MEXICO CITY 14269, DF, MEXICO.; INST NACL NEUROL & NEUROCIRUGIA MANUEL VELASCO SU, DEPT NEUROIMAGING, MEXICO CITY, DF, MEXICO.;			2025-01-03	ANTI-NMDA RECEPTOR ANTIBODIES; ENCEPHALITIS; CHILDREN; ADULTS; POSITRON-EMISSION-TOMOGRAPHY; AUTOIMMUNE ENCEPHALITIS; PATTERN; OUTCOMES; THERAPY	ANTI-NMDA RECEPTOR ANTIBODIES; ENCEPHALITIS; CHILDREN; ADULTS	10.1016/j.clineuro.2021.106986	ARTICLE	OCT 2021	1872-6968	GRACIELACARDENAS@YAHOO.COM.MX					WL1AE			POSITRON-EMISSION-TOMOGRAPHY; AUTOIMMUNE ENCEPHALITIS; PATTERN; OUTCOMES; THERAPY		CLIN NEUROL NEUROSUR	CLIN. NEUROL. NEUROSURG.	ENGLISH	30			RADARWEG 29, 1043 NX AMSTERDAM, NETHERLANDS	NOV	6	AMSTERDAM	34688092		J	ELSEVIER	2021	CARDENAS, GRACIELA/ABD-8454-2021	CÁRDENAS, G (CORRESPONDING AUTHOR), INST NACL NEUROL & NEUROCIRUGIA MANUEL VELASCO SU, DEPT NEUROINFECTOL, INSURGENTES SUR 3877, MEXICO CITY 14269, DF, MEXICO.	NEUROSCIENCES & NEUROLOGY; SURGERY			0303-8467	CLINICAL NEUROLOGY AND NEUROSURGERY
BOURGEOIS M;AICARDI J;GOUTIERES F	BOURGEOIS, M;AICARDI, J;GOUTIERES, F	AICHARDI J, 1987, INT PEDIATRICS, V2, P115;ANDERMANN F, 1986, NEUROLOGY, V36, P327;BRESSMAN S B, 1988, ADV NEUROL, V50, P403;BRUNT ERP, 1990, BRAIN, V113, P1361, DOI 10.1093/BRAIN/113.5.1361;CASAER P, 1987, NEUROPEDIATRICS, V18, P191, DOI 10.1055/S-2008-1052478;CASAER P, 1984, LANCET, V2, P579;CHOUZA C, 1986, LANCET, V1, P1303;CURATOLO P, 1984, LANCET, V2, P980;DALLABERNARDINA B, 1987, MIGRAINE E…	WE REPORT 22 CASES OF ALTERNATING HEMIPLEGIA OF CHILDHOOD. IN ADDITION TO REPEATED EPISODES OF HEMIPLEGIA LASTING FROM A FEW MINUTES TO SEVERAL DAYS, THE DISEASE WAS CHARACTERIZED BY AN ONSET BEFORE 18 MONTHS OF AGE, THE OCCURRENCE OF TONIC OR DYSTONIC ATTACKS, NYSTAGMUS, DYSPNEA AND OTHER AUTONOMIC PHENOMENA, AND THE DEVELOPMENT OF COGNITIVE IMPAIRMENT AND OF A CHOREOATHETOTIC MOVEMENT DISORDER.…				673	HOP NECKER ENFANTS MALAD, DEPT PEDIAT, NEUROL UNIT, F-75730 PARIS 15, FRANCE.;	ASSISTANCE PUBLIQUE HOPITAUX PARIS (APHP); UNIVERSITE PARIS CITE; HOPITAL UNIVERSITAIRE NECKER-ENFANTS MALADES - APHP		2025-01-03	COMPLICATED MIGRAINE; INFANCY; FLUNARIZINE; CHILDREN; ATAXIA; SPECT		10.1016/S0022-3476(06)80003-X	ARTICLE		1097-6833		679				LC745			COMPLICATED MIGRAINE; INFANCY; FLUNARIZINE; CHILDREN; ATAXIA; SPECT	5	J PEDIATR-US	J. PEDIATR.	ENGLISH	35			360 PARK AVENUE SOUTH, NEW YORK, NY 10010-1710 USA	MAY	7	NEW YORK	8496742	1	J	MOSBY-ELSEVIER	1993			PEDIATRICS			0022-3476	JOURNAL OF PEDIATRICS
FASANO A;VALADAS A;BHATIA KP;PRASHANTH LK;LANG AE;MUNHOZ RP;MORGANTE F;TARSY D;DUKER AP;GIRLANDA P;BENTIVOGLIO AR;ESPAY AJ	FASANO, ALFONSO;VALADAS, ANABELA;BHATIA, KAILASH P.;PRASHANTH, L. K.;LANG, ANTHONY E.;MUNHOZ, RENATO P.;MORGANTE, FRANCESCA;TARSY, DANIEL;DUKER, ANDREW P.;GIRLANDA, PAOLO;BENTIVOGLIO, ANNA RITA;ESPAY, ALBERTO J.	ANONYMOUS, PSYCHOGENIC MOVEMENT;ANONYMOUS, 2000, DIAGN STAT MAN MENT, DOI DOI 10.1176/APPI.BOOKS.9780890425787;BHATIA KP, 1993, BRAIN, V116, P843, DOI 10.1093/BRAIN/116.4.843;DE ENTRAMBASAGUAS M, 2007, MOVEMENT DISORD, V22, P1355, DOI 10.1002/MDS.21488;ESPAY AJ, 2009, MOVEMENT DISORD, V24, P1366, DOI 10.1002/MDS.22618;ESTEBAN A, 2002, ACTA NEUROL SCAND, V105, P67, DOI 10.1034/J.1600-0404.2002.001…	THE FACIAL PHENOTYPE OF PSYCHOGENIC MOVEMENT DISORDERS HAS NOT BEEN FULLY CHARACTERIZED. SEVEN TERTIARY-REFERRAL MOVEMENT DISORDERS CENTERS USING A STANDARDIZED DATA COLLECTION ON A COMPUTERIZED DATABASE PERFORMED A RETROSPECTIVE CHART REVIEW OF PSYCHOGENIC MOVEMENT DISORDERS INVOLVING THE FACE. PATIENTS WITH ORGANIC FORMS OF FACIAL DYSTONIA OR ANY MEDICAL OR NEUROLOGICAL DISORDER KNOWN TO AFFECT…				1544	UNIV CINCINNATI, DEPT NEUROL, GARDNER CTR PARKINSONS DIS & MOVEMENT DISORDERS, UC NEUROSCI INST, CINCINNATI, OH 45267 USA.; UNIV CATTOLICA SACRO CUORE, DIPARTIMENTO NEUROSCI, ROME, ITALY.; SAN GIOVANNI CALIBITA FATEBENEFRATELLI HOSP, DEPT NEUROSCI, AFAR FATEBENEFRATELLI ASSOC BIOMED RES, ROME, ITALY.; EPE, CTR HOSP LISBOA N, HOSP SANTA MARIA, DEPT NEUROL, LISBON, PORTUGAL.; UCL, INST NEUROL, SOBE…	UNIVERSITY SYSTEM OF OHIO; UNIVERSITY OF CINCINNATI; CATHOLIC UNIVERSITY OF THE SACRED HEART; IRCCS POLICLINICO GEMELLI; UNIVERSIDADE DE LISBOA; HOSPITAL SANTA MARIA; UNIVERSITY OF LONDON; UNIVERSITY COLLEGE LONDON; UNIVERSITY OF TORONTO; UNIVERSITY HEALTH NETWORK TORONTO; PONTIFICIA UNIVERSIDADE CATOLICA DO PARANA; UNIVERSITY OF MESSINA; HARVARD UNIVERSITY; BETH ISRAEL DEACONESS MEDICAL CENTER; …		2025-01-03	FACIAL MOVEMENT DISORDERS; PSYCHOGENIC MOVEMENT DISORDERS; PSYCHOGENIC FACIAL MOVEMENT DISORDERS; PSYCHOGENIC DYSTONIA; PSYCHOGENIC BLEPHAROSPASM; FACIAL DISTORTION; HEMIFACIAL SPASM; DIFFERENTIAL-DIAGNOSIS; LOWER LIP; DYSTONIA; PREVALENCE; MYOCLONUS	FACIAL MOVEMENT DISORDERS; PSYCHOGENIC MOVEMENT DISORDERS; PSYCHOGENIC FACIAL MOVEMENT DISORDERS; PSYCHOGENIC DYSTONIA; PSYCHOGENIC BLEPHAROSPASM; FACIAL DISTORTION	10.1002/mds.25190	ARTICLE			ALBERTO.ESPAY@UC.EDU	1551		MEDICAL RESEARCH COUNCIL [MC_G1000735] FUNDING SOURCE: MEDLINE; NIMH NIH HHS [K23 MH092735] FUNDING SOURCE: MEDLINE; WELLCOME TRUST [089698] FUNDING SOURCE: MEDLINE; MRC [MC_G1000735] FUNDING SOURCE: UKRI		023VL			HEMIFACIAL SPASM; DIFFERENTIAL-DIAGNOSIS; LOWER LIP; DYSTONIA; PREVALENCE; MYOCLONUS	12	MOVEMENT DISORD	MOV. DISORD.	ENGLISH	39	GREEN SUBMITTED, GREEN PUBLISHED	LANG, ANTHONY/0000-0003-1229-3667; BHATIA, KAILASH/0000-0001-8185-286X; KUKKLE, PRASHANTH/0000-0002-4610-947X; GIRLANDA, PAOLO/0000-0002-7152-2290; ESPAY, ALBERTO/0000-0002-3389-136X; DUKER, ANDREW/0000-0002-7142-9563; MORGANTE, FRANCESCA/0000-0002-9834-3639; BENTIVOGLIO, ANNA RITA/0000-0002-9663-095X; FASANO, ALFONSO/0000-0001-5346-0180	111 RIVER ST, HOBOKEN 07030-5774, NJ USA	OCT	8	HOBOKEN	23033125		J	WILEY-BLACKWELL	2012	BENTIVOGLIO, ANNA/K-3752-2018; ESPAY, ALBERTO/AAC-4255-2020; LANG, ANTHONY/ABF-8114-2021; MORGANTE, FRANCESCA/E-8717-2010; FASANO, ALFONSO/K-2558-2018	ESPAY, AJ (CORRESPONDING AUTHOR), UNIV CINCINNATI, DEPT NEUROL, GARDNER CTR PARKINSONS DIS & MOVEMENT DISORDERS, UC NEUROSCI INST, 260 STETSON ST,SUITE 2300,BOX 670525, CINCINNATI, OH 45267 USA.	NEUROSCIENCES & NEUROLOGY			0885-3185	MOVEMENT DISORDERS
NORIOKA R;KUMADA S;TOBISAWA S;TSUYUSAKI Y;ISOZAKI E	NORIOKA, RYOHEI;KUMADA, SATOKO;TOBISAWA, SHINSUKE;TSUYUSAKI, YU;ISOZAKI, EIJI	DALMAU J, 2007, ANN NEUROL, V61, P25, DOI 10.1002/ANA.21050;DALMAU J, 2011, LANCET NEUROL, V10, P63, DOI 10.1016/S1474-4422(10)70253-2;FERRIERO DM, 2010, J ANAT, V217, P429, DOI 10.1111/J.1469-7580.2010.01226.X;FLORANCE NR, 2009, ANN NEUROL, V66, P11, DOI 10.1002/ANA.21756;GORDON-LIPKIN E, 2017, J CHILD NEUROL, V32, P930, DOI 10.1177/0883073817720340;GRAUS F, 2016, LANCET NEUROL, V15, P391, DOI 1…	OBJECTIVES: TO INVESTIGATE THE CLINICAL CHARACTERISTICS OF CHILDREN AND ADULTS WITH ANTI-N-METHYL-D-ASPARTATE RECEPTOR (ANTI-NMDAR) ENCEPHALITIS. METHODS: PATIENTS WHO TESTED POSITIVE FOR THE ANTI-NMDAR ANTIBODY (BY A CELL-BASED ASSAY) IN THE CEREBROSPINAL FLUID WERE ENROLLED. THEY WERE DIVIDED INTO TWO GROUPS BASED ON AGE ( < 16 YEARS OR OLDER). RESULTS: THREE CHILDREN (TWO MALES AND ONE FEMALE)…	106015				TOKYO METROPOLITAN NEUROL HOSP, DEPT NEUROL, 2-6-1 MUSASHIDAI, FUCHU, TOKYO 1830042, JAPAN.; TOKYO METROPOLITAN NEUROL HOSP, DEPT NEUROPEDIAT, TOKYO, JAPAN.; KANAGAWA CHILDRENS MED CTR, DEPT NEUROPEDIAT, YOKOHAMA, KANAGAWA, JAPAN.;	TOKYO METROPOLITAN INSTITUTE FOR NEUROSCIENCE; TOKYO METROPOLITAN INSTITUTE FOR NEUROSCIENCE		2025-01-03	ANTI-N-METHYL-D-ASPARTATE RECEPTOR ENCEPHALITIS; CHILDREN; ADULTS; BASAL GANGLIA; DYSTONIA; INFLUENZA VACCINE	ANTI-N-METHYL-D-ASPARTATE RECEPTOR ENCEPHALITIS; CHILDREN; ADULTS; BASAL GANGLIA; DYSTONIA; INFLUENZA VACCINE	10.1016/j.clineuro.2020.106015	ARTICLE		1872-6968	RYOHEI.NORIOKA10YCTN@GMAIL.COM					NR3FQ					CLIN NEUROL NEUROSUR	CLIN. NEUROL. NEUROSURG.	ENGLISH	15			RADARWEG 29, 1043 NX AMSTERDAM, NETHERLANDS	SEP	4	AMSTERDAM	32574966		J	ELSEVIER	2020		NORIOKA, R (CORRESPONDING AUTHOR), TOKYO METROPOLITAN NEUROL HOSP, DEPT NEUROL, 2-6-1 MUSASHIDAI, FUCHU, TOKYO 1830042, JAPAN.	NEUROSCIENCES & NEUROLOGY; SURGERY			0303-8467	CLINICAL NEUROLOGY AND NEUROSURGERY
[truncated: 1,041 more rows]
[truncated: 20 more columns]
